# Supplementary material for: Thermodynamic modeling of RsmA - mRNA interactions capture novel direct binding across the Pseudomonas aeruginosa transcriptome
Source: Front Mol Biosci. 2025 Feb 20;12:1493891. doi: 10.3389/fmolb.2025.1493891 (PMC11882435; doi:10.3389/fmolb.2025.1493891)
Supplement: Supplementary file 2 [file Table3.xlsx]

## Sheet: Sheet1
Supplementary Table 3: Primers, Oligonucleotides, Plasmids and Strains used in this study
Name	Type	Sequence	Description	Reference
lolB_ref_F	Primer	GCAGCTCAGCGAGCTGGATG	Forward primer for amplifying lolB leader region from brencic and lory 2009	1
lolB_ref_R	Primer	AGTTGTTCTTCCAGCAGTGCTTCCG	Reverse primer for amplifying lolB leader region from brencic and lory 2009	1
T7-lolB	gBlock	TAATACGACTACCTATAGGGATAATGGCAGCTCAGCGAGCTGGATGCCTGGCAGATCGACGGCAAGGTCGGCATCCGCGCCCCGCGCGACTCCGGCAGCGGCACCCTGTTCTGGCTGCAGCGCCAGGGCTACTACGACATCCGCCTGTCCGGCCCGCTCGGCCGCGGCGCAGCACGCCTGACCGGGCGTGAAGGCGCGGTGAGCCTGGAAGTCGCCGGTCAGGGCCGCTACCAGGCGGAGTCCCCGGAAGCACTGCTGGAAGAACAACT	T7 driven expression of lolB leader sequene using IVT	1
T7-lasR	gBlock	TAATACGACTACCTATAGGGATAATGACTGAAATGTGCCTTTCCGGCACAACGCCAACTCTATAGAGTGGGCTGACTGGACATCTTCAGGGGTCGTCGGGCACGGGCGCATGCGCCTCGGCAGGAAGCCGGGATTCTCGGACTGCCGTACAACGTGCCGGATATCGGGTGCCGAATCCATATTTGGCTGATTGGTTAATAGTTTAAGAAGAACGTAGCGCTATGGCCTTGGTTGACGGTTTTCTTGAGCTGGAACGCTCAAGTGGAAAATTGGAGTGGAGCGCCATCCTGCAGAAGATGGCGAGCGACCTTGGATTCTCGA	T7 driven expression of lasR leader sequene using IVT	This study
T7-rhlR	gBlock	TAATACGACTACCTATAGGGATAATATGCATTTTATCGATCAGGGCTTACTGCAATGAGGAATGACGGAGGCTTTTTGCTGTGGTGGGACGGTTTGCGTAGCGAGATGCAGCCGATCCACGACAGCCAGGGCGTGTTCGCCGTCCTGGAAAAGG	T7 driven expression of rhlR leader sequene using IVT	This study
T7-rhlI	gBlock	TAATACGACTACCTATAGGGATAATATGTGTGTGCTGGTATGTCCTCCGACTGAGAGGGCCCAGGAGTATCAGGGTAGGGATGCCGCCTTTTTTTTCTCGGCCGGCACGACACGGGGACTTGGTCATGATCGAATTGCTCTCTGAATCGCTGGAAGGGCTTTCCGCCGCCATGATCGCCGAGCTGGGACGCTACCGGCATCAAGTCTTCATCGAGAAGCTGGGCT	T7 driven expression of rhlI leader sequene using IVT	This study
T7-phoP	gBlock	TAATACGACTCACTATAGGGATAATATCCGGAGGAACCTCATGAAACTGCTGGTAGTGGAAGACGAGGCGCTGTTGCGCCACCACCTCTATACCCGCCTGGGTGAACAGGGGCACGTGGTGGACGCGGTACCGGATGCCG	T7 promoter phoP sequence	This study
T7- MvaT	gBlock	TAATACGACTACCTATAGGGATAATACTTACATGCCCGCCACCGCCACTCAGCACAGACAAGGTACCTGACATGTCCCTGATCAACGAATATCGCGCCACGGAAGAAGCCATCAAGGAACTTCAGGAGCGCCTGAAGTCCCTGGAACAAGACGACAAACTGAAAAAAGAAC	T7 driven expression of mvaT leader sequene using IVT	This study
T7-lasI	gBlock	TAATACGACTCACTATAGGGATAATTCCTATTTGGAGGAAGTGAAGATGATCGTACAAATTGGTCGGCGCGAAGAGTTCGATAAAAAACTGCTGGGCGAGATGCACAAGTTGCGTGCTCAAGTGTTCAAGGAGCGCAAAGGCTGGG	T7 lasI sequence	This study
mvfR fwd	gibson primer	tccggctcgtataatgATCCTGAAACAGAGCCGTCATC	gibson insertion into translation repression plasmid	This study
lasR fwd	gibson primer	tccggctcgtataatgGACTGAAATGTGCCTTTC	gibson insertion into translation repression plasmid	This study
rhlI fwd	gibson primer	tccggctcgtataatgATGTGTGTGCTGGTATGTC	gibson insertion into translation repression plasmid	This study
rsaL fwd	gibson primer	tccggctcgtataatgAAACGTCCGAAAAGATCAGAG	gibson insertion into translation repression plasmid	This study
mvaT fwd	gibson primer	tccggctcgtataatgACTTACATGCCCGCCAC	gibson insertion into translation repression plasmid	This study
phoP fwd	gibson primer	tccggctcgtataatgATCCGGAGGAACCTCATG	gibson insertion into translation repression plasmid	This study
rhlR fwd	gibson primer	tccggctcgtataatgATGCATTTTATCGATCAGGG	gibson insertion into translation repression plasmid	This study
lolB fwd	gibson primer	tccggctcgtataatgCAGCGCTACCCCGAC	gibson insertion into translation repression plasmid	This study
mvfR rev	gibson primer	tgaaaagttcttctcctttGGTGTGCGACTTGCG	gibson insertion into translation repression plasmid	This study
lasR rev	gibson primer	tgaaaagttcttctcctttCGAGAATCCAAGGTCG	gibson insertion into translation repression plasmid	This study
rhlI rev	gibson primer	tgaaaagttcttctcctttGCCCAGCTTCTCGATG	gibson insertion into translation repression plasmid	This study
rsaL rev	gibson primer	tgaaaagttcttctcctttGCGGCTCCAGAAAGTT	gibson insertion into translation repression plasmid	This study
mvaT rev	gibson primer	tgaaaagttcttctcctttTTCTTTTTTCAGTTTGTCGTCTT	gibson insertion into translation repression plasmid	This study
phoP rev	gibson primer	tgaaaagttcttctcctttGCATCCGGTACCGC	gibson insertion into translation repression plasmid	This study
rhlR rev	gibson primer	tgaaaagttcttctcctttCTTTTCCAGGACGGC	gibson insertion into translation repression plasmid	This study
lolB rev	gibson primer	tgaaaagttcttctcctttCATGGTTTCAAGGAGTCTCG	gibson insertion into translation repression plasmid	This study
lasI_utr_fwd	gibson primer	ttcttctcctttCCAGCCTTTGCGCTCCTTG	gibson insertion into translation repression plasmid	This study
lasI_utr_rev	gibson primer	gctcgtataatgTCCTATTTGGAGGAAGTGAAGATGATC	gibson insertion into translation repression plasmid	This study
SDM_M0051:1_F	gibson primer	tagttttcgtcgttagcagcTTTGTATAGTTCATCCATGC	Adding GFP deg tag part M0051	This study
SDM_M0051:1_R	gibson primer	caactacgctgacgcttctTAAGGATCCAAACTCGAG	Adding GFP deg tag part M0051	This study
rsaLqPCR_fwd	RT-QPCR primers	AGAACCTGCCCTTCCCTAT	qPCR primers rsaL expression	This study
rsaLqPCR_rev	RT-QPCR primers	ACTCTCTGATCTTGCCTCTCA	qPCR primers rsaL expression	This study
RimM_qPCR_fwd	RT-QPCR primers	ATCACGCCGAGCAACTG	qPCR primers rimM	2
RimM_qPCR_rev	RT-QPCR primers	CGGTTACGAGATCTGCATCC	qPCR primers rimM	2
T7-mvaT BS1 mutant	gBlock	TAATACGACTCACTATAGGGATAATACTTACATGCCCGCCACCGCCACTCAGCACAGACAAGGTACCTGACATGTCCCTGATCAACGAATATCGCGCCCACACAGAAGCCATCAAGGAACTTCAGGAGCGCCTGAAGTCCCTGGAACAAGACGACAAACTGAAAAAAGAAC	mfe optimized binding site mutants	This study
T7-mvaT BS1.2 mutant	gBlock	TAATACGACTCACTATAGGGATAATACTTACATGCCCGCCACCGCCACTCAGCACAGACAAGGTACCTGACATGTCCCTGATCAACGAATATCGCGCCCACACAGAAGCCATCCACACACTTCAGGAGCGCCTGAAGTCCCTGGAACAAGACGACAAACTGAAAAAAGAAC	mfe optimized binding site mutants	This study
T7-mvaT BS1.3 mutant	gBlock	TAATACGACTCACTATAGGGATAATACTTACATGCCCGCCACCGCCACTCAGCACAGACAAGGTACCTGACATGTCCCTGATCAACGAATATCGCGCCCTCACAGAAGCCATCAAGGAACTTCAGGAGCGCCTGAAGTCCCTCACACAAGACGACAAACTGAAAAAAGAAC	mfe optimized binding site mutants	This study
T7-mvaT BS2 mutant	gBlock	TAATACGACTCACTATAGGGATAATACTTACATGCCCGCCACCGCCACTCAGCACAGACAAGGTACCTGACATGTCCCTGATCAACGAATATCGCGCCACGGAAGAAGCCATCCAATTACTTCAGGAGCGCCTGAAGTCCCTGGAACAAGACGACAAACTGAAAAAAGAAC	mfe optimized binding site mutants	This study
T7-mvaT BS2.3 mutant	gBlock	TAATACGACTCACTATAGGGATAATACTTACATGCCCGCCACCGCCACTCAGCACAGACAAGGTACCTGACATGTCCCTGATCAACGAATATCGCGCCACGGAAGAAGCCATCGATTGACTTCAGGAGCGCCTGAAGTCCGATTGACAAGACGACAAACTGAAAAAAGAAC	mfe optimized binding site mutants	This study
T7-mvaT BS3 mutant	gBlock	TAATACGACTCACTATAGGGATAATACTTACATGCCCGCCACCGCCACTCAGCACAGACAAGGTACCTGACATGTCCCTGATCAACGAATATCGCGCCACGGAAGAAGCCATCAAGGAACTTCAGGAGCGCCTGAAGTCCCTCTGACAAGACGACAAACTGAAAAAAGAAC	mfe optimized binding site mutants	This study
T7-rsaL BS1 mutant	gBlock	TAATACGACTCACTATAGGGATAATAAACGTCCGAAAAGATCAGAGCAATGGCTTCACACGAGAGAACACAGCCCCAAAACATGGCCTTCCGGGCAAAGGCCACCCGCACCGCCCGCACTGAAAGCCAGGAAACTTTCTGGAGCCGCT	mfe optimized binding site mutants	This study
T7-rsaL BS1.2 mutant	gBlock	TAATACGACTCACTATAGGGATAATAAACGTCCGAAAAGATCAGAGCAATGGCTTCACACGAGAGAACACAGCCCCAAAACATGGCCTTCCGGGCAAAGGCCACCCGCACCGCCCGGCCACAAAGCGCCACAACTTTCTGGAGCCGCT	mfe optimized binding site mutants	This study
T7-rsaL BS1.3 mutant	gBlock	TAATACGACTCACTATAGGGATAATAAACGTCCGAAAAGATCAGAGCAATGGCTTCACACGAGAGAACACAGCCCCAAAACATGGCCTTCCGGGCTACCGCCACCCGCACCGCCCGTACCGAAAGCCAGGAAACTTTCTGGAGCCGCT	mfe optimized binding site mutants	This study
T7-rsaL BS2 mutant	gBlock	TAATACGACTCACTATAGGGATAATAAACGTCCGAAAAGATCAGAGCAATGGCTTCACACGAGAGAACACAGCCCCAAAACATGGCCTTCCGGGCAAAGGCCACCCGCACCGCCCGACGGGAAAGCCATACAACTTTCTGGAGCCGCT	mfe optimized binding site mutants	This study
T7-rsaL BS2.3 mutant	gBlock	TAATACGACTCACTATAGGGATAATAAACGTCCGAAAAGATCAGAGCAATGGCTTCACACGAGAGAACACAGCCCCAAAACATGGCCTTCCGGGCCGCTCCCACCCGCACCGCCCGACGGGAAAGCCGCTCAACTTTCTGGAGCCGCT	mfe optimized binding site mutants	This study
T7-rsaL BS3 mutant	gBlock	TAATACGACTCACTATAGGGATAATAAACGTCCGAAAAGATCAGAGCAATGGCTTCACACGAGAGAACACAGCCCCAAAACATGGCCTTCCGGGCTACCGCCACCCGCACCGCCCGACGGGAAAGCCAGGAAACTTTCTGGAGCCGCT	mfe optimized binding site mutants	This study
Plasmids and Strains	Type	Description/ Genotype	Origin
pJN105-RsmA	Plasmid	arabinose inducible pBAD promoter driven expression of RsmA protein	3
UTR-GFPmut3-M0051	Plasmid	arabinose inducible RsmA with lacUV5 consititutive expression of transcriptional fusion	This study
pJN105 empty vector	Plasmid	arabinose inducible expession vector	4
pRsmAHis6	Plasmid	arabinose inducible his tagged RsmA, derived from pJN105	3
pRsmFHis6	Plasmid	arabinose inducible his tagged RsmF, derived from pJN105	3
pRsmA(R44A)His6	Plasmid	arabinose inducible his tagged RsmA mutant, derived from pJN105	3
pRsmF(R62A)His6	Plasmid	arabinose inducible his tagged RsmF mutant, derived from pJN105	3
PA14 ∆RsmA/RsmF	Strain	UCBPP-PA14 with genomic deletion of RsmA and RsmF	3
PA103	Strain	WT P. aeruginosa strain, burn wound isolate	3
PA103 ∆RsmA	Strain	Genomic deletion of RsmA	3
PA103 ∆RsmF	Strain	Genomic deletion of RsmF	3
PA103 ∆RsmA/RsmF	Strain	Genomic deletion of RsmA and RsmF	3
Dh5alpha	Strain	fhuA2 lac(del)U169 phoA glnV44 Φ80' lacZ(del)M15 gyrA96 recA1 relA1 endA1 thi-1 hsdR17	Contreras Lab, University of Texas at Austin
BL21	Strain	huA2 [lon] ompT gal (λ DE3) [dcm] ∆hsdS λ DE3 = λ sBamHIo ∆EcoRI-B int::(lacI::PlacUV5::T7 gene1) i21 ∆nin5	New England Biolabs
References	PMID	Reference
1	19426209	Brencic A, Lory S. Determination of the regulon and identification of novel mRNA targets of Pseudomonas aeruginosa RsmA. Mol Microbiol. 2009 May;72(3):612-32. doi: 10.1111/j.1365-2958.2009.06670.x. PMID: 19426209; PMCID: PMC5567987.
2	29866805	Janssen KH, Diaz MR, Gode CJ, Wolfgang MC, Yahr TL. RsmV, a Small Noncoding Regulatory RNA in Pseudomonas aeruginosa That Sequesters RsmA and RsmF from Target mRNAs. J Bacteriol. 2018 Jul 25;200(16):e00277-18. doi: 10.1128/JB.00277-18. PMID: 29866805; PMCID: PMC6060366.
3	23980177	Marden JN, Diaz MR, Walton WG, Gode CJ, Betts L, Urbanowski ML, Redinbo MR, Yahr TL, Wolfgang MC. An unusual CsrA family member operates in series with RsmA to amplify posttranscriptional responses in Pseudomonas aeruginosa. Proc Natl Acad Sci U S A. 2013 Sep 10;110(37):15055-60. doi: 10.1073/pnas.1307217110. Epub 2013 Aug 26. PMID: 23980177; PMCID: PMC3773774.
4	10023058	Newman JR, Fuqua C. Broad-host-range expression vectors that carry the L-arabinose-inducible Escherichia coli araBAD promoter and the araC regulator. Gene. 1999 Feb 18;227(2):197-203. doi: 10.1016/s0378-1119(98)00601-5. PMID: 10023058.
