# Supplementary material for: Thermodynamic modeling of RsmA - mRNA interactions capture novel direct binding across the Pseudomonas aeruginosa transcriptome
Source: Front Mol Biosci. 2025 Feb 20;12:1493891. doi: 10.3389/fmolb.2025.1493891 (PMC11882435; doi:10.3389/fmolb.2025.1493891)
Supplement: Supplementary file 3 [file Table6.xlsx]

## Sheet: Sheet1
Supplementary Table 6: DEseq2 analysis of RNA Co-immunoprecipitation Seq in PA14
				significant in both RsmA and RsmF CoP:	228
				358	565	358		565
		Locus Tag	Gene Name/description	Enriched in Co-purification? (L2FC >1 with P adj < 0.005) (CoP vs total fractions since EV CoP vs total is so clean)
				Co-P RsmA significant?	Co-P RsmF significant?	Co-P RsmA l2fc	Co-P RsmA P adj	Co-P RsmF l2fc	Co-P F P adj
0		ncRNArsmZ	ncRNA rsmZ	1	1	3.51438	0.000150202	7.11716	3.27738e-17
0		ncRNArsmXyahrlab	ncRNA rsmX yahr lab	1	1	3.86516	2.1233e-05	6.42156	1.43292e-14
0		PA14_24700	hyp-protein	1	1	2.47284	0.00139588	5.97126	1.1943e-17
0		PA14_15480	transcriptional regulator MerR	1	1	4.18198	3.29221e-07	5.81387	1.30774e-14
0		PA14_18020	PhzF family phenazine biosynthesis protein	1	1	3.75206	1.53734e-07	5.32362	2.98017e-16
0		PA14_28660	translation initiation factor IF-3	1	1	3.38359	0.000128737	5.25472	6.84357e-11
0		PA14_21570	hyp-protein	1	1	3.23838	6.4638e-05	5.2538	1.2418e-12
0		PA14_28440	hyp-protein	1	1	3.37436	3.83119e-05	5.18909	4.00935e-12
0		PA14_49500	hyp-protein	0	1	1.72683	0.0378847	5.17053	2.53298e-13
0		PA14_00980	hyp-protein	0	1	1.66203	0.0721757	5.1649	3.62602e-11
0		PA14_33920	transcriptional regulator	1	1	2.73103	0.00203352	5.15929	6.62301e-11
0		PA14_46390	hyp-protein	1	1	3.03757	0.000864178	5.11813	1.84321e-10
0		PA14_72520	hyp-protein	1	1	2.97352	0.000235091	5.07443	4.81746e-12
0		PA14_44160	ATP-NAD kinase	1	1	2.59064	0.000319758	4.93537	3.69171e-14
0		PA14_11670	hyp-protein	0	1	2.72427	0.0186415	4.88852	2.45493e-06
0		PA14_44150	hyp-protein	0	1	2.21818	0.00613353	4.87686	7.22476e-12
0		PA14_28770	hyp-protein	1	1	2.63531	0.000852906	4.83197	1.01133e-11
0		PA14_28610	hyp-protein	1	1	3.29704	2.58675e-06	4.81287	1.33169e-13
0		PA14_07330	hyp-protein	0	1	2.47138	0.0431	4.8119	9.02361e-06
0		PA14_30840	signal transduction histidine kinase	0	1	2.30924	0.00668233	4.79283	1.7417e-10
0		PA14_59220	pyocin S5	0	1	2.22573	0.0150817	4.77828	2.64846e-09
0		ncRNAcrcZ	ncRNA crcZ	0	1	1.82431	0.127465	4.77594	2.22719e-06
0		PA14_60630	hyp-protein	1	1	2.60712	0.000224689	4.71082	2.07248e-13
0		PA14_32890	hyp-protein	1	1	3.44676	1.49574e-06	4.70902	1.1082e-12
0		PA14_43890	hyp-protein	1	1	2.3524	0.00318623	4.6199	7.89945e-11
0		PA14_16270	hyp-protein	1	1	3.16046	7.52755e-05	4.57959	3.56781e-10
0		PA14_41350	bifunctional 5,10-methylene-tetrahydrofolate dehydrogenase/ 5,10-methylene-tetrahydrofolate cyclohydrolase	1	1	2.81279	1.1417e-05	4.57166	1.30774e-14
0		PA14_57530	stringent starvation protein A	1	1	2.63529	0.000709948	4.56564	7.89945e-11
0		PA14_19030	hyp-protein	1	1	2.49561	0.00256896	4.56176	8.0584e-10
0		PA14_08620	biotin--protein ligase	1	1	2.99823	0.000150202	4.52202	3.6195e-10
0		PA14_59130	hyp-protein	1	1	2.43598	0.00094577	4.49879	1.14903e-11
0		PA14_32930	hyp-protein	1	1	2.48193	0.000620789	4.47474	7.22476e-12
0		PA14_61010	hyp-protein	1	1	3.91832	1.88331e-05	4.43748	2.20192e-07
0		PA14_28670	50S ribosomal protein L35	1	1	2.98247	0.00108315	4.42308	1.04319e-07
T3SS		PA14_42470	type III secretion protein PcrV	0	1	2.60765	0.0302625	4.41771	4.95646e-05
0		PA14_50310	sugar nucleotidyltransferase	0	1	1.97806	0.0165354	4.41347	8.84795e-10
0		PA14_42780	hyp-protein	1	1	2.43257	0.00124793	4.39499	8.90852e-11
0		PA14_52140	hyp-protein	1	1	3.38969	3.81075e-08	4.38684	1.43292e-14
0		PA14_41880	universal stress protein	0	1	1.88628	0.0174627	4.38447	2.26361e-10
0		PA14_60800	ABC transporter ATP-binding protein	0	1	2.02072	0.00681717	4.36851	3.1329e-11
0		PA14_11660	aquaporin Z	1	1	2.65233	0.00152531	4.35484	9.86271e-09
0		PA14_17790	LysR family transcriptional regulator	0	1	1.10426	0.128089	4.34354	2.07248e-13
0		PA14_04330	hyp-protein	1	1	2.67156	0.00178473	4.34055	2.20139e-08
0		PA14_41900	2-dehydropantoate 2-reductase	0	1	1.79619	0.012459	4.33366	4.00935e-12
0		PA14_51000	hyp-protein	1	1	2.55156	5.64928e-05	4.28359	1.34288e-13
0		PA14_49960	hyp-protein	0	1	2.16819	0.00914034	4.26798	4.76159e-09
0		PA14_00990	hyp-protein	0	1	2.175	0.0253082	4.26182	7.85843e-07
0		ncRNArsmW	ncRNA rsmW	1	1	2.91326	0.00499867	4.24421	8.54384e-06
0		PA14_23120	hyp-protein	0	1	1.90716	0.0158846	4.23267	8.14124e-10
0		PA14_28600	hyp-protein	1	1	3.29946	4.00457e-05	4.21587	1.49225e-08
0		PA14_68380	ADP-ribose diphosphatase NudE	1	1	2.46317	5.90676e-06	4.19681	5.13589e-17
0		PA14_67180	hyp-protein	1	1	2.43178	0.00200187	4.1955	3.50367e-09
0		PA14_52130	hyp-protein	1	1	2.79066	0.0001144	4.16751	2.98277e-10
0		PA14_30580	LuxR family transcriptional regulator	1	1	2.98228	2.64176e-06	4.14622	1.69259e-12
0		PA14_36360	hyp-protein	0	1	2.21431	0.0233386	4.12518	2.00678e-06
0		PA14_40650	hyp-protein	1	1	2.93222	0.000615945	4.11437	1.67216e-07
0		PA14_60960	hyp-protein	1	1	3.11769	3.12314e-05	4.11311	2.36405e-09
0		PA14_28620	hyp-protein	1	1	3.06647	3.4509e-06	4.08386	3.1184e-11
0		PA14_16770	hyp-protein	0	1	1.81263	0.00914034	4.05201	2.58674e-11
0		PA14_28680	50S ribosomal protein L20	1	1	2.67093	0.00141279	4.04536	1.23172e-07
0		PA14_60480	hyp-protein	1	1	2.92167	0.00245208	4.02776	6.59631e-06
0		PA14_50320	hyp-protein	0	1	1.85961	0.00992771	4.02171	1.8391e-10
0		PA14_02260	two-component response regulator	0	1	2.26667	0.0172354	4.00944	2.22719e-06
T3SS		PA14_42320	type III export protein PscE	0	1	1.6779	0.0875893	3.98824	2.22719e-06
0		PA14_31420	hyp-protein	1	1	2.7654	0.000138639	3.97524	2.13756e-09
0		PA14_26560	outer membrane protein	1	1	2.38036	5.53423e-05	3.94636	2.07248e-13
0		PA14_39990	hyp-protein	0	1	1.68601	0.0701585	3.94035	9.11188e-07
0		PA14_53570	integrase	0	1	1.94498	0.0278724	3.93448	5.0389e-07
0		PA14_00830	hyp-protein	0	1	2.2336	0.00794024	3.92671	1.70823e-07
0		PA14_37220	LysR family transcriptional regulator	1	1	2.53745	0.00015984	3.91537	1.8391e-10
0		PA14_56160	hyp-protein	1	1	2.13085	0.00281301	3.90386	9.25115e-10
0		PA14_72640	TonB-dependent receptor	1	1	2.61447	0.000243325	3.88698	2.64846e-09
0		PA14_46400	transcriptional regulator	0	1	1.93372	0.0115641	3.87624	6.97108e-09
0		PA14_28200	hyp-protein	0	1	2.42072	0.00955481	3.87482	4.26282e-06
0		PA14_25900	trans-2-enoyl-CoA reductase	1	1	2.48786	2.28608e-05	3.87373	6.40326e-13
0		PA14_48140	hyp-protein	1	1	2.25715	0.00394601	3.85974	3.55145e-08
0		PA14_08450	hyp-protein	0	1	1.93224	0.019588	3.85546	1.30066e-07
0		PA14_34070	HsiB3	0	1	2.08068	0.0227338	3.85066	2.46103e-06
0		PA14_26550	lipoprotein	1	1	2.27351	0.000138639	3.84103	1.24616e-12
0		PA14_23590	transcriptional regulator	1	1	2.51857	0.00131441	3.82677	9.79188e-08
0		PA14_21580	hyp-protein	1	1	2.26455	0.000620789	3.7748	3.29385e-10
0		PA14_63840	hyp-protein	1	1	2.3672	0.00223336	3.76843	9.34609e-08
0		PA14_01150	hyp-protein	0	1	2.36887	0.00955481	3.76336	5.79496e-06
0		PA14_40010	hyp-protein	0	1	1.9239	0.0417898	3.74846	6.54792e-06
T3SS		PA14_42310	type III export protein PscF	0	1	1.88249	0.116841	3.74583	0.000392516
0		PA14_57520	ClpXP protease specificity-enhancing factor	1	1	1.90772	0.00440954	3.73846	3.25432e-10
0		PA14_52840	C4-dicarboxylate-binding periplasmic protein	1	1	2.57678	0.00248733	3.73528	2.00623e-06
0		PA14_31270	hyp-protein	0	1	1.8779	0.019982	3.6754	2.64716e-07
0		PA14_26720	biotin-dependent carboxylase	0	1	1.4002	0.134806	3.67499	3.07377e-06
0		PA14_33700	pyoverdine synthetase F	0	1	1.99063	0.0442792	3.66583	3.71355e-05
0		PA14_49810	hyp-protein	1	1	2.32195	0.000800686	3.64917	6.17431e-09
0		PA14_46380	hyp-protein	0	1	1.61693	0.0690499	3.6469	1.75357e-06
0		PA14_44920	hyp-protein	1	1	2.36134	0.000706356	3.64088	9.72232e-09
0		PA14_36350	hyp-protein	0	1	2.00243	0.0898426	3.63243	0.000618737
0		PA14_13970	hyp-protein	0	1	1.9041	0.0191204	3.62116	6.46786e-07
0		PA14_07660	hyp-protein	0	1	1.51087	0.0529376	3.61786	8.81025e-08
0		PA14_55550	ECF subfamily RNA polymerase sigma-70 factor	0	1	1.38916	0.140806	3.61664	8.80646e-06
0		PA14_35790	homospermidine synthase	0	1	2.21838	0.0593687	3.61397	0.000815256
0		PA14_04700	hyp-protein	1	1	2.56516	1.49574e-06	3.61181	2.07248e-13
0		PA14_21490	hyp-protein	1	1	2.18333	0.00343907	3.61033	8.56455e-08
0		PA14_70280	acetylglutamate kinase	1	1	2.35726	0.000328602	3.60335	1.81763e-09
0		PA14_65190	TrmH family RNA methyltransferase , group 3	0	1	1.30139	0.101032	3.59022	8.4707e-08
0		PA14_41790	hyp-protein	1	1	2.89766	1.08808e-05	3.58752	5.99858e-09
0		PA14_23360	O-antigen chain length regulator	1	1	2.36184	0.000148665	3.58146	2.98277e-10
0		PA14_31580	acyl-CoA dehydrogenase	0	1	1.47812	0.0572721	3.56455	9.30155e-08
0		PA14_43880	hyp-protein	1	1	2.44304	0.00193835	3.55855	7.96519e-07
0		PA14_59140	hyp-protein	1	1	2.55427	0.000166999	3.55724	1.52486e-08
0		PA14_20510	hyp-protein	0	1	2.4601	0.00736713	3.54202	2.75056e-05
0		PA14_48115	alkaline protease secretion protein AprD	0	1	1.5779	0.0743551	3.53793	3.67611e-06
0		PA14_25090	3-ketoacyl-CoA thiolase	0	1	1.7803	0.0112807	3.53109	1.09204e-08
0		PA14_67190	hyp-protein	1	1	2.55991	0.000907069	3.52324	7.25602e-07
0		PA14_05860	hyp-protein	1	1	3.06371	4.14043e-07	3.50577	6.42649e-10
0		PA14_07980	hyp-protein	0	1	2.3348	0.00883433	3.4974	1.94899e-05
0		PA14_29480	ABC-2 transporter permease	1	1	2.08207	0.000418167	3.49637	1.51243e-10
0		PA14_62870	cell division protein FtsJ	1	1	2.32148	0.00141279	3.49506	1.49726e-07
0		PA14_15450	transcriptional regulator MerD	0	1	1.80647	0.019588	3.48339	3.8226e-07
0		PA14_40310	acyl carrier protein	0	1	2.11138	0.0056611	3.4807	2.42964e-07
0		PA14_53400	oxidoreductase	1	1	2.25085	0.00130887	3.47738	5.43646e-08
0		PA14_33930	hyp-protein	0	1	1.73612	0.0561267	3.47511	1.28481e-05
0		PA14_36820	hyp-protein	0	0	1.25057	NA	3.46622	NA
0		PA14_16180	hyp-protein	0	1	2.05276	0.0209457	3.46032	1.62503e-05
0		PA14_39350	ribose ABC transporter substrate-binding protein	0	1	1.91621	0.0080729	3.44895	8.88376e-08
0		PA14_63940	hyp-protein	1	1	2.1148	0.00326971	3.44461	1.13866e-07
0		PA14_65200	exoribonuclease RNase R	0	1	1.59526	0.0203216	3.44301	1.07557e-08
0		PA14_07970	hyp-protein	0	1	2.34889	0.00558569	3.4406	1.08538e-05
0		PA14_20400	phosphonate C-P lyase system protein PhnK	0	1	0.984964	0.311587	3.44055	8.50708e-06
0		PA14_42440	translocator outer membrane protein PopD precursor	0	1	1.38903	0.305199	3.43969	0.00290812
0		PA14_23450	NAD dependent epimerase/dehydratase	0	1	1.88271	0.0134514	3.42802	4.12766e-07
0		PA14_14975	hyp-protein	1	1	2.50674	0.00138802	3.41838	2.46103e-06
0		PA14_51290	bacterioferritin comigratory protein	1	1	2.673	0.000152924	3.40175	2.17375e-07
0		PA14_63850	dihydrolipoamide dehydrogenase	1	1	2.33341	0.00104103	3.37852	2.28494e-07
0		PA14_19050	methionyl-tRNA synthetase	0	1	1.648	0.0203947	3.3711	7.55347e-08
0		PA14_03710	hyp-protein	1	1	2.4528	7.85463e-05	3.36585	4.96865e-09
0		ncRNAP36	ncRNA P36	0	1	1.86408	0.0515805	3.36295	0.00012035
0		PA14_61700	peptide chain release factor 1	0	1	1.88668	0.00997993	3.3477	2.87935e-07
0		PA14_30960	conjugal transfer coupling protein TraG	0	1	2.11013	0.0106413	3.34528	7.33096e-06
0		PA14_13960	hyp-protein	0	1	1.79753	0.0222123	3.34309	3.18855e-06
0		PA14_11810	aldehyde dehydrogenase	0	1	1.69239	0.0708411	3.34022	5.38779e-05
0		PA14_42870	hyp-protein	1	1	2.29708	0.000377394	3.33997	1.93861e-08
0		PA14_61360	hyp-protein	1	1	2.29479	0.000437713	3.33764	2.41946e-08
0		PA14_56700	hyp-protein	1	1	2.32374	2.08237e-05	3.33609	3.69988e-11
0		PA14_65900	TetR family transcriptional regulator	0	1	1.30901	0.0349728	3.33243	5.36343e-10
0		PA14_11600	ABC transporter	1	1	2.26384	0.000215207	3.32553	3.32619e-09
0		PA14_28430	hyp-protein	0	1	2.03002	0.0180906	3.314	2.46551e-05
0		PA14_37400	AraC family transcriptional regulator	0	1	1.77128	0.0406983	3.30614	1.7882e-05
0		PA14_28930	hyp-protein	0	1	1.27798	0.216684	3.3061	4.83473e-05
0		PA14_59170	hyp-protein	1	1	3.8108	5.69966e-12	3.29037	1.05298e-09
0		PA14_15460	mercuric reductase	1	1	1.84625	0.00260477	3.27488	2.9931e-09
0		PA14_70780	hyp-protein	1	1	1.98744	0.00255615	3.26957	4.19223e-08
0		PA14_28810	DNA helicase	1	1	2.06548	0.00128854	3.2694	1.96331e-08
0		PA14_17600	hyp-protein	1	1	2.84616	3.88797e-05	3.26842	4.84626e-07
0		PA14_32880	hyp-protein	1	1	2.22175	0.00130887	3.24521	2.73016e-07
0		PA14_38840	NAD dependent acetaldehyde dehydrogenase	0	1	1.73539	0.0447493	3.23297	2.58339e-05
0		PA14_24610	hydrolytic enzyme	1	1	2.02504	0.00130887	3.22468	1.92411e-08
0		PA14_42450	translocator protein PopB	0	0	1.75903	0.191847	3.21625	0.0085801
0		PA14_42460	regulatory protein PcrH	0	0	1.78974	0.191054	3.21603	0.00998858
T3SS		PA14_42480	regulator in type III secretion	0	0	1.78406	0.172196	3.21334	0.00667962
0		PA14_20940	acyl carrier protein	0	1	1.16505	0.389223	3.18794	0.00452895
T3SS		PA14_42270	pscJ type III export protein	0	0	1.74529	0.182293	3.17859	0.0073677
0		PA14_27200	hyp-protein	1	1	1.97541	0.00117627	3.16621	1.07047e-08
0		PA14_28010	hyp-protein	0	1	0.766339	0.483918	3.16586	0.000127102
0		PA14_46370	two-component sensor	0	1	1.58126	0.0686569	3.16059	3.67982e-05
0		PA14_50340	flagellar hook-associated protein FlgL	0	1	1.80313	0.00622793	3.15331	9.34609e-08
0		PA14_41860	hyp-protein	0	1	1.1447	0.205394	3.15179	2.67134e-05
0		PA14_37950	carbonate dehydratase	0	1	1.15713	0.200461	3.14637	2.75056e-05
0		PA14_72720	two-component response regulator	1	1	1.60429	0.00315059	3.14502	8.90852e-11
0		PA14_65740	thiamine biosynthesis protein ThiC	1	1	2.18992	0.000354196	3.145	2.41946e-08
0		PA14_60470	octaprenyl-diphosphate synthase	1	1	2.87412	1.49574e-06	3.14003	1.96331e-08
0		PA14_13110	long-chain-fatty-acid--CoA ligase	1	1	2.13925	0.00026947	3.13562	5.83205e-09
0		PA14_69910	ATP-dependent DNA helicase Rep	0	1	1.1884	0.0519524	3.12038	2.6528e-09
0		PA14_30730	hyp-protein	0	1	1.33232	0.183191	3.11942	0.000255455
0		PA14_44640	hyp-protein	0	1	0.219801	0.849247	3.11281	1.44516e-05
0		PA14_64120	hyp-protein	0	1	2.22769	0.00552001	3.11144	2.57276e-05
0		PA14_24390	hyp-protein	0	1	1.70216	0.00722012	3.10818	3.79623e-08
0		PA14_41500	lyase	0	1	1.8111	0.0294597	3.10774	4.38596e-05
T3SS		PA14_42300	type III export protein PscG	0	1	1.6023	0.117537	3.1072	0.000604008
0		PA14_68830	hyp-protein	1	1	2.34928	0.00480831	3.09727	6.43532e-05
0		PA14_53100	hyp-protein	0	1	1.20714	0.120386	3.09144	3.44012e-06
0		PA14_39610	hyp-protein	1	1	2.00059	0.000204016	3.08889	3.29385e-10
0		PA14_53090	transcriptional regulator	0	1	0.716227	0.463602	3.0854	2.68085e-05
0		PA14_41990	hyp-protein	1	1	2.2644	0.00347653	3.08084	3.04747e-05
0		PA14_00630	hyp-protein	0	1	1.60202	0.129929	3.07906	0.000998248
0		PA14_17590	hyp-protein	0	1	2.24435	0.0061164	3.0774	5.07251e-05
0		PA14_59000	hyp-protein	0	1	1.1229	0.221883	3.07677	5.56823e-05
0		PA14_67230	hyp-protein	0	1	0.760368	0.481698	3.07636	0.000183807
0		PA14_07530	DNA primase	1	1	2.50988	1.68016e-07	3.07509	2.59396e-12
0		PA14_01040	secretion protein	0	0	1.40576	0.273874	3.07391	0.00630286
0		PA14_15090	hyp-protein	0	1	1.02037	0.275784	3.0689	5.46417e-05
0		PA14_15350	integrase	0	1	1.61619	0.0172354	3.05922	3.77555e-07
0		PA14_49210	periplasmic nitrate reductase NapE	0	1	1.06124	0.354471	3.05781	0.00102605
0		PA14_04340	hyp-protein	0	1	1.65134	0.0464381	3.04307	4.02483e-05
0		PA14_01160	hyp-protein	0	1	1.9414	0.0227219	3.03989	9.25324e-05
0		PA14_72630	ABC transporter permease	0	1	1.77264	0.0192686	3.03728	8.50708e-06
0		PA14_10920	hyp-protein	0	1	1.73829	0.071359	3.0366	0.000520573
T3SS		PA14_42280	type III export protein PscI	0	1	1.71574	0.0848387	3.0341	0.000749265
0		PA14_42400	exoenzyme S synthesis protein B	0	1	1.85176	0.028098	3.03136	7.76878e-05
0	vfr	PA14_27570	GAF domain-containing protein	0	1	0.708603	0.48254	3.02249	7.92939e-05
0		ncRNAP8	ncRNA P8	0	1	1.4408	0.0765005	3.01818	4.21751e-05
0		PA14_49070	hyp-protein	0	1	0.93806	0.289145	3.01678	1.94899e-05
0		PA14_29390	hyp-protein	0	1	2.03538	0.00883199	3.01367	2.12198e-05
0		PA14_41820	para-aminobenzoate synthase component I	1	1	2.39058	3.51758e-05	3.01104	1.92411e-08
0		PA14_56540	hyp-protein	0	1	1.13992	0.181432	3.01076	2.37933e-05
0		PA14_46910	ABC transporter substrate-binding protein	0	1	1.50266	0.0742466	3.00781	5.07251e-05
0		PA14_24020	general secretion pathway protein G	0	1	1.41977	0.0663725	3.00635	8.50708e-06
0		PA14_57890	hyp-protein	1	1	1.62772	0.00296098	2.99593	1.04582e-09
0		PA14_00620	hyp-protein	0	1	1.41653	0.0356225	2.98101	2.63372e-07
0		PA14_66190	hyp-protein	0	1	1.20584	0.0418857	2.97245	6.21262e-09
0		PA14_08280	bacteriophage protein	0	1	0.503911	0.62972	2.96984	9.42186e-05
0		PA14_08090	phage tail tube protein	0	1	1.64991	0.0624444	2.96545	0.000189976
0		PA14_33830	hyp-protein	0	0	2.55477	0.0377182	2.96399	0.0155711
0		PA14_31430	hyp-protein	1	1	2.12458	0.0040887	2.96272	1.44516e-05
0		PA14_13150	transcriptional regulator	0	1	1.13951	0.115123	2.96016	1.19747e-06
0		PA14_45710	hyp-protein	1	1	2.82098	0.000113088	2.95505	2.0734e-05
0		PA14_11380	transcriptional regulator NrdR	1	1	2.03864	0.000107448	2.94888	1.15264e-09
0		PA14_03700	sulfate-binding protein	1	1	2.27696	0.000836125	2.93439	3.58057e-06
0		PA14_71430	hyp-protein	1	1	2.07623	0.00044912	2.93049	7.45257e-08
0		PA14_10240	branched-chain alpha-keto acid dehydrogenase subunit E2	0	1	0.956967	0.316597	2.91649	0.000174434
0		PA14_44480	PemB	1	1	2.76543	3.02238e-05	2.90413	3.2721e-06
0		PA14_56550	hyp-protein	1	1	2.31159	0.00248733	2.90379	4.41431e-05
0		PA14_55720	hyp-protein	0	1	1.61902	0.0295051	2.9025	1.57454e-05
0		PA14_23350	hyp-protein	0	1	0.880289	0.401039	2.9011	0.000542358
0		PA14_08100	hyp-protein	0	1	1.46944	0.0768713	2.89874	7.88565e-05
0		PA14_71260	FMN oxidoreductase	0	1	1.21378	0.0690718	2.8976	5.0389e-07
0		PA14_00560	exoenzyme T	0	0	2.2862	0.0668051	2.89634	0.0180001
0		PA14_01350	hyp-protein	0	1	1.8542	0.0393189	2.89288	0.000517869
0		PA14_60650	hyp-protein	1	1	2.22927	0.000437713	2.88512	9.71315e-07
0		PA14_36370	carboxylate-amine ligase	0	1	1.468	0.0907255	2.87962	0.000161489
0		PA14_13950	hyp-protein	0	1	1.59668	0.0249081	2.8731	9.03915e-06
0		PA14_20800	histidine phosphotransfer domain-containing protein	0	1	1.31964	0.143963	2.86866	0.000245288
0		PA14_61380	hyp-protein	0	1	1.56147	0.119274	2.86645	0.00153414
0		PA14_25880	electron transfer flavoprotein subunit alpha	0	1	1.49342	0.067426	2.86491	7.77463e-05
0		PA14_17100	ribosome recycling factor	1	1	2.63285	2.33781e-06	2.86307	4.30387e-08
0		PA14_56090	hyp-protein	0	0	1.44927	0.256687	2.86135	0.0127621
0		PA14_28000	hyp-protein	0	1	1.40184	0.134149	2.85047	0.000523311
0		PA14_71080	hyp-protein	1	1	2.20876	0.000997844	2.84141	6.10329e-06
0		PA14_53210	hyp-protein	0	1	1.88619	0.0180906	2.84007	9.29436e-05
0		PA14_16410	MFS transporter	1	1	2.57047	6.40377e-06	2.84006	1.44188e-07
0		PA14_65420	ribosome-associated GTPase	0	1	0.973355	0.219566	2.83886	1.49144e-05
0		PA14_39980	transcriptional regulator	1	1	2.77481	0.000477093	2.83623	0.000353932
0		PA14_23420	zinc-binding dehydrogenase	0	1	1.27805	0.0973205	2.83601	2.24608e-05
0		PA14_53580	hyp-protein	0	1	1.9879	0.0296671	2.83077	0.00102605
0		PA14_11280	hyp-protein	1	1	2.15089	0.000489281	2.82994	8.00575e-07
0		PA14_60990	DNA repair protein RadA	0	1	1.70218	0.00968962	2.82642	1.75357e-06
0		PA14_68370	3'(2'),5'-bisphosphate nucleotidase	0	1	1.22593	0.0128533	2.82289	5.20789e-11
0		PA14_60600	transcriptional regulator RtcR	1	1	1.71795	0.000149943	2.82248	8.70174e-12
0		PA14_14420	hyp-protein	1	1	2.59102	0.00432939	2.82247	0.00160318
0		PA14_48610	sparagine synthase	0	1	0.493807	0.639806	2.81249	0.000170783
0		PA14_32860	hyp-protein	0	1	1.26019	0.147476	2.81176	0.000165722
0		PA14_00120	lipid A biosynthesis lauroyl acyltransferase	1	1	2.97766	2.67393e-14	2.8113	2.95109e-13
0		PA14_21840	hyp-protein	0	1	1.72411	0.0203947	2.81023	3.42108e-05
0		PA14_16780	hyp-protein	0	1	1.51151	0.0251045	2.78495	3.75207e-06
0		PA14_01030	hyp-protein	0	0	2.60746	0.0132056	2.78004	0.00725898
0		PA14_28940	hyp-protein	0	1	1.30563	0.179579	2.77981	0.00110827
0		PA14_56590	hyp-protein	0	1	1.96432	0.0072009	2.7791	3.5665e-05
0		PA14_20950	3-oxoacyl-ACP synthase	0	1	0.851624	0.46983	2.77669	0.00285908
0		PA14_03265	hyp-protein	0	1	1.56091	0.0112238	2.77561	3.87581e-07
0		PA14_08320	hyp-protein	1	1	2.55618	0.000312833	2.7749	4.54522e-05
0		PA14_22100	hyp-protein	1	1	2.51071	0.000210501	2.77429	2.37933e-05
0		PA14_32820	hyp-protein	1	1	2.93333	7.41316e-05	2.77351	0.000136631
0		PA14_04690	hyp-protein	0	1	1.29522	0.0476392	2.76757	1.66541e-06
0		PA14_47640	major facilitator transporter	0	1	0.105007	0.929748	2.76642	0.00011689
0		PA14_34680	oxidoreductase	0	1	1.30863	0.0881071	2.75889	3.96022e-05
0		PA14_41840	phosphoadenosine phosphosulfate reductase	0	1	0.993315	0.214454	2.7548	3.42108e-05
0		PA14_29200	hyp-protein	0	0	1.73711	0.101374	2.75208	0.0053218
0		PA14_07810	hyp-protein	1	1	2.04199	0.000659164	2.74695	7.85954e-07
0		PA14_42910	DotU2	0	1	1.3025	0.214689	2.74632	0.00266125
0		PA14_36345	adenylate cyclase	0	1	2.1219	0.0332226	2.74529	0.00407747
0		PA14_08310	hyp-protein	1	1	2.80747	0.00021432	2.74492	0.000187418
0		PA14_07990	hyp-protein	0	1	0.84977	0.394889	2.73768	0.000618737
0		PA14_33940	hyp-protein	0	1	1.36988	0.108318	2.73716	0.000311127
0		PA14_28030	hyp-protein	0	1	1.90573	0.0138289	2.73259	0.000114388
0		PA14_54910	thioesterase	1	1	1.82722	0.00212836	2.73161	5.47002e-07
0		PA14_07960	transcriptional regulator PrtR	1	1	2.50182	2.12221e-05	2.72955	9.69175e-07
0		PA14_11070	chaperone CupB2	0	0	0.0955733	0.953629	2.72721	0.0114047
0		PA14_00490	hemolysin activation/secretion protein	1	1	2.17759	0.00309843	2.72698	7.77463e-05
0		PA14_07650	SpoVR family protein	0	1	1.64924	0.0136566	2.71191	7.39207e-06
0		PA14_08110	hyp-protein	0	1	1.4796	0.0766534	2.71176	0.000290867
0		PA14_18010	glycerol kinase	0	1	1.45662	0.00992392	2.69999	7.45257e-08
0		PA14_39830	hyp-protein	0	1	0.589477	0.550626	2.69727	0.000336161
0		PA14_28780	hyp-protein	0	1	1.99803	0.0180906	2.69501	0.000815256
0		PA14_02110	diguanylate cyclase	0	1	0.778567	0.444024	2.69259	0.000714961
0		PA14_54890	hyp-protein	1	1	2.04065	7.30095e-05	2.67984	1.92411e-08
0		PA14_16790	TetR family transcriptional regulator	1	1	2.08626	0.000741129	2.67966	3.2002e-06
0		PA14_73200	hyp-protein	0	1	1.93055	0.0133598	2.67694	0.000203566
0		PA14_03380	hyp-protein	1	1	1.98468	0.00118014	2.67685	2.35627e-06
0		PA14_69020	hyp-protein	1	1	1.93166	0.000202765	2.67294	4.52273e-08
0		PA14_40280	hyp-protein	1	1	2.38398	8.88833e-05	2.67278	3.44012e-06
0		PA14_65270	protease subunit HflC	0	1	-0.0857484	0.928788	2.66868	1.24471e-06
0		PA14_41830	phosphoserine phosphatase	1	1	2.01684	0.000704357	2.66336	1.49583e-06
0		PA14_37965	cyanate hydratase	0	1	1.77757	0.0124839	2.66257	4.13599e-05
0		PA14_58090	hyp-protein	0	1	1.60967	0.0216279	2.65727	2.80747e-05
0		PA14_04390	dinucleoside polyphosphate hydrolase	1	1	2.34429	1.31537e-06	2.65634	3.34258e-09
0		PA14_48020	L-malate dehydrogenase	0	1	1.48174	0.011075	2.65285	2.35532e-07
0		PA14_55670	exodeoxyribonuclease V subunit beta	0	1	0.754381	0.359593	2.64977	4.89855e-05
0		PA14_61390	lipoprotein	0	1	0.119934	0.929748	2.63384	0.00198755
0		PA14_48230	hyp-protein	0	0	0.652205	NA	2.63307	NA
0		PA14_70260	deoxyuridine 5'-triphosphate nucleotidohydrolase	1	1	1.8402	0.00265482	2.6314	3.18855e-06
0		PA14_60830	multidrug efflux RND transporter MexD	0	0	0.239457	0.885218	2.63056	0.0255114
0		PA14_08630	pantothenate kinase	0	1	1.88326	0.0072262	2.62831	4.84226e-05
0		PA14_46530	hyp-protein	0	1	1.56812	0.0813598	2.62741	0.00158449
0		PA14_54430	RNA polymerase sigma factor AlgU	1	1	2.31376	0.000204016	2.62539	8.15317e-06
0		PA14_23130	sensory box GGDEF domain-containing protein	0	1	1.21433	0.0694039	2.61877	7.40242e-06
0		PA14_16280	transcriptional regulator	1	1	2.25053	0.00114392	2.61867	5.91956e-05
T3SS		PA14_42290	type III export protein PscH	0	0	1.40323	0.297155	2.61859	0.0358306
0		PA14_67890	1-(5-phosphoribosyl)-5-[(5- phosphoribosylamino)methylideneamino] imidazole-4-carboxamide isomerase	1	1	2.394	8.58721e-06	2.61722	2.63372e-07
0		PA14_04110	D-3-phosphoglycerate dehydrogenase	1	1	1.71984	0.000202765	2.61318	6.42649e-10
0		PA14_23370	UDP-N-acetylglucosamine 2-epimerase	1	1	2.15637	0.000378848	2.608	4.39351e-06
0		PA14_49800	oxidoreductase	1	1	2.00989	5.77847e-05	2.60413	1.75316e-08
0		PA14_42410	hyp-protein	0	1	1.13765	0.216561	2.59533	0.00104259
0		PA14_60850	multidrug efflux RND membrane fusion protein	0	0	0.0361063	0.978468	2.59522	0.00909955
0		PA14_42490	transcriptional regulator protein PcrR	0	1	1.09836	0.292003	2.59402	0.00377153
0		PA14_42060	transcriptional regulator	0	1	1.59551	0.0203947	2.5896	4.13599e-05
0		PA14_39460	hyp-protein	0	1	0.478322	0.586337	2.58465	5.46529e-05
0		PA14_70810	phosphate transporter ATP-binding protein	1	1	2.43901	3.06595e-05	2.58312	4.20482e-06
0		PA14_69520	hyp-protein	0	1	1.71258	0.0091226	2.57277	1.75093e-05
0		PA14_00570	lipoprotein	0	1	1.5705	0.0379801	2.56701	0.000189976
0		PA14_41910	hyp-protein	0	1	1.37697	0.0392018	2.56554	1.72665e-05
0		PA14_03680	sulfate transport protein CysT	0	1	1.57698	0.0158846	2.56035	1.58124e-05
0		PA14_01240	carbonic anhydrase	1	1	2.43911	2.51887e-06	2.54818	2.42964e-07
0		PA14_28580	hyp-protein	1	1	2.33284	0.00253976	2.54641	0.000783706
0		PA14_39780	hyp-protein	0	1	1.31946	0.159178	2.54123	0.0022374
0		PA14_01900	protocatechuate 3,4-dioxygenase subunit beta	0	1	1.5576	0.0464381	2.53903	0.000425109
0		PA14_71070	AraC family transcriptional regulator	0	1	1.14316	0.10079	2.53752	2.84414e-05
0		PA14_38080	hyp-protein	1	1	1.72288	0.00137987	2.53201	2.92494e-07
0		PA14_06010	hyp-protein	0	1	1.6533	0.0236006	2.52924	0.000163802
0		PA14_69100	flagellar basal body-associated protein FliL-like protein	1	1	2.68459	6.08844e-07	2.52854	1.04006e-06
0		PA14_45700	hyp-protein	0	1	0.893177	0.289115	2.52745	0.000227469
0		PA14_38590	3-hydroxybutyrate dehydrogenase	0	1	1.72915	0.0506469	2.52465	0.00226809
0		PA14_15445	mercury resistance protein	0	1	1.20906	0.141096	2.52217	0.000604008
0		PA14_42770	hyp-protein	0	1	0.829697	0.276345	2.51845	6.15818e-05
0		PA14_34110	DotU3	0	0	1.06893	0.354193	2.51829	0.00732748
0		PA14_05870	phosphate transporter	1	1	2.07679	0.000319758	2.51291	5.94907e-06
0		PA14_20640	hyp-protein	0	1	0.564474	0.558878	2.51231	0.000657113
0		PA14_33300	hyp-protein	1	1	2.07672	0.00438229	2.51071	0.000215835
0		PA14_14900	hyp-protein	0	1	1.40341	0.00570032	2.50999	3.3475e-08
0		PA14_43040	HsiB2	0	0	1.94962	0.0464381	2.504	0.00807269
0		PA14_08120	tail length determinator protein	0	1	1.71284	0.0502551	2.50223	0.00227059
0		PA14_36910	ATP-dependent DNA ligase	0	1	1.97488	0.0233945	2.50012	0.00250176
0		PA14_66120	hyp-protein	0	1	1.45807	0.0219885	2.49646	1.37792e-05
0		PA14_56300	fumarase	0	1	1.27828	0.0228819	2.49499	5.30106e-07
0		PA14_12860	hyp-protein	0	1	1.10498	0.03307	2.49158	3.94615e-08
0		PA14_32500	TetR family transcriptional regulator	1	1	2.23549	0.000265461	2.49106	2.27723e-05
0		PA14_41980	hyp-protein	0	1	1.81714	0.00756858	2.49067	0.000172783
0		PA14_00780	hyp-protein	1	1	2.75808	2.89852e-07	2.48572	1.66541e-06
0		PA14_39210	hyp-protein	1	1	1.99658	0.00394601	2.48517	0.000179922
0		PA14_59120	hyp-protein	0	1	1.03177	0.223036	2.4794	0.000958626
0		PA14_55660	exodeoxyribonuclease V subunit alpha	0	1	1.43527	0.0246326	2.47896	1.71671e-05
0		PA14_38580	hyp-protein	0	1	1.98418	0.0149066	2.47796	0.00129748
0		PA14_51960	ribonuclease	0	1	1.26701	0.149019	2.46628	0.00161664
0		PA14_46360	two-component response regulator	1	1	2.04212	0.00123658	2.46379	4.30767e-05
0		PA14_52120	hyp-protein	1	1	2.21497	0.00130887	2.45944	0.000214928
0		PA14_59160	hyp-protein	1	1	2.90919	3.4509e-06	2.45932	7.92939e-05
0		PA14_27440	transcriptional regulator	0	1	0.802078	0.405989	2.45829	0.00196765
0		PA14_61020	hyp-protein	1	1	2.63223	0.00178054	2.45827	0.00363037
0		PA14_40700	hyp-protein	0	1	0.647475	0.367944	2.45812	1.21982e-05
0		PA14_28130	hyp-protein	0	0	2.17	0.0152693	2.45016	0.00968843
0		PA14_44140	hyp-protein	0	1	0.79062	0.426701	2.44681	0.00246844
0		PA14_08330	hyp-protein	1	1	2.15769	0.00130887	2.44578	0.000161489
0		PA14_14700	serine O-acetyltransferase	1	1	2.50675	1.49574e-06	2.43971	7.63988e-07
0		PA14_15490	hyp-protein	1	1	2.1641	0.00154875	2.4384	0.000308711
0		PA14_55390	hyp-protein	0	0	1.4842	NA	2.43473	0.0495671
0		PA14_49650	hyp-protein	1	1	2.17509	0.00228385	2.43293	0.000409679
0		PA14_43050	HsiA2	0	1	2.20968	0.00968771	2.43264	0.00329864
0		PA14_35150	alcohol dehydrogenase	0	1	1.0587	0.186171	2.43141	0.000392516
0		PA14_61560	MFS transporter	0	1	1.32493	0.124702	2.42766	0.00189051
0		PA14_66100	hyp-protein	0	1	1.29942	0.110421	2.41175	0.00095456
0		PA14_50330	hyp-protein	0	1	1.41647	0.0161479	2.40726	5.81814e-06
0		PA14_27700	transcriptional regulator	1	1	2.46918	6.4638e-05	2.4052	5.5154e-05
0		PA14_18040	hyp-protein	1	1	2.27196	3.4509e-06	2.40516	3.00771e-07
0		PA14_00660	RNA 2'-phosphotransferase-like protein	1	1	2.50338	6.40377e-06	2.40486	9.12052e-06
0		PA14_21590	hyp-protein	0	1	1.07571	0.103746	2.4031	3.81931e-05
0		PA14_33410	porin	0	1	0.0795502	0.942745	2.39642	0.000240376
0		PA14_56530	hyp-protein	0	1	0.201501	0.852725	2.39595	0.000783028
0		PA14_36000	propionate catabolism operon regulator	1	1	1.67442	0.00130887	2.38201	7.05572e-07
0		PA14_55650	exonuclease	0	1	1.21436	0.0796734	2.37804	0.000109207
0		PA14_22120	hyp-protein	0	1	1.52123	0.0769408	2.37752	0.00344963
0		PA14_02520	hyp-protein	0	1	1.48849	0.0419502	2.3755	0.000375966
0		PA14_62350	heme/hemoglobin uptake outer membrane receptor PhuR	1	1	2.35802	0.00266617	2.3718	0.00217406
0		PA14_67200	hyp-protein	1	1	2.26658	0.0012871	2.36954	0.000573505
0		PA14_08710	transcription antitermination protein NusG	0	1	1.72472	0.00899683	2.36562	0.00010365
0		PA14_52920	transcriptional regulator	0	1	0.756936	0.426252	2.35857	0.00239824
0		PA14_24380	hyp-protein	0	1	0.70201	0.302584	2.35796	1.48003e-05
0		PA14_36470	hyp-protein	0	0	1.57332	0.0708557	2.35509	0.00515725
0		PA14_28450	ecotin	0	1	1.57423	0.036663	2.35482	0.000805386
0		PA14_23610	hydrolase	0	1	1.64226	0.0266974	2.35435	0.000805386
0		PA14_71150	hyp-protein	0	1	1.07906	0.217826	2.3522	0.00309054
0		PA14_07150	hyp-protein	0	1	1.51432	0.0157317	2.35195	4.10117e-05
0		PA14_42390	transcriptional regulator ExsA	1	1	2.27613	0.0038794	2.35159	0.00224381
0		PA14_11400	riboflavin-specific deaminase/reductase	0	1	1.54234	0.00759347	2.33354	9.94502e-06
0		PA14_17650	hyp-protein	0	1	1.55938	0.0203216	2.33154	0.000172648
0		PA14_40660	hyp-protein	0	1	1.77422	0.0209457	2.3302	0.00152231
0		PA14_07590	dihydroneopterin aldolase	1	1	2.27396	0.000204016	2.33003	7.92939e-05
0		PA14_71850	hyp-protein	0	1	0.446867	0.590568	2.32701	0.000178221
0		PA14_31180	hyp-protein	0	1	1.72801	0.0412874	2.32592	0.0041824
0		PA14_16200	hyp-protein	0	0	1.15275	0.228008	2.32375	0.00517778
0		PA14_37670	hyp-protein	0	0	0.891291	0.405989	2.32171	0.0163447
0		PA14_07580	glycerol-3-phosphate acyltransferase PlsY	1	1	2.11166	3.89246e-05	2.31743	2.00623e-06
0		PA14_07340	transcriptional regulator	0	1	1.38523	0.0819056	2.31577	0.00156479
0		PA14_64260	hyp-protein	0	0	0.736579	NA	2.30921	NA
0		PA14_67900	hyp-protein	1	1	1.60563	0.00115784	2.30476	4.65718e-07
0		PA14_42430	exoenzyme S synthesis protein C	0	0	0.922902	0.410189	2.30411	0.0174927
0		PA14_16260	FMN oxidoreductase	0	1	1.76877	0.00590866	2.2949	0.000131814
0		ncRNAP35	ncRNA P35	0	0	-0.0614682	0.962794	2.2916	0.0106654
0		PA14_27580	glutathione S-transferase	0	1	0.949449	0.230396	2.29084	0.0006952
0		PA14_00770	hyp-protein	1	1	2.49777	1.22348e-09	2.29002	1.04638e-08
0		PA14_03163	hyp-protein	1	1	2.44419	0.000607473	2.28778	0.00108712
0		PA14_62020	paraquat-inducible protein B-like protein	1	1	1.52373	0.00107444	2.27406	9.30155e-08
0		PA14_45190	glycerol kinase	0	1	1.64939	0.0172354	2.27069	0.000476659
0		PA14_35160	hyp-protein	0	0	1.28897	0.177981	2.26604	0.0100907
0		PA14_40370	hyp-protein	0	1	1.51227	0.0119657	2.26373	4.10117e-05
0		PA14_57940	RNA polymerase factor sigma-54	0	1	1.22919	0.0442792	2.26328	3.52247e-05
0		PA14_17660	hyp-protein	0	1	1.20773	0.0878506	2.26265	0.00035704
0		PA14_70860	hyp-protein	1	1	2.25633	0.00221986	2.26163	0.00181943
0		PA14_49060	hyp-protein	0	1	0.700188	0.42185	2.26159	0.00143929
0		PA14_13330	hyp-protein	0	0	1.46804	0.100681	2.26131	0.00657358
0		PA14_37880	ABC transporter substrate-binding protein	0	0	1.16289	0.276533	2.2579	0.0228225
0		PA14_25360	thiamine biosynthesis lipoprotein	1	1	1.57382	0.00151438	2.25664	7.96597e-07
0		PA14_41800	transcriptional regulator	0	1	1.56278	0.00527945	2.25601	1.12912e-05
0		PA14_56390	hyp-protein	0	0	0.880427	0.351229	2.25472	0.00508327
0		PA14_56190	hyp-protein	0	1	1.85644	0.0201414	2.25253	0.00351819
0		PA14_43850	heat shock protein 90	0	0	1.03114	0.452311	2.25149	0.0728586
T3SS		PA14_42340	type III export protein PscD	0	0	1.53564	0.14903	2.2514	0.0283883
0		PA14_65920	hyp-protein	0	1	0.838476	0.246448	2.24426	0.000206802
0		PA14_52720	bifunctional N-succinyldiaminopimelate-aminotransferase/acetylornithine transaminase	0	1	1.35382	0.0318428	2.24203	9.01236e-05
0		PA14_67850	ABC-type amino acid transport protein, periplasmic component	1	1	2.18214	0.000437713	2.2395	0.000163802
0		PA14_61890	hyp-protein	0	1	1.27278	0.0471035	2.23731	0.000111609
0		PA14_33880	hyp-protein	1	1	1.92426	0.0047639	2.23365	0.000930336
0		PA14_70360	hyp-protein	1	1	1.81495	0.0017644	2.22921	4.54827e-05
0		PA14_31280	integrase	0	1	1.46682	0.0247251	2.22887	0.000289566
0		PA14_46060	transcriptional regulator	0	1	0.41667	0.648672	2.22881	0.00102575
0		PA14_28820	hyp-protein	0	1	1.7393	0.0160533	2.22372	0.00114544
0		PA14_67210	hyp-protein	1	1	1.79159	0.00330643	2.2219	0.000137915
0		PA14_13210	hyp-protein	0	0	2.22242	0.0134504	2.22118	0.0173784
0		PA14_29575	hyp-protein	1	1	2.77159	1.82684e-06	2.22022	0.000356212
0		PA14_00670	hyp-protein	1	1	1.94936	0.00145213	2.21078	0.00020777
0		PA14_40840	periplasmic protease	1	1	2.02658	8.88833e-05	2.20587	6.95371e-06
0		PA14_26540	hyp-protein	1	1	1.50135	0.00161485	2.20341	5.46513e-07
0		PA14_59240	type IV B pilus protein	0	1	1.31433	0.0512512	2.20178	0.000383994
0		PA14_01060	hyp-protein	0	0	1.47211	0.176775	2.19629	0.0371066
0		PA14_15180	transporter	0	1	0.811481	0.242293	2.19569	0.000144279
0		PA14_50920	hyp-protein	1	1	1.75068	0.0013881	2.19537	2.17875e-05
0		PA14_16910	hyp-protein	0	1	1.3035	0.0890246	2.19295	0.00173351
0		PA14_26700	acyl-CoA dehydrogenase	0	1	1.11055	0.153185	2.1911	0.00160607
0		PA14_21480	hyp-protein	0	0	0.860685	0.411504	2.18971	0.0115255
0		PA14_29230	hyp-protein	0	1	0.367238	0.709118	2.18963	0.00219587
0		PA14_17260	DNA polymerase III subunit alpha	0	1	1.40467	0.0241886	2.18918	0.000123384
0		PA14_70770	hyp-protein	0	1	1.37679	0.0168013	2.17731	3.2956e-05
0		PA14_00600	transcriptional regulator	0	1	1.17342	0.141513	2.17173	0.00186551
0		PA14_59010	hyp-protein	0	0	0.696771	0.524399	2.16498	0.0188641
0		PA14_60540	hyp-protein	0	0	1.75719	0.0447195	2.16496	0.012717
0		PA14_13200	hyp-protein	0	0	1.77465	0.0349216	2.16467	0.00909629
0		PA14_36190	hyp-protein	0	1	1.3994	0.0520781	2.16257	0.00152075
0		PA14_60330	4-hydroxy-3-methylbut-2-enyl diphosphate reductase	1	1	1.86825	0.00123689	2.16184	7.77463e-05
0		PA14_72540	ribonucleotide reductase	0	1	1.33268	0.0528455	2.16088	0.000626766
0		PA14_44230	hyp-protein	0	0	1.28432	NA	2.15559	NA
0		PA14_00310	peptidyl-prolyl isomerase	0	1	0.976722	0.183308	2.15488	0.000608962
0		PA14_33690	pyoverdine biosynthesis protein PvdE	0	1	0.90858	0.249011	2.15318	0.00165546
0		PA14_04630	dihydroxy-acid dehydratase	0	1	1.31535	0.0278724	2.15278	7.83405e-05
0		PA14_08695	preprotein translocase subunit SecE	0	1	1.40294	0.0506469	2.15153	0.00123802
0		PA14_07890	ABC transporter permease	0	0	1.95522	0.0520781	2.15138	0.0394683
0		PA14_54320	GTP-binding protein Era	0	1	1.35207	0.0137296	2.14767	1.6099e-05
0		PA14_61860	carbonic anhydrase	0	1	1.64181	0.00610915	2.14687	0.000124146
0		PA14_19330	hyp-protein	0	0	0.0718122	0.954309	2.14645	0.00909629
0		PA14_28920	chaperone	0	1	1.39088	0.0639468	2.14281	0.00186637
0		PA14_24950	FAD-dependent glycerol-3-phosphate dehydrogenase	0	1	1.52432	0.0140446	2.14234	0.000211368
0		PA14_62860	cell division protein FtsH	0	1	1.28763	0.0527015	2.13972	0.00041984
0		PA14_61370	hyp-protein	0	1	1.94952	0.00908986	2.13676	0.00399529
0		PA14_49970	ABC transporter ATP-binding protein/permease	0	0	1.05583	0.241743	2.1353	0.00790787
0		PA14_16160	hyp-protein	0	1	1.54067	0.04675	2.13496	0.00370303
0		PA14_24580	hyp-protein	1	1	2.05484	0.00015984	2.13389	6.21817e-05
0		PA14_49740	hyp-protein	1	0	2.21683	0.00378723	2.13258	0.0053218
0		PA14_02410	TonB-dependent receptor	0	0	0.66662	0.48597	2.13006	0.00669898
0		PA14_15340	GMP synthase	1	1	1.87346	0.000357541	2.12664	1.80679e-05
0		PA14_42220	membrane sensor domain-containing protein	0	1	1.41025	0.0367302	2.12527	0.000699242
0		PA14_04290	hyp-protein	0	1	1.15867	0.0651411	2.11556	0.000155288
0		PA14_55450	HxcQ	0	0	0.811628	0.430406	2.11342	0.0164114
0		PA14_48170	hyp-protein	0	1	0.189807	0.846923	2.10391	0.00146183
0		PA14_55560	hyp-protein	0	0	1.28387	0.114081	2.10271	0.00804711
0		PA14_07290	hyp-protein	1	1	2.00256	0.00229761	2.10267	0.00117177
0		PA14_43520	hyp-protein	1	1	1.61148	0.0034242	2.10224	4.38838e-05
0		PA14_43650	hyp-protein	0	1	1.29417	0.0458913	2.10211	0.000377639
0		PA14_67270	ABC transporter ATP-binding protein	0	1	1.52876	0.0322378	2.10093	0.00216733
0		PA14_50050	MFS family transporter	0	1	1.75344	0.0176603	2.09897	0.00294052
0		PA14_01490	hemolysin	1	1	2.05093	0.00139588	2.09877	0.00084245
0		PA14_16030	sodium/hydrogen antiporter	0	1	1.19947	0.071726	2.09625	0.000547942
0		PA14_27100	lactonizing lipase	0	0	0.806807	0.379376	2.09602	0.00757291
0		PA14_24040	general secretion pathway outer membrane protein H precursor	0	1	1.20659	0.0418857	2.09293	9.29436e-05
0		PA14_42900	IcmF2	0	0	0.931275	0.331417	2.08372	0.0121313
0		PA14_07600	2-amino-4-hydroxy-6- hydroxymethyldihydropteridine pyrophosphokinase	1	1	1.87966	0.00121658	2.08317	0.000181659
0		PA14_59400	hyp-protein	0	0	0.920661	0.350541	2.07659	0.0170033
0		PA14_66540	hyp-protein	0	0	1.48977	0.098671	2.07625	0.0176126
0		PA14_44360	cytochrome c oxidase, cbb3-type subunit III	0	0	1.4804	0.0691939	2.0754	0.00760359
0		PA14_10990	4-hydroxyphenylacetate 3-monooxygenase small subunit	0	0	1.78232	0.0284649	2.07388	0.012826
T3SS		PA14_42500	type III secretory apparatus protein PcrD	0	0	1.18174	0.274815	2.07291	0.0422286
0		PA14_06880	LysR family transcriptional regulator	1	1	3.1112	1.49574e-06	2.0686	0.00351008
0		PA14_08460	hyp-protein	0	1	1.19151	0.015779	2.06437	4.26282e-06
0		PA14_54420	anti-sigma factor MucA	0	1	1.74028	0.00713563	2.06045	0.00083644
0		PA14_30830	two-component response regulator	0	0	0.908498	0.291935	2.06	0.00587871
0		PA14_34690	LysR family transcriptional regulator	0	0	1.03449	0.283298	2.05919	0.0181526
0		PA14_28040	hyp-protein	0	1	1.19348	0.129594	2.05478	0.00368123
0		PA14_34050	HsiC3	0	1	0.538957	0.528379	2.05389	0.00181943
0		PA14_21880	periplasmic tail-specific protease	1	1	2.25661	0.000295876	2.04844	0.000836038
0		PA14_45060	transporter	0	1	1.68004	0.0114435	2.0405	0.00206029
0		PA14_70270	phosphomannomutase	1	1	1.49984	0.000620789	2.03837	4.8405e-07
0		PA14_54720	hyp-protein	0	0	1.91331	0.01739	2.03419	0.014627
0		PA14_55340	transport protein ExbD	0	0	1.33198	0.208785	2.02988	0.052599
0		PA14_06000	ClpA/B protease ATP binding subunit	0	0	1.06407	0.249964	2.02904	0.0154383
0		PA14_19340	sensor/response regulator hybrid	0	1	0.926611	0.189407	2.02657	0.000962315
0		PA14_17110	UDP pyrophosphate synthetase	1	1	2.23454	1.82684e-06	2.02486	6.48622e-06
0		4.5SRNAffs	4.5S RNA ffs	0	1	-0.167176	0.867891	2.02343	0.00204296
0		PA14_52700	arginine/ornithine succinyltransferase AI subunit	0	1	1.07169	0.0233945	2.02223	1.5101e-06
0		PA14_20480	hyp-protein	1	1	2.89641	6.40377e-06	2.02025	0.00301723
0		PA14_06030	acyltransferase	0	1	0.836143	0.138407	2.02014	3.04747e-05
T3SS		PA14_42260	PscK type III export protein	0	0	1.01953	0.257648	2.01985	0.0122578
0		PA14_72150	hyp-protein	0	0	0.256988	0.828443	2.0136	0.0232615
0		PA14_63960	uter membrane protein	0	1	1.4856	0.043824	2.01307	0.00439189
0		PA14_71840	hyp-protein	0	1	0.814532	0.275318	2.01173	0.00154948
0		PA14_00320	hyp-protein	0	1	0.745928	0.321552	2.00999	0.000829758
0		PA14_45590	two-component sensor	0	1	1.38275	0.0240032	2.00941	0.000401242
0		PA14_38190	hyp-protein	0	0	0.560322	NA	1.99878	NA
0		PA14_15470	periplasmic mercuric ion binding protein, MerP	1	1	1.39399	0.0046025	1.99853	2.21545e-05
0		PA14_44910	hyp-protein	1	1	2.19062	9.78491e-05	1.99527	0.000274339
0		PA14_29190	hyp-protein	0	0	0.985404	0.354193	1.99088	0.0341587
0		PA14_21440	HIT family protein	0	0	1.79808	0.0158432	1.98863	0.00717149
0		PA14_53250	chitin-binding protein CbpD	0	1	1.74156	0.0155365	1.98175	0.00440974
0		PA14_57300	cell division protein FtsQ	1	1	1.99772	0.00377408	1.98092	0.00365378
0		PA14_23060	DNA-binding transcriptional regulator HexR	0	1	1.61367	0.0203701	1.97589	0.00329692
0		PA14_22020	cell division inhibitor MinD	1	1	2.4439	3.60322e-06	1.97446	0.000151061
0		PA14_27360	enoyl-CoA hydratase	0	1	1.2186	0.0846456	1.97113	0.00281554
0		PA14_15210	LysR family transcriptional regulator	0	1	0.490041	0.550626	1.97096	0.0022989
0		PA14_25340	Na( )-translocating NADH-quinone reductase subunit E	0	1	1.19775	0.0664469	1.96292	0.00102634
0		PA14_09530	RND efflux membrane fusion protein	0	1	0.739784	0.356117	1.96282	0.00339315
0		PA14_18970	phospholipase D	0	0	0.852622	0.356792	1.96195	0.0151788
0		PA14_12610	transporter	1	1	1.44463	0.00113095	1.96179	2.76433e-06
0		PA14_01290	cytochrome c oxidase subunit II	1	1	1.99919	0.000904323	1.96065	0.000967691
0		PA14_35780	hyp-protein	0	0	1.63924	0.186216	1.95655	0.136731
0		PA14_39420	hyp-protein	0	0	1.22129	0.0996527	1.95194	0.00925254
0		PA14_57900	hyp-protein	0	1	0.629586	0.400336	1.95158	0.00140762
0		PA14_14360	sodium:sulfate symporter	0	1	1.3088	0.0239813	1.95128	0.00025358
0		PA14_29530	type II secretion system protein	0	0	1.53937	0.0909385	1.95101	0.0420171
0		PA14_43870	hyp-protein	0	0	1.28825	0.083821	1.94907	0.00549166
0		PA14_14430	hyp-protein	0	0	0.69573	0.476572	1.94885	0.0197245
0		PA14_49220	ferredoxin protein NapF	0	0	1.12	0.175541	1.94884	0.00789333
0		PA14_66840	poly(3-hydroxyalkanoic acid) synthase 2	0	1	1.44676	0.0383308	1.94495	0.0037006
0		PA14_46340	hyp-protein	1	1	2.18725	0.000477093	1.94476	0.00232576
0		PA14_00480	hyp-protein	0	0	1.86492	0.0203866	1.94108	0.018014
0		PA14_15475	mercuric transport protein	0	1	1.52461	0.0153913	1.94058	0.00165546
0		PA14_49820	cobalamin biosynthetic protein	0	0	0.723719	0.404873	1.93908	0.00789333
0		PA14_51080	dioxygenase	0	0	1.35039	0.0623365	1.93688	0.0057002
0		PA14_25590	hydrolase	0	1	1.35171	0.0146249	1.93525	0.000155414
0		PA14_21600	hyp-protein	0	0	1.07667	0.138158	1.93482	0.00515949
T3SS		PA14_42660	translocation protein in type III secretion	0	0	1.86376	0.015779	1.93418	0.011904
0		PA14_24010	general secretion pathway protein F	0	1	1.17011	0.0653482	1.93385	0.000850072
0		PA14_64400	hyp-protein	1	1	2.08732	5.34251e-05	1.93024	0.000128891
0		PA14_18050	hyp-protein	1	1	1.77786	0.00041676	1.92995	7.72259e-05
0		PA14_28310	enoyl-CoA hydratase	0	0	1.76538	0.0225805	1.92891	0.0136332
0		PA14_56570	acyltransferase	0	1	1.22832	0.051574	1.92888	0.000829758
0		PA14_47900	MFS transporter	0	0	0.768268	0.404359	1.92837	0.016558
0		PA14_55260	hyp-protein	0	0	1.17386	0.195764	1.92668	0.0325216
0		PA14_00970	hyp-protein	0	0	0.0815778	0.950642	1.92575	0.0279766
0		ncRNAP30	ncRNA P30	0	0	0.150194	0.939631	1.92227	0.209104
0		PA14_60750	protein activator	1	0	2.24915	0.00118014	1.92195	0.00707636
0		PA14_16140	hyp-protein	1	1	1.87681	0.000102551	1.92037	3.42108e-05
0		PA14_52880	hyp-protein	0	0	0.340873	0.756225	1.91765	0.0201255
0		PA14_02250	two-component sensor	0	0	0.683056	0.506223	1.91477	0.0258227
0		PA14_16330	hyp-protein	1	1	2.38758	2.89852e-07	1.91322	1.58124e-05
0		PA14_49940	hyp-protein	0	1	1.31333	0.0129635	1.9114	8.3018e-05
0		PA14_69820	hyp-protein	1	0	2.75998	2.09745e-05	1.911	0.00500235
0		PA14_58630	ornithine decarboxylase	1	1	2.60084	9.61481e-06	1.91058	0.00155455
0		PA14_52060	hyp-protein	1	0	3.35887	4.23345e-06	1.91041	0.0151788
0		PA14_44520	drug efflux transporter	0	0	0.446271	0.717173	1.91038	0.0603431
0		PA14_28240	hyp-protein	0	1	1.13295	0.119274	1.90579	0.00478961
0		PA14_20920	hyp-protein	0	0	0.634763	0.570779	1.90491	0.038705
0		PA14_01340	hyp-protein	0	0	0.858454	0.397041	1.90351	0.0410857
0		PA14_16350	two-component response regulator	0	0	0.934745	0.281411	1.90287	0.0141494
0		PA14_60730	outer membrane protein	1	1	2.2349	2.08504e-05	1.90169	0.000306513
0		PA14_68100	hyp-protein	0	0	0.867242	0.291836	1.89917	0.00872744
0		PA14_06070	sensory histidine kinase CreC	0	1	0.509462	0.515467	1.89898	0.00219186
0		PA14_24690	D-alanyl-D-alanine carboxypeptidase	1	1	2.24998	2.67395e-06	1.89551	5.49711e-05
0		PA14_17610	polyamine ABC transporter	1	1	1.97486	0.00182461	1.89299	0.00285916
0		PA14_67840	ABC-type amino acid transporter	1	0	2.12085	0.00352314	1.89004	0.0106654
0		PA14_66480	hyp-protein	0	1	0.219312	0.816022	1.88438	0.00392724
0		PA14_56170	hyp-protein	0	1	0.758988	0.23227	1.88401	0.000457999
0		PA14_15500	oriT-binding protein, TraK	0	0	1.12362	0.140793	1.88112	0.0092757
0		PA14_08070	phage tail sheath protein	0	0	1.38687	0.121288	1.8772	0.0329961
0		PA14_40710	hyp-protein	0	1	0.580601	0.385547	1.87459	0.000533189
0		PA14_28120	hyp-protein	0	0	1.64334	0.0377828	1.87165	0.0325216
0		PA14_28790	hyp-protein	0	0	1.5261	0.0354155	1.87067	0.0114935
0		PA14_11830	transcriptional regulator	0	1	0.91309	0.211866	1.86998	0.00398868
0		PA14_61180	hyp-protein	0	0	1.97378	0.0176603	1.86558	0.0503361
0		PA14_10640	hyp-protein	0	0	1.05117	0.236061	1.86543	0.0285548
0		PA14_31300	hyp-protein	0	0	1.47158	0.0450905	1.86062	0.0133914
0		PA14_35200	acetyltransferase	1	1	2.00376	8.95661e-06	1.85638	4.13599e-05
0		PA14_14960	hyp-protein	0	1	1.33998	0.0388097	1.8552	0.00262946
0		PA14_53530	hyp-protein	1	1	1.74369	0.00123447	1.85322	0.000603762
0		PA14_16590	hyp-protein	0	0	1.70848	0.0126115	1.85072	0.00609088
0		PA14_51220	glycosyl transferase family protein	0	1	1.72735	0.00908986	1.85069	0.00434285
0		PA14_64240	MarC family protein	0	0	-0.0801823	0.955924	1.84815	0.0983543
0		PA14_49530	hyp-protein	0	0	0.992547	0.201879	1.83287	0.0120273
0		PA14_13300	hyp-protein	0	0	1.01132	0.262883	1.83105	0.0270507
0		PA14_41780	hyp-protein	1	1	1.61278	0.00191571	1.82863	0.000383994
0		PA14_25580	ribosomal large subunit pseudouridine synthase C	0	0	1.1814	0.174289	1.82817	0.0302819
0		PA14_70370	orotate phosphoribosyltransferase	1	1	2.11939	8.80853e-06	1.82514	9.40459e-05
0		PA14_07000	DsbB1	1	1	2.96343	3.14336e-08	1.82375	0.00095456
0		PA14_51440	methylated-DNA--protein-cysteine methyltransferase	0	1	1.49423	0.0191784	1.8236	0.00381801
0		PA14_67220	hyp-protein	0	0	0.183108	0.881658	1.82297	0.0387865
0		PA14_48010	semialdehyde dehydrogenase	0	0	0.354449	0.732694	1.82294	0.0232485
0		PA14_16880	ABC transporter permease	0	0	0.572617	0.588522	1.81995	0.0473423
0		PA14_28650	threonyl-tRNA synthetase	0	0	0.940691	0.211866	1.81709	0.0074019
0		PA14_10480	transcriptional regulator	0	0	0.029017	0.976546	1.817	0.00969923
0		PA14_22280	pirin-related protein	0	1	1.39794	0.0315373	1.81658	0.00483558
0		PA14_16150	hyp-protein	1	1	1.94673	3.4509e-06	1.81384	8.32694e-06
0		PA14_59880	hyp-protein	0	1	1.58976	0.00711973	1.81363	0.00170679
0		PA14_54750	hyp-protein	0	0	0.749039	NA	1.79969	0.0997159
0		PA14_28250	secreted acid phosphatase	1	1	1.7075	0.00114966	1.79964	0.000394743
0		PA14_18830	adenylosuccinate lyase	0	0	0.845692	0.316119	1.79948	0.0165379
0		PA14_12850	acetyltransferase	0	1	1.04308	0.0384399	1.79862	0.000102876
0		PA14_69510	hyp-protein	0	1	1.07572	0.0456101	1.79698	0.000274221
0		PA14_68980	2-octaprenyl-6-methoxyphenyl hydroxylase	0	1	1.20463	0.0726631	1.79577	0.00456068
0		PA14_42880	Stk1	0	1	1.13423	0.0280011	1.78901	0.000191806
0		PA14_52520	hyp-protein	0	0	1.78114	0.0434411	1.78722	0.0621005
0		PA14_23440	group 1 glycosyl transferase	0	1	0.839657	0.191054	1.78157	0.00152762
0		PA14_04550	glycerophosphoryl diester phosphodiesterase, periplasmic	0	0	0.618459	0.425582	1.78074	0.00597847
0		PA14_71360	hyp-protein	1	1	1.68052	0.00019429	1.77897	7.47215e-05
0		PA14_70290	transcriptional regulator	0	1	1.16829	0.0502551	1.77109	0.00156479
0		PA14_63060	SsrA-binding protein	1	1	1.70629	0.00367225	1.76724	0.0022585
0		PA14_58740	hyp-protein	0	0	1.09232	NA	1.76616	NA
0		PA14_41380	glutaminyl-tRNA synthetase	0	1	1.08272	0.0608649	1.76254	0.000895894
0		PA14_59890	hyp-protein	0	1	1.49393	0.0116121	1.75546	0.00285054
0		PA14_44900	hyp-protein	1	0	2.07977	0.00110163	1.7553	0.00596647
0		PA14_14910	hyp-protein	1	1	1.32233	0.0015223	1.75372	6.51579e-06
0		PA14_41560	assimilatory nitrate reductase	0	0	1.18923	0.114331	1.74992	0.016214
0		PA14_67975	hyp-protein	1	1	1.55848	7.38621e-05	1.74793	2.6764e-06
0		PA14_22270	recombinase	1	1	1.64329	0.00141861	1.7427	0.000478674
0		PA14_29750	hyp-protein	0	0	0.559836	0.535781	1.74044	0.0191054
0		PA14_39590	5- methyltetrahydropteroyltriglutamate/homocysteine S-methyltransferase	0	1	0.898966	0.175859	1.7393	0.00363037
0		PA14_37680	hyp-protein	0	0	1.70961	0.00913734	1.73712	0.00977743
0		PA14_36920	hyp-protein	0	0	1.47142	0.0913173	1.7367	0.0443338
0		PA14_32470	hyp-protein	0	0	1.54136	0.1046	1.73583	0.101638
0		PA14_02140	hyp-protein	0	1	0.395992	0.616791	1.73563	0.00483558
0		PA14_02390	transcriptional regulator	0	0	1.44854	0.0299502	1.73131	0.0117423
0		PA14_35060	hyp-protein	0	0	1.2484	0.0646278	1.73109	0.0185457
0		PA14_64030	hyp-protein	1	0	2.17695	0.00139595	1.73021	0.0146284
0		PA14_27590	hyp-protein	0	1	1.19628	0.0168184	1.7302	0.000203566
0		PA14_20420	phosphonate ABC transporter ATPase	0	0	0.397937	0.713923	1.72979	0.05406
0		PA14_36810	hydroperoxidase II	0	0	-0.160789	0.901141	1.72599	0.0645369
0		PA14_49130	C4-dicarboxylate transporter DctA	0	0	0.286679	0.777614	1.72596	0.0296683
0		PA14_31750	acyltransferase	0	0	0.80878	0.320801	1.72546	0.0112929
0		PA14_48190	transcriptional regulator	0	0	-0.0254817	0.978468	1.72433	0.0164871
0		PA14_13320	hyp-protein	0	0	0.662948	0.467385	1.7193	0.0213948
0		PA14_63720	hyp-protein	0	0	1.84079	0.0342114	1.71909	0.0945211
0		PA14_61710	glutamyl-tRNA reductase	0	1	0.711958	0.182717	1.71689	0.000161001
0		PA14_27250	LysR family transcriptional regulator	0	0	0.907885	0.168953	1.7123	0.00508553
0		PA14_57050	3-ketoacyl-ACP reductase	0	0	1.57713	0.0399151	1.7115	0.0291896
0		PA14_39440	hyp-protein	0	0	1.38812	0.0668391	1.71124	0.0245141
0		PA14_28020	hyp-protein	1	0	1.80951	0.00299216	1.71004	0.00543198
0		PA14_56560	hyp-protein	0	0	1.28447	0.0732399	1.70913	0.0125118
0		PA14_23430	heparinase	0	1	1.27944	0.0224578	1.70685	0.00127185
0		PA14_51010	hyp-protein	0	1	0.902244	0.112656	1.70622	0.000836038
0		PA14_63860	hyp-protein	0	0	1.39474	0.0821676	1.70497	0.0473048
0		PA14_23460	group 4 glycosyl transferase	0	0	1.14233	0.0968885	1.70394	0.00905989
0		PA14_69925	pyruvate dehydrogenase (cytochrome)	0	1	0.248876	0.743037	1.70114	0.00220121
0		PA14_33420	hydrolase	0	0	1.14591	0.12074	1.69675	0.0206849
0		PA14_30520	periplasmic aliphatic sulfonate-binding protein	0	0	0.689713	0.51067	1.69412	0.0787151
0		PA14_63200	hyp-protein	0	0	1.42161	0.0273775	1.69377	0.00863407
0		PA14_31190	hyp-protein	0	0	1.23373	0.160835	1.69307	0.0609661
0		PA14_07950	transcriptional regulator PrtN	0	0	1.68685	0.0400738	1.69289	0.0555262
0		PA14_25330	Na( )-translocating NADH-quinone reductase subunit D	0	1	0.868503	0.165192	1.68773	0.00244816
0		PA14_08490	hyp-protein	0	1	1.49673	0.00571699	1.68773	0.0013202
0		PA14_56850	lipoprotein	0	1	0.314413	0.587898	1.68739	9.47384e-05
0		PA14_00380	choline sulfatase	0	1	0.859685	0.130997	1.68712	0.00117177
0		PA14_64430	hyp-protein	0	0	0.894692	0.186653	1.686	0.00613104
0		PA14_72510	homoserine kinase	0	0	-0.223926	0.833324	1.68527	0.0310296
0		PA14_68550	LysR family transcriptional regulator	0	0	1.3067	0.0695585	1.68413	0.0182449
0		PA14_55050	TonB-dependent receptor	0	1	0.582005	0.416004	1.68127	0.00489057
0		PA14_52110	hyp-protein	1	1	2.20978	9.02137e-05	1.67553	0.00478961
0		PA14_61000	hyp-protein	0	0	1.52638	0.0236578	1.67196	0.0121313
0		PA14_57540	cytochrome c1	0	0	0.624027	0.426073	1.66995	0.0121313
0		PA14_34970	glucose dehydrogenase	0	0	0.701309	0.375315	1.66463	0.0154992
0		PA14_19010	hyp-protein	0	0	0.90532	0.340481	1.66402	0.0625535
0		PA14_33730	dipeptidase	0	0	1.4583	0.282225	1.66062	0.281902
0		PA14_59990	hyp-protein	0	1	0.973008	0.0961501	1.65778	0.00251812
0		PA14_19020	hyp-protein	0	0	1.18781	0.212755	1.65618	0.0852324
0		PA14_16740	hyp-protein	0	0	0.358741	0.728812	1.6551	0.0479662
0		PA14_04410	phosphoenolpyruvate-protein phosphotransferase PtsP	1	1	1.6863	0.000431517	1.6551	0.000360954
0		PA14_31610	TerC family protein	0	0	0.313421	0.75748	1.65426	0.0370016
0		PA14_69030	hyp-protein	0	1	1.17646	0.0297854	1.6513	0.00152762
0		PA14_03220	hyp-protein	1	0	2.3299	0.000342125	1.65001	0.0156059
0		PA14_08640	hyp-protein	1	1	2.09397	0.000245616	1.6477	0.00495678
0		PA14_26730	short-chain dehydrogenase	0	0	0.315838	0.71958	1.64504	0.0188641
0		PA14_04230	ABC transporter permease	0	0	1.40982	0.0519148	1.64477	0.0300643
0		PA14_39220	hyp-protein	0	0	1.43691	NA	1.64419	0.169594
0		PA14_63240	transcriptional regulator	0	0	0.272192	0.800188	1.64356	0.0516489
0		PA14_13220	protein-tyrosine-phosphatase	0	0	1.60383	0.0189481	1.64346	0.028665
0		PA14_67880	imidazole glycerol phosphate synthase subunit HisF	1	1	1.66733	5.34251e-05	1.64151	4.06601e-05
0		PA14_24480	hyp-protein	0	0	0.948611	0.278026	1.64093	0.0484588
0		PA14_18500	alginate-c5-mannuronan-epimerase AlgG	0	0	1.00976	0.139425	1.63997	0.0108497
0		PA14_15570	hyp-protein	1	0	2.02128	0.00384716	1.63835	0.0276721
0		PA14_44240	glutamine synthetase	0	0	1.37462	0.100044	1.63732	0.059224
0		PA14_68140	drug efflux transporter	0	0	-0.196865	0.830138	1.63547	0.0121173
0		PA14_60070	hyp-protein	0	0	1.31104	0.0432202	1.63541	0.0100427
0		PA14_10770	sensor/response regulator hybrid	0	0	1.04081	0.139607	1.63392	0.0136527
0		PA14_01020	hyp-protein	0	0	1.44901	0.187465	1.63386	0.171431
0		PA14_09780	hyp-protein	0	0	1.62643	0.0214153	1.6329	0.0289275
0		PA14_59410	hyp-protein	0	0	0.705916	0.506223	1.6301	0.0940292
0		PA14_51280	hyp-protein	0	0	1.52137	0.0208365	1.62927	0.0141881
0		PA14_40160	NADH-ubiquinone/plastoquinone oxidoreductase	0	0	1.54245	0.0364265	1.6208	0.0473423
0		PA14_72740	two-component sensor	0	0	0.293426	0.712315	1.61958	0.00707636
0		PA14_39250	double-glycine peptidase	0	0	1.82573	0.0593868	1.61586	0.14485
0		PA14_31340	hyp-protein	0	0	1.10351	0.257648	1.61561	0.138716
0		PA14_50530	branched-chain amino acid transport protein BraD	0	0	0.936228	0.147416	1.61554	0.00642238
0		PA14_24050	general secretion pathway protein I	0	0	1.12856	0.129964	1.61472	0.0260484
0		PA14_52870	hyp-protein	0	0	0.35918	0.714996	1.61469	0.0601768
0		PA14_06950	LuxR family transcriptional regulator	0	1	1.34318	0.0132938	1.61289	0.00227575
0		PA14_36250	hyp-protein	1	0	1.83907	0.00128854	1.61253	0.00550268
0		PA14_35810	hyp-protein	0	0	1.38568	0.115389	1.60609	0.0799993
0		PA14_50270	flagellar capping protein FliD	0	0	0.837401	0.372512	1.60307	0.0699582
0		PA14_52440	hyp-protein	0	0	0.483056	0.588522	1.60128	0.0394719
0		PA14_05810	allantoate amidohydrolase	0	0	1.20171	0.0560995	1.59879	0.0116551
0		PA14_25370	hyp-protein	0	1	1.06914	0.0370377	1.59861	0.000998248
0		PA14_15080	hyp-protein	0	0	0.893923	0.162124	1.59833	0.00599879
0		PA14_03630	ArsR family transcriptional regulator	0	0	1.05366	0.209602	1.59222	0.0577635
0		PA14_07300	hyp-protein	0	0	1.62948	0.00698816	1.59078	0.00919634
0		PA14_17810	acyl-CoA dehydrogenase	0	0	-0.202843	0.864226	1.58954	0.0788849
0		PA14_36520	hyp-protein	0	0	0.61183	0.568989	1.58742	0.139641
0		PA14_24710	two-component response regulator	0	0	-0.353709	0.711084	1.58695	0.0370016
0		PA14_28510	hyp-protein	0	0	0.384103	NA	1.57928	NA
0		PA14_10110	transporter	0	0	0.527134	0.515902	1.57867	0.0239747
0		PA14_32780	hyp-protein	0	0	1.67017	0.00686566	1.57027	0.0116551
0		PA14_33870	hyp-protein	0	0	1.68019	0.0169673	1.56941	0.0334153
0		PA14_40730	ribosomal RNA large subunit methyltransferase N	0	0	1.97707	0.0182175	1.56692	0.130607
0		PA14_71370	hyp-protein	1	0	1.84768	0.000706356	1.56217	0.00804475
0		PA14_20760	chemotaxis protein methyltransferase	0	0	0.811073	0.199547	1.56205	0.00596647
0		PA14_50600	transcriptional regulator	1	0	1.8662	0.0046167	1.55964	0.0297875
0		PA14_43030	HsiC2	0	0	1.22637	0.207089	1.55838	0.122738
0		PA14_66200	hyp-protein	0	1	1.14401	0.01327	1.55807	0.000293873
0		PA14_43530	hyp-protein	0	1	1.21085	0.0187184	1.55714	0.00165208
0		PA14_03250	hyp-protein	0	1	1.21529	0.00831343	1.55689	0.000353794
0		PA14_28300	hyp-protein	0	0	1.22199	0.0853434	1.55671	0.0313662
0		PA14_60890	serine hydroxymethyltransferase	1	1	2.05446	2.08237e-05	1.5546	0.0014256
0		PA14_54820	hyp-protein	0	0	0.157441	0.86251	1.55368	0.0141494
0		PA14_71350	hyp-protein	0	0	1.45636	0.0594283	1.54948	0.064906
0		PA14_66620	type 4 fimbrial biogenesis outer membrane protein PilQ precursor	1	0	2.24484	0.000507824	1.54602	0.0253811
0		PA14_21630	hyp-protein	0	0	0.913728	0.221605	1.54562	0.0169935
0		PA14_54300	DNA repair protein RecO	0	0	1.06201	0.0788367	1.54483	0.00760953
0		PA14_32850	hyp-protein	0	0	0.659752	0.472414	1.54478	0.061035
0		PA14_16040	site-specific tyrosine recombinase XerD	0	0	0.667223	0.385547	1.54459	0.0240511
0		PA14_28690	phenylalanyl-tRNA synthetase subunit alpha	0	0	0.968644	0.156131	1.54142	0.0163447
0		PA14_29260	transcriptional regulator	0	0	0.547224	0.488172	1.54128	0.0332511
0		PA14_73070	dihydroorotase	0	0	0.742191	0.266788	1.54049	0.0121313
0		PA14_47650	cobalamin synthase	0	0	0.985145	0.163455	1.54001	0.0234239
0		PA14_34390	binding-protein-dependent maltose/mannitol transport protein	0	0	1.29263	0.0688628	1.53903	0.0425277
0		PA14_68730	glutamate--cysteine ligase	0	0	-0.11201	0.892448	1.53881	0.00555701
0		PA14_37980	Fe2 -dicitrate sensor, membrane protein	0	0	1.17267	0.239978	1.53829	0.148711
0		PA14_24600	carboxypeptidase	0	0	1.15619	0.129594	1.53719	0.0419048
0		PA14_39200	transporter	1	1	1.66228	0.0012871	1.53688	0.00392045
0		PA14_04650	protease PfpI	0	0	1.65947	0.0184462	1.53604	0.0609661
0		PA14_01320	cytochrome c oxidase subunit III	1	0	2.04652	0.000493226	1.5345	0.015929
0		PA14_34030	Hcp3	0	0	1.12174	NA	1.53435	0.192992
0		PA14_52210	cysteine synthase B	0	1	1.24281	0.0261939	1.534	0.00482512
0		PA14_03550	MFS transporter	0	0	0.467991	0.689865	1.53365	0.151208
0		PA14_36010	hyp-protein	0	0	1.74023	0.0770672	1.53257	0.17207
0		PA14_63710	glycosyl transferase family protein	0	0	0.558344	0.614418	1.53142	0.147565
0		PA14_12590	hyp-protein	1	0	1.65591	0.00117627	1.53137	0.00621795
0		PA14_00530	hyp-protein	0	1	1.38494	0.00666492	1.53116	0.00252281
0		PA14_03210	hyp-protein	0	0	1.19568	0.0927922	1.53083	0.0265767
0		PA14_40330	hyp-protein	0	0	-0.494828	NA	1.53064	0.152142
0		PA14_46820	hyp-protein	0	0	0.333417	0.755397	1.52727	0.0844225
0		PA14_69840	magnesium chelatase	1	1	2.04814	4.11696e-05	1.52377	0.00296167
0		PA14_36420	sensor/response regulator hybrid	1	0	1.78704	0.000777322	1.52074	0.00708829
0		PA14_58830	hyp-protein	1	0	1.84535	0.000866476	1.52036	0.0107007
0		PA14_03360	hyp-protein	0	1	1.38668	0.00570032	1.51878	0.00192175
0		PA14_35080	arsenical resistance protein	0	1	0.887509	0.0992708	1.51624	0.00216733
0		PA14_35800	hyp-protein	0	0	1.53856	0.104535	1.51582	0.148518
0		PA14_60660	nucleotidyltransferase	1	0	1.78793	0.000943906	1.51575	0.00621795
0		PA14_31950	two-component sensor	0	0	1.21298	0.0804841	1.51514	0.0310466
0		PA14_20470	hyp-protein	1	0	2.72201	8.37065e-05	1.51496	0.0744119
0		PA14_72500	hyp-protein	0	0	-0.14392	0.896556	1.51433	0.0631454
0		PA14_25600	peptidase	1	1	1.81256	0.000210501	1.50896	0.00215993
0		PA14_37490	TonB-dependent receptor	0	0	1.37652	0.0126013	1.50877	0.0059514
0		PA14_01360	hyp-protein	0	0	0.784279	0.386802	1.50778	0.0852107
0		PA14_16190	hyp-protein	0	0	1.08007	0.243719	1.50685	0.110143
0		PA14_36230	amino acid ABC transporter permease	1	1	1.77202	0.000867765	1.5057	0.00471676
0		PA14_71460	serine hydroxymethyltransferase	0	0	0.63708	0.387902	1.5033	0.0216469
0		PA14_04530	hyp-protein	0	0	0.834745	0.267145	1.50265	0.0388564
0		PA14_34260	ABC transporter permease	0	0	0.210016	NA	1.50076	0.179326
0		PA14_28210	hyp-protein	0	0	1.19453	0.175541	1.50057	0.0972252
0		PA14_69970	cytochrome c5	1	1	2.36227	2.33781e-06	1.49917	0.00384132
0		PA14_54880	serine acetyltransferase	0	0	1.29534	0.0255214	1.49667	0.0110309
0		PA14_71380	hyp-protein	0	0	1.78353	0.00570733	1.49601	0.0377616
0		PA14_63580	nitrate-inducible formate dehydrogenase subunit beta	0	0	-0.0335577	0.969786	1.49593	0.0228225
0		PA14_49230	NapD protein of periplasmic nitrate reductase	0	0	0.956808	0.292202	1.49459	0.0950829
0		PA14_68820	secretion pathway ATPase	0	0	0.369656	0.602345	1.48659	0.00906707
0		PA14_71060	L-serine dehydratase	0	0	0.856846	0.365496	1.486	0.123623
0		PA14_46460	hyp-protein	0	0	0.747555	0.479629	1.48558	0.148827
0		PA14_16890	auxiliary component of ABC transporter	0	0	0.894245	0.223356	1.48507	0.0351337
0		PA14_35100	arsenate reductase	0	0	0.174936	0.822217	1.48463	0.00598304
0		PA14_17080	uridylate kinase	1	0	1.72614	0.00186985	1.48392	0.00890601
0		PA14_51460	chaperone CupC	0	0	1.95536	0.0361358	1.4839	0.211841
0		PA14_46170	LysR family transcriptional regulator	0	0	1.54266	0.0149066	1.48347	0.0270507
0		PA14_25910	lipase	0	0	0.832824	0.165192	1.48098	0.00717149
0		PA14_18620	hyp-protein	0	0	1.34995	0.0374497	1.48077	0.0258736
0		PA14_32790	hyp-protein	0	0	1.37372	0.0686569	1.47789	0.0609661
0		PA14_00580	lipoprotein	0	0	1.42738	0.0506469	1.47617	0.0530042
0		PA14_38850	cytochrome c550	0	0	0.881287	NA	1.47401	NA
0		PA14_07310	hydrolase	0	0	0.505798	0.614889	1.47229	0.10345
0		PA14_38660	CoA transferase, subunit A	0	0	-0.368306	0.774286	1.47223	0.201432
0		PA14_23800	aspartate-semialdehyde dehydrogenase	1	1	1.52619	0.000204016	1.47188	0.000221749
0		PA14_20491	acetyltransferase	1	0	2.41722	0.00315059	1.47018	0.147565
0		PA14_46550	ribonuclease	0	0	1.72656	0.0403825	1.46994	0.143567
0		PA14_19650	hyp-protein	0	0	0.886087	0.29042	1.46901	0.0801347
0		PA14_24290	glycine betaine transmethylase	0	0	0.770436	0.232958	1.46794	0.011904
0		PA14_55140	hyp-protein	0	0	1.42444	0.076593	1.46727	0.126094
0		PA14_38130	amino acid permease	0	0	1.26463	0.0561198	1.46713	0.0327221
T3SS		PA14_42250	type III secretion system protein	0	0	0.8365	0.412991	1.4647	0.147627
0		PA14_50060	hyp-protein	0	0	1.09464	0.122641	1.46136	0.0387865
0		PA14_27710	hyp-protein	0	0	0.71805	0.386326	1.46041	0.0652357
0		PA14_31260	RadC-like protein	0	0	0.804069	NA	1.45951	NA
0		PA14_02130	hyp-protein	0	0	1.06994	0.194604	1.45945	0.0864851
0		PA14_34700	beta lactamase	0	0	-0.111987	0.934617	1.45775	0.174409
0		PA14_36020	paraquat-inducible protein B	0	0	1.20467	0.105813	1.45768	0.0551909
0		PA14_45120	hyp-protein	1	0	1.94836	0.00203352	1.4561	0.0290477
0		PA14_03560	hyp-protein	0	0	1.15959	0.149104	1.45585	0.0869325
0		PA14_36710	glycogen branching protein	0	0	0.472098	0.578569	1.45567	0.0498586
0		PA14_50930	hyp-protein	1	0	2.14709	0.000207766	1.45541	0.0189003
0		PA14_47230	MFS transporter	0	1	1.08985	0.0324397	1.45489	0.00361629
0		PA14_06230	permease	1	0	2.04441	7.2522e-05	1.45361	0.00713176
0		PA14_61680	S-adenosylmethionine-dependent methyltransferase, PrmC	0	1	0.622278	0.232958	1.4536	0.00125013
0		PA14_55790	hyp-protein	0	0	0.910617	NA	1.45358	0.222941
0		PA14_34800	amino acid transporter LysE	0	0	0.874379	0.222103	1.45015	0.0332511
0		PA14_41190	peptidyl-prolyl cis-trans isomerase D	1	0	2.45825	0.000340881	1.44977	0.0605338
0		PA14_31700	CDP-alcohol phosphatidyltransferase	1	0	2.49365	0.00142834	1.44875	0.117254
0		PA14_43000	HsiG2	0	0	1.51937	0.0873138	1.44824	0.139641
0		PA14_32230	muconolactone delta-isomerase	0	0	-0.641622	NA	1.44539	NA
0		PA14_05790	transporter	0	0	1.00222	0.163485	1.44251	0.0551568
0		PA14_61880	peptide n-acetyltransferase RimI	0	0	0.881086	0.194651	1.43871	0.0300777
0		PA14_24920	transcriptional regulator	1	1	1.40937	0.0023516	1.43846	0.00184643
0		PA14_04220	ABC transporter substrate-binding protein	0	0	0.841689	0.189564	1.43587	0.0307263
0		PA14_70110	cardiolipin synthase	0	0	1.50219	0.00619989	1.43567	0.0114333
0		PA14_24590	hyp-protein	1	0	1.65604	0.00272904	1.43259	0.0145336
0		PA14_33510	hyp-protein	1	0	3.39061	0.00288282	1.43249	0.374981
0		PA14_67920	imidazole glycerol phosphate synthase subunit HisH	0	0	1.03084	0.0637314	1.4308	0.0074548
0		PA14_05840	glutaryl-CoA dehydrogenase	1	0	1.97765	0.00433123	1.42583	0.0625535
0		PA14_03200	hyp-protein	0	0	0.827961	0.137174	1.42193	0.00544109
0		PA14_15160	hyp-protein	0	0	0.681591	0.275318	1.4146	0.0117423
0		PA14_27990	sialidase	1	0	1.97089	0.000477093	1.41174	0.0250433
0		PA14_58620	hyp-protein	1	0	2.33417	0.0015223	1.41079	0.129513
0		PA14_15100	hyp-protein	0	0	1.06647	0.134658	1.41015	0.0484588
0		PA14_39470	hyp-protein	0	0	1.62273	0.0319729	1.40917	0.0987691
0		PA14_07040	hyp-protein	1	0	2.62611	3.4509e-06	1.40667	0.0232075
0		PA14_22110	hyp-protein	0	0	0.621589	0.547952	1.40606	0.178407
0		PA14_14440	valyl-tRNA synthetase	0	1	1.29528	0.00662697	1.40543	0.00243419
0		PA14_45660	flagellar biosynthesis regulator FlhF	0	0	0.850495	0.12009	1.4048	0.0053824
0		PA14_34930	phycobiliprotein	0	0	0.934227	0.361809	1.40441	0.177319
0		PA14_02360	ABC transporter substrate-binding protein	0	0	1.78522	0.00818862	1.4041	0.0691722
0		PA14_03930	polyamine transport protein	0	1	0.752709	0.127465	1.40378	0.00165546
0		PA14_01330	hyp-protein	0	0	1.44233	0.0576196	1.40191	0.120023
0		PA14_01140	hyp-protein	0	0	1.57351	0.0285301	1.40161	0.0723227
0		PA14_02270	chemotaxis transducer	0	0	1.56297	0.0119657	1.40146	0.034947
0		PA14_21560	hyp-protein	0	0	1.53353	0.0332226	1.40117	0.0799802
0		PA14_72140	hyp-protein	0	0	1.10386	0.129929	1.40002	0.0700482
0		PA14_33000	glycine dehydrogenase	0	1	1.2298	0.0108838	1.39801	0.00267343
0		PA14_13800	respiratory nitrate reductase beta subuni	0	0	0.799703	0.313375	1.39617	0.0709481
0		PA14_22180	hyp-protein	0	0	0.31095	NA	1.39481	0.171097
0		PA14_07410	hyp-protein	1	0	1.83469	0.00175983	1.39478	0.0244568
0		PA14_24070	general secretion pathway protein K	0	0	1.19335	0.100729	1.39424	0.0662703
0		PA14_32190	transcriptional regulator	0	0	0.975016	0.0925339	1.3939	0.014646
0		PA14_64290	ABC transporter permease	0	0	0.106941	0.928788	1.3925	0.126094
0		PA14_65430	flagellar motor protein MotB	0	1	0.316596	0.600943	1.39178	0.00344963
0		PA14_62590	pantoate--beta-alanine ligase	0	1	1.19692	0.00536263	1.39027	0.000940309
0		PA14_43340	two-component response regulator KdpE	0	0	1.38679	0.0081821	1.38835	0.0118845
0		PA14_42140	transglutaminase	0	0	1.70828	0.0129752	1.38779	0.0671325
0		PA14_62360	Rieske family iron-sulfur cluster-binding protein	1	0	2.53406	0.00115784	1.38749	0.148827
0		PA14_54210	ATP-dependent protease	0	0	1.4176	0.158264	1.38739	0.222747
0		PA14_73140	hyp-protein	1	0	1.49518	0.00460562	1.38724	0.0109379
0		PA14_16600	alpha/beta hydrolase	0	0	1.43143	0.0245051	1.38599	0.0377618
0		PA14_51610	hyp-protein	0	0	1.31294	NA	1.38267	NA
0		PA14_44090	Fe-S-cluster oxidoreductase	0	0	1.46019	0.0865202	1.38203	0.15904
0		PA14_08060	tail fiber assembly protein	0	0	1.42899	0.0709133	1.3802	0.120023
0		PA14_17740	amino acid ABC transporter permease	0	0	1.10481	0.145974	1.37988	0.0887064
0		PA14_53410	transcriptional regulator	0	0	1.182	0.0788189	1.3783	0.0495671
0		PA14_19270	MFS transporter	0	0	0.740508	0.340076	1.37744	0.0800682
0		PA14_40430	hyp-protein	0	0	0.0231011	0.981108	1.37659	0.0973383
0		PA14_59845	hyp-protein	1	0	2.95922	0.000477093	1.37609	0.195292
0		PA14_39330	ribose transporter	0	0	0.470684	0.578088	1.3753	0.0671325
0		PA14_69880	LysR family transcriptional regulator	0	0	1.23691	0.112245	1.37524	0.106908
0		PA14_51600	hyp-protein	0	0	0.494488	0.600438	1.37522	0.141169
0		PA14_34100	HsiJ3	1	0	2.12685	0.000911906	1.3737	0.0603431
0		PA14_02070	transporter	0	0	0.62846	0.425582	1.37202	0.0722613
0		PA14_61820	GTP-dependent nucleic acid-binding protein EngD	1	0	1.82014	0.000224222	1.37181	0.00698139
0		PA14_52930	transcriptional regulator	0	0	0.934341	0.190189	1.37024	0.0551991
0		PA14_66110	glycosyl transferase family protein	0	1	0.991031	0.0498948	1.36824	0.004703
0		PA14_27450	hyp-protein	0	0	0.495998	0.615318	1.36375	0.145595
0		PA14_38180	hyp-protein	0	0	0.942854	0.219566	1.35537	0.0897646
0		PA14_40540	hyp-protein	0	0	1.34786	0.0646326	1.35301	0.0867758
0		PA14_10600	MFS transporter	0	0	0.443153	0.609356	1.35285	0.0826989
0		PA14_60000	hyp-protein	0	0	1.5314	0.00519723	1.35218	0.0223119
0		PA14_45210	hyp-protein	0	0	0.450065	0.623022	1.34886	0.100734
0		PA14_52080	hyp-protein	1	0	1.88216	0.00416737	1.3477	0.0799993
0		PA14_48990	hyp-protein	0	0	0.819722	0.403983	1.34652	0.199346
0		PA14_26750	hyp-protein	0	0	1.07177	0.0942663	1.34521	0.0441087
0		PA14_40250	outer membrane protein	0	0	0.831456	0.329477	1.34205	0.120023
0		PA14_54410	negative regulator for alginate biosynthesis MucB	0	0	0.911423	0.198198	1.34139	0.0545536
0		PA14_52300	hyp-protein	0	0	0.777782	0.303478	1.33949	0.0682575
0		PA14_51020	hyp-protein	0	0	0.55358	0.348255	1.33907	0.0101338
0		PA14_40170	transporter	0	0	2.04883	0.00913734	1.33731	0.164787
0		PA14_56200	lipoprotein	0	0	0.257033	0.84435	1.33716	0.252268
0		PA14_34330	hyp-protein	0	0	1.3043	0.0431	1.33649	0.0551137
0		PA14_10160	ferric enterobactin transport protein FepD	0	0	-0.59724	0.566915	1.33638	0.196492
0		PA14_48600	AMP-binding protein	0	0	0.260492	0.813413	1.33385	0.155257
0		PA14_08230	hyp-protein	0	0	0.858015	0.377625	1.32948	0.18939
0		PA14_57910	hyp-protein	0	0	0.169525	0.848348	1.32923	0.0451949
0		PA14_67860	ABC-type amino acid transporter	0	0	1.2994	0.0508944	1.32829	0.0586267
0		PA14_72970	TonB protein	0	0	1.10717	0.185552	1.3276	0.135769
0		PA14_34920	ferredoxin	0	0	1.39448	0.066912	1.32519	0.148543
0		PA14_49510	immunity protein S3I structureal gene	0	0	1.49637	0.0758225	1.32241	0.176898
0		PA14_10250	acetoin catabolism protein AcoB	0	0	0.0579099	0.957518	1.32182	0.146881
0		PA14_30820	methyl-accepting chemotaxis transducer	0	0	0.86676	0.267145	1.32154	0.0888429
0		PA14_26870	hyp-protein	0	0	0.812248	0.21891	1.32146	0.0410857
0		PA14_56050	hyp-protein	1	0	1.97379	0.0020966	1.31857	0.0682575
0		PA14_54080	hyp-protein	0	0	1.38614	0.0166981	1.31721	0.0287489
0		PA14_33910	hyp-protein	0	0	1.22782	0.0646364	1.31696	0.0653203
0		PA14_24060	general secretion pathway protein J	0	0	0.775519	0.343033	1.31508	0.100591
0		PA14_59110	hyp-protein	0	0	-0.0605987	0.955924	1.31479	0.182406
0		PA14_28970	hyp-protein	0	0	0.819248	0.353644	1.31393	0.192304
0		PA14_10630	5-carboxy-2-hydroxymuconate semialdehyde dehydrogenase	0	0	0.859567	0.250603	1.31379	0.0867758
0		PA14_12780	two-component response regulator	1	1	1.57405	0.000112055	1.3095	0.00215684
0		PA14_48630	MFS transporter	0	0	0.206783	0.858698	1.30838	0.179459
0		PA14_52090	hyp-protein	1	0	1.87137	0.00438229	1.30809	0.0850362
0		PA14_28230	hyp-protein	0	0	-0.00123207	0.998771	1.3076	0.163555
0		PA14_01910	protocatechuate 3,4-dioxygenase subunit alpha	0	0	1.19377	0.129459	1.30698	0.14236
0		PA14_00590	lipoprotein	0	0	1.02896	0.187485	1.30674	0.101335
0		PA14_27675	hyp-protein	0	0	1.15408	0.13734	1.30622	0.125648
0		PA14_39970	phenazine biosynthesis protein	0	0	1.06067	NA	1.30586	0.367215
0		PA14_51950	hyp-protein	1	0	3.04087	2.33781e-06	1.30471	0.0867253
0		PA14_13600	ABC transporter substrate-binding protein	0	0	0.317927	0.642291	1.30454	0.0223119
0		PA14_54000	2-methylcitrate dehydratase	0	1	0.852862	0.0724383	1.3043	0.00377153
0		PA14_43190	oxidoreductase	0	0	1.22046	0.127654	1.30293	0.148208
0		PA14_59390	hyp-protein	0	0	0.513769	0.562878	1.30266	0.123548
0		PA14_65720	lipoprotein	0	0	0.400533	0.655046	1.30235	0.0992558
0		PA14_66420	hyp-protein	0	0	1.25983	0.0709406	1.30163	0.0965957
0		PA14_01170	hyp-protein	0	0	1.91298	0.00997993	1.30136	0.126094
0		PA14_31560	LysR family transcriptional regulator	0	0	-0.728675	0.310584	1.30045	0.0552994
0		PA14_66560	glutamate synthase subunit beta	0	0	1.40754	0.024607	1.30042	0.0534339
0		PA14_45020	oxidoreductase	0	0	-0.714088	0.532797	1.29983	0.275018
0		PA14_44930	hyp-protein	1	0	2.18237	3.83744e-05	1.29971	0.0294779
0		PA14_08270	hyp-protein	0	0	0.232137	0.834939	1.29893	0.15976
0		PA14_15435	hyp-protein	0	0	0.855257	0.175665	1.29743	0.0377618
0		PA14_30570	periplasmic spermidine/putrescine-binding protein	0	0	1.13139	0.071726	1.29463	0.0423791
0		PA14_29570	hyp-protein	0	0	0.796509	0.307423	1.29384	0.113008
0		PA14_20630	hyp-protein	0	0	0.113731	0.90536	1.29259	0.0691576
0		PA14_56140	hyp-protein	0	0	0.272539	0.758456	1.29163	0.0738483
0		PA14_42790	N5-glutamine S-adenosyl-L-methionine-dependent methyltransferase	0	0	0.83458	0.137755	1.29078	0.0168866
0		PA14_27110	2'-5' RNA ligase	0	0	0.310823	0.805192	1.28763	0.273145
0		PA14_71320	hyp-protein	0	0	1.35029	0.0129635	1.28705	0.0287489
0		PA14_03166	hyp-protein	1	0	2.41484	6.4638e-05	1.28671	0.063942
0		PA14_39770	regulatory protein	0	0	1.0249	0.0771793	1.28641	0.0303869
0		PA14_55220	MFS family transporter	0	0	0.114836	0.906844	1.2864	0.0800682
0		PA14_01010	hyp-protein	0	0	1.32489	0.214131	1.28456	0.307082
0		PA14_51340	transcriptional regulator MvfR	0	0	0.189873	0.835132	1.28408	0.065023
0		PA14_25080	multifunctional fatty acid oxidation complex subunit alpha	0	0	0.874037	0.095953	1.28393	0.0103424
0		PA14_37060	fimbrial subunit CupA1	0	0	-0.561466	0.588688	1.28199	0.192876
0		PA14_54920	non-ribosomal peptide synthetase	0	0	0.555939	0.623751	1.28171	0.267106
0		PA14_31820	aminotransferase	0	0	1.27362	0.0151181	1.28102	0.0223119
0		PA14_38160	hyp-protein	0	0	1.12672	0.0783115	1.27995	0.0626525
0		PA14_41420	hyp-protein	0	0	1.73591	0.0247251	1.27983	0.157132
0		PA14_53110	oxidoreductase	0	0	0.521902	0.438142	1.27958	0.0306726
0		PA14_37190	O6-methylguanine-DNA methyltransferase	0	0	1.43476	0.0247172	1.27777	0.072007
0		PA14_39240	hyp-protein	0	0	1.78208	0.0131402	1.27494	0.145813
0		PA14_17320	phosphopyruvate hydratase	0	0	1.04732	0.0542387	1.27407	0.0184297
0		PA14_59150	single-stranded DNA-binding protein	0	0	0.849246	0.156461	1.27245	0.034947
0		PA14_05590	5,10-methylenetetrahydrofolate reductase	0	0	1.06256	0.128082	1.2721	0.0787151
0		PA14_30930	TrbC-like protein	0	0	-0.4618	NA	1.26993	NA
0		PA14_49860	hyp-protein	0	0	1.59416	0.0335512	1.26691	0.171097
0		PA14_36770	hyp-protein	0	0	-0.19957	NA	1.26689	NA
0		PA14_02180	chemotaxis-specific methylesterase	0	0	0.423241	0.665567	1.26613	0.171097
0		PA14_32650	glutathione S-transferase	0	0	0.762174	0.469266	1.26295	0.270323
0		PA14_64440	hyp-protein	0	0	0.654607	0.314087	1.2622	0.0377618
0		PA14_00650	hyp-protein	0	0	0.990233	0.223036	1.26193	0.155649
0		PA14_44130	hyp-protein	0	0	0.800339	0.270733	1.26164	0.0873757
0		PA14_32490	hyp-protein	0	0	0.913101	0.211866	1.25603	0.130521
0		PA14_08820	elongation factor G	0	0	0.453411	0.638415	1.25551	0.159689
0		PA14_19120	transcriptional regulator RhlR	0	0	1.30492	0.0319697	1.25406	0.0534339
0		PA14_33520	thioesterase	1	0	3.10321	0.000233454	1.25403	0.319378
0		PA14_36080	MFS transporter	0	0	0.937288	0.386326	1.25176	0.319378
0		PA14_36780	hyp-protein	0	0	-1.15755	NA	1.2516	NA
0		PA14_34080	Lip3	1	0	2.67553	3.1818e-05	1.25139	0.13598
0		PA14_44610	recombination protein RecR	1	0	1.92921	0.00123447	1.24891	0.0625535
0		PA14_55600	hyp-protein	0	0	0.817114	0.336776	1.24779	0.172014
0		PA14_50590	HSP90 family protein	1	0	2.16357	0.000154237	1.24298	0.0514995
0		PA14_36410	hyp-protein	0	0	0.942985	0.334782	1.24152	0.243611
0		PA14_25860	electron transfer flavoprotein subunit beta	0	0	0.799328	0.314063	1.24103	0.120023
0		PA14_08130	hyp-protein	0	0	0.669652	0.456292	1.24074	0.160752
0		PA14_59230	colicin immunity protein	0	0	-0.158878	0.905568	1.23786	0.304732
0		PA14_45810	flagellar basal body-associated protein FliL	0	0	1.41759	0.039329	1.23777	0.11216
0		PA14_16340	hyp-protein	1	0	1.83631	0.00326971	1.23597	0.0643483
0		PA14_64410	hyp-protein	1	0	2.29672	0.000312939	1.23515	0.120023
0		PA14_70100	oxidoreductase	0	0	0.614772	0.334782	1.23482	0.0370464
0		PA14_16580	hyp-protein	0	0	1.00288	0.04675	1.23273	0.0136642
0		PA14_29590	transcriptional regulator	1	0	2.55925	0.00228385	1.23231	0.256371
0		PA14_27000	chemotaxis transducer	0	0	1.02451	0.116332	1.23072	0.0654086
0		PA14_22010	cell division topological specificity factor MinE	0	0	1.12081	0.0192325	1.22857	0.0110309
0		PA14_17330	hyp-protein	0	1	1.00102	0.022168	1.22775	0.00395586
0		PA14_07500	hyp-protein	0	0	0.508114	0.546173	1.22623	0.119658
0		PA14_05580	hyp-protein	0	0	0.353464	0.623751	1.22496	0.0448591
0		PA14_22230	hyp-protein	0	0	0.452681	NA	1.21727	0.285812
0		PA14_18985	hyp-protein	0	0	1.17973	0.103568	1.21126	0.121566
0		PA14_04870	hyp-protein	0	0	0.921312	0.0843873	1.20975	0.0221389
0		PA14_49470	ribonucleotide-diphosphate reductase subunit beta	0	0	1.58414	0.0296117	1.2094	0.150423
0		PA14_58990	DNA helicase	0	0	1.08158	0.0909385	1.20709	0.089981
0		PA14_06620	acyl-CoA dehydrogenase	0	0	0.803656	0.221883	1.20348	0.0733943
0		PA14_55230	hyp-protein	0	0	0.556856	0.408281	1.20321	0.0607255
0		PA14_16640	lipoprotein	0	0	1.69531	0.0189551	1.20225	0.161189
0		PA14_21450	hyp-protein	0	0	1.57024	0.0180882	1.20124	0.106082
0		PA14_34410	binding-protein-dependent maltose/mannitol transport protein	0	0	1.29502	0.0520781	1.20043	0.129704
0		PA14_59650	hyp-protein	0	0	0.836006	0.213288	1.20011	0.0834732
0		PA14_09790	transcriptional regulator	1	0	1.84814	0.000150202	1.19745	0.0303869
0		PA14_35860	amino acid permease	0	0	0.00103924	0.998874	1.19704	0.229436
0		PA14_62680	hyp-protein	1	0	2.5938	0.000102551	1.1964	0.16592
0		PA14_42700	DNA-3-methyladenine glycosidase II	0	0	0.299397	0.620683	1.19614	0.014627
0		PA14_52070	transcriptional regulator	0	0	1.64359	0.0384311	1.19577	0.213711
0		PA14_59360	type IV B pilus protein	0	0	0.48157	0.582612	1.19423	0.169268
0		PA14_70240	bifunctional phosphopantothenoylcysteine decarboxylase/phosphopantothenate synthase	0	0	0.321423	0.654969	1.19342	0.0473048
0		PA14_08220	hyp-protein	0	0	0.585815	0.572058	1.19178	0.268741
0		PA14_42710	hyp-protein	0	0	0.328143	0.68156	1.19084	0.0855052
0		PA14_55580	heme oxygenase	0	0	0.67623	0.501695	1.19072	0.278237
0		PA14_24560	hyp-protein	0	0	1.50602	0.011881	1.19014	0.082105
0		PA14_55760	hyp-protein	0	0	1.01107	0.141513	1.18724	0.104754
0		PA14_35290	gluconate dehydrogenase	0	0	1.04702	0.289509	1.18695	0.29056
0		PA14_40030	hyp-protein	0	0	-0.375231	0.711983	1.18638	0.208168
0		PA14_64510	hyp-protein	0	0	0.749374	0.270733	1.18557	0.0800682
0		PA14_60410	hyp-protein	0	0	0.988339	0.0678405	1.18396	0.0310466
0		PA14_60350	peptidyl-prolyl cis-trans isomerase, FkbP-type	0	0	0.817738	0.371252	1.18344	0.219165
0		PA14_23160	sodium/glutamate symporter	0	0	0.605887	0.484224	1.18187	0.171097
0		PA14_46720	hyp-protein	0	0	1.00614	0.0454331	1.17962	0.0242765
0		PA14_33200	hyp-protein	0	0	-0.428101	NA	1.17961	NA
0		PA14_05850	LysR family transcriptional regulator	0	0	0.899942	0.200461	1.17764	0.112543
0		PA14_56340	manganese transport protein MntH	0	0	0.99932	0.110098	1.17566	0.0714669
0		PA14_20030	transport protein HasD	0	0	0.287138	0.806409	1.17395	0.305847
0		PA14_44950	transporter	0	0	0.493076	0.482748	1.17351	0.0692363
0		PA14_59900	hyp-protein	0	0	1.49279	0.00832895	1.17125	0.0691722
0		PA14_53340	hyp-protein	0	0	0.802337	0.329477	1.16972	0.168718
0		PA14_60010	hyp-protein	0	0	0.7229	0.416725	1.1672	0.21602
0		PA14_50880	hyp-protein	0	0	1.49388	0.0817019	1.16627	0.270323
0		PA14_08810	30S ribosomal protein S7	0	0	0.198898	0.863319	1.1647	0.244467
0		PA14_40340	hyp-protein	0	0	-0.223892	0.852744	1.16389	0.291474
0		PA14_71280	ferredoxin	0	0	0.328319	0.691744	1.16241	0.12635
0		PA14_11610	ABC transporter permease	0	0	1.44324	0.120828	1.16155	0.32944
0		PA14_13610	ABC transporter permease	0	0	-0.10983	0.895402	1.16097	0.0692352
0		PA14_13010	hyp-protein	0	0	1.74012	0.0225459	1.16023	0.211013
0		PA14_34020	HsiF3	0	0	2.19276	NA	1.15696	NA
0		PA14_14600	queuine tRNA-ribosyltransferase	0	0	0.269517	0.724912	1.15534	0.0689739
0		PA14_18850	adenylosuccinate lyase	0	0	0.402872	0.577099	1.15486	0.0845654
0		PA14_51090	short-chain dehydrogenase	0	0	0.9312	0.202027	1.15384	0.153731
0		PA14_16360	hyp-protein	0	0	1.19501	0.0517752	1.15333	0.0845516
0		PA14_36375	hyp-protein	0	0	0.656777	0.503662	1.15281	0.226396
0		PA14_27410	outer membrane protein	0	0	0.714449	0.375715	1.15253	0.177687
0		PA14_59250	Type IV B pilus protein	0	0	1.00121	0.133763	1.15203	0.1147
0		PA14_48980	hyp-protein	0	0	0.487106	NA	1.15194	NA
0		PA14_54350	signal peptidase I	0	0	1.55001	0.0116451	1.15026	0.093851
0		PA14_44290	aconitate hydratase	0	0	1.37396	0.0667229	1.14962	0.185991
0		PA14_44890	secreted protein Hcp	0	0	0.979673	0.336048	1.14841	0.327635
0		PA14_73220	glucosamine-1-phosphate acetyltransferase/N-acetylglucosamine-1-phosphate uridyltransferase	0	0	0.896807	0.0976306	1.14808	0.0332983
0		PA14_13170	metal transporting P-type ATPase	0	0	0.367626	0.685451	1.14803	0.168011
0		PA14_54730	hyp-protein	0	0	2.14319	NA	1.14646	0.3191
0		PA14_44530	multidrug efflux system protein MdtI	0	0	-0.533868	0.570883	1.146	0.21944
0		PA14_54220	inhibitor of cysteine peptidase	0	0	0.501346	0.671146	1.14084	0.352245
0		PA14_51070	porin	0	0	0.662141	0.363578	1.13988	0.129443
0		PA14_48100	alkaline protease secretion protein AprE	0	0	1.55511	0.016112	1.13859	0.13273
0		PA14_26690	enoyl-CoA hydratase/isomerase	0	0	0.283727	0.79898	1.13653	0.289475
0		PA14_49540	hyp-protein	0	0	-0.0567243	0.954309	1.1358	0.141072
0		PA14_59920	hyp-protein	0	0	1.0231	0.0527026	1.13299	0.052599
0		PA14_62030	paraquat-inducible protein A-like protein	0	0	0.427419	0.602345	1.13274	0.143372
0		PA14_17700	50S ribosomal protein L31	0	0	0.458234	0.715175	1.1321	0.410492
0		PA14_65450	flagellar motor protein MotA	0	0	0.0217963	0.977259	1.13186	0.0719131
0		PA14_09570	LysR family transcriptional regulator	1	0	1.92698	0.000550824	1.13164	0.103396
0		PA14_69890	multidrug efflux protein NorA	0	0	0.851234	0.188958	1.13096	0.0972252
0		PA14_65990	SMR multidrug efflux transporter	0	0	-0.473269	0.597965	1.13058	0.192876
0		PA14_47560	MFS transporter	0	0	0.989574	0.230396	1.12831	0.233082
0		PA14_07870	ABC transporter substrate-binding protein	0	0	2.31896	0.051621	1.12724	0.504999
0		PA14_24550	hyp-protein	0	0	1.41765	0.0161187	1.12657	0.112543
0		PA14_62970	molecular chaperone DnaK	0	0	1.30811	0.172337	1.12205	0.333609
0		PA14_55440	HxcR	0	0	-0.583741	0.564443	1.12143	0.271335
0		PA14_03510	hyp-protein	1	0	2.21667	0.000581212	1.12121	0.180023
0		PA14_42920	HsiJ2	0	0	0.234938	0.85984	1.12103	0.359908
0		PA14_38040	AraC family transcriptional regulator	0	0	0.651848	0.302103	1.12103	0.0777834
0		PA14_09810	hyp-protein	0	0	1.44997	0.0148853	1.12069	0.120023
0		PA14_36700	hyp-protein	0	0	0.267283	NA	1.11888	0.412747
0		PA14_58980	hyp-protein	0	0	0.396452	NA	1.11411	NA
0		PA14_19750	hyp-protein	0	0	0.0961287	0.938921	1.11151	0.282622
0		PA14_50980	penicillin amidase	0	0	0.244733	0.698199	1.11133	0.0267567
0		PA14_32810	hyp-protein	0	0	2.05664	NA	1.1108	NA
0		PA14_71390	hyp-protein	1	0	2.2206	0.00015984	1.10803	0.120023
0		PA14_47950	ABC transporter permease	0	0	1.0453	0.168156	1.10777	0.210355
0		PA14_18060	hyp-protein	0	0	0.437541	0.606006	1.10736	0.18057
0		PA14_51250	hyp-protein	0	0	1.53093	0.0116598	1.10636	0.108346
0		PA14_32670	hyp-protein	0	0	0.843024	0.354193	1.10442	0.28415
0		PA14_49010	hyp-protein	0	0	-0.342909	NA	1.10228	0.473876
0		PA14_48210	hydrolase	0	0	-0.439715	0.634892	1.10073	0.229436
0		PA14_17760	methylated-DNA--protein-cysteine methyltransferase	0	0	1.43062	0.0504705	1.10062	0.228804
0		PA14_44540	hyp-protein	0	0	0.494096	0.586886	1.09685	0.227718
0		PA14_37900	TonB-dependent receptor	0	0	0.381032	0.661973	1.09622	0.201483
0		PA14_26570	transcriptional regulator	0	0	0.0998528	0.920334	1.09504	0.159689
0		PA14_68630	heat shock protein	0	0	1.9916	0.00536263	1.09389	0.242432
0		PA14_73040	N-acetylmuramoyl-L-alanine amidase	0	0	0.234837	0.781484	1.09385	0.14302
0		PA14_38900	two-component response regulator	0	0	-0.396362	NA	1.09292	0.424129
0		PA14_71470	sarcosine oxidase beta subunit	0	0	-0.0348629	0.969065	1.09291	0.152521
0		PA14_44820	transthyretin family protein	0	0	-0.132568	0.911357	1.09227	0.310074
0		PA14_07840	two-component response regulator	1	0	2.02042	6.65425e-06	1.09013	0.0344143
0		PA14_17000	hyp-protein	0	0	0.696825	0.651835	1.08992	0.544191
0		PA14_03730	fatty acid desaturase	1	0	2.06798	9.66128e-05	1.08961	0.0738483
0		PA14_52530	transcriptional regulator	0	0	1.14168	0.130997	1.08848	0.211461
0		PA14_71140	3-hydroxybutyryl-CoA dehydrogenase	0	0	-0.76601	0.523046	1.08716	0.416115
0		PA14_57920	hyp-protein	0	0	0.330244	0.728525	1.08714	0.216456
0		PA14_56250	enoyl-CoA hydratase/isomerase	0	0	1.23935	0.0181257	1.08636	0.0567531
0		PA14_54900	hyp-protein	0	0	0.546362	0.333189	1.08557	0.0490078
0		PA14_44350	cbb3-type cytochrome c oxidase subunit II	0	0	0.658396	0.405989	1.08401	0.17801
0		PA14_28960	hyp-protein	0	0	0.960988	NA	1.08258	0.433456
0		PA14_08190	hyp-protein	0	0	-0.220872	0.871115	1.08206	0.385207
0		PA14_55590	hyp-protein	0	0	0.989537	0.250603	1.08044	0.304009
0		PA14_00820	hyp-protein	0	0	0.309997	0.802269	1.08038	0.373066
0		PA14_40390	molybdate-binding periplasmic protein precursor modA	1	0	2.08542	1.88331e-05	1.08007	0.0650528
0		PA14_64950	hyp-protein	0	0	0.389105	0.71791	1.08002	0.310438
0		PA14_31480	AraC family transcriptional regulator	0	0	1.32319	0.0176341	1.07954	0.0852324
0		PA14_06040	hyp-protein	0	0	-0.0814824	0.910292	1.07945	0.0449325
0		PA14_33710	protein PvdO	0	0	-0.0835676	0.952322	1.0788	0.393455
0		PA14_01580	gamma-aminobutyrate permease	0	0	1.29224	0.00928292	1.07849	0.0449325
0		PA14_10440	porin	0	0	-0.564674	0.526827	1.07788	0.241141
0		PA14_24570	hyp-protein	0	0	0.109508	0.929503	1.0775	0.321613
0		PA14_08250	hyp-protein	0	0	-0.198652	0.875228	1.07529	0.345679
0		PA14_64420	hyp-protein	0	0	0.801269	0.198158	1.07202	0.113108
0		PA14_17480	RNA polymerase sigma factor RpoS	0	0	0.60361	0.385161	1.07197	0.113273
0		PA14_54090	hyp-protein	0	0	1.06823	0.0690718	1.07124	0.0791602
0		PA14_40320	secretion protein XqhA	0	0	0.627377	0.509613	1.06851	0.289818
0		PA14_31310	hyp-protein	0	0	1.57279	0.00566418	1.06805	0.11137
0		PA14_08240	hyp-protein	0	0	0.446331	0.663148	1.06719	0.303447
0		PA14_09580	hyp-protein	0	0	0.924443	0.0884357	1.06687	0.0653203
0		PA14_25350	Na( )-translocating NADH-quinone reductase subunit F	0	0	1.27517	0.0280011	1.06634	0.098267
0		PA14_45180	oxidoreductase	0	0	0.105722	0.895711	1.06625	0.0902097
0		PA14_59910	hyp-protein	0	0	1.01892	0.108436	1.06466	0.140536
0		PA14_33340	helicase	0	0	1.48053	0.019805	1.06276	0.148383
0		PA14_14690	methyltransferase	0	0	1.3866	0.0113015	1.06115	0.0810686
0		PA14_01380	protoheme IX farnesyltransferase	0	0	0.503613	0.489146	1.06105	0.140887
0		PA14_56800	hyp-protein	0	0	0.780891	0.246448	1.05994	0.129568
0		PA14_25840	electron transfer flavoprotein-ubiquinone oxidoreductase	1	0	1.88366	0.000389991	1.05932	0.0836665
0		PA14_11160	hyp-protein	0	0	0.697323	0.508855	1.05914	0.412747
0		PA14_08440	short chain alcohol dehydrogenase	0	0	0.581413	0.371263	1.05891	0.0976223
0		PA14_35190	penicillin-binding protein 3A	0	0	0.965586	0.0537275	1.05578	0.0450368
0		PA14_03350	hyp-protein	1	0	1.64017	0.000945276	1.05557	0.0588424
0		PA14_04860	methyltransferase	0	0	0.210575	0.75983	1.05459	0.0603699
0		PA14_08000	hyp-protein	0	0	-0.366161	0.745514	1.05439	0.351432
0		PA14_35210	TetR family transcriptional regulator	0	0	0.884611	0.108092	1.05168	0.0788849
0		PA14_58820	hyp-protein	0	0	1.07197	0.035726	1.04909	0.0650461
0		PA14_61500	hyp-protein	0	0	0.898092	0.396705	1.0472	0.425977
0		PA14_71310	hyp-protein	0	0	0.922173	0.28771	1.04711	0.336696
0		PA14_07430	hyp-protein	0	0	0.571732	0.327233	1.0457	0.0586677
0		PA14_52820	C4-dicarboxylate transporter	1	0	1.83858	0.00394601	1.04566	0.215942
0		PA14_71410	ring hydroxylating dioxygenase, alpha-subunit	1	0	1.84641	0.00416737	1.04433	0.207504
0		PA14_21830	hyp-protein	0	0	0.794456	0.28549	1.0437	0.200437
0		PA14_51450	usher CupC3	1	0	1.71544	0.00330643	1.04331	0.137749
0		PA14_55130	lactoylglutathione lyase	0	0	1.4585	0.0360186	1.04051	0.231219
0		PA14_14400	hyp-protein	0	0	1.24851	NA	1.03917	NA
0		PA14_32100	toluate 1,2-dioxygenase subunit beta	0	0	0.458454	NA	1.03509	NA
0		PA14_41870	transcriptional regulator CysB	0	0	-0.28956	0.71346	1.03507	0.13598
0		PA14_39690	anaerobic ribonucleoside triphosphate reductase	0	0	0.484634	0.550626	1.03331	0.195292
0		PA14_66770	ATP-dependent protease peptidase subunit	0	0	1.3608	0.205505	1.03177	0.455966
0		PA14_59970	hyp-protein	0	0	1.50256	0.0247251	1.03091	0.222747
0		PA14_46840	hyp-protein	0	0	1.13163	0.183427	1.03006	0.378516
0		PA14_45940	autoinducer synthesis protein LasI	0	0	0.734152	0.390197	1.02851	0.265903
0		PA14_45830	hyp-protein	0	0	1.17209	0.120679	1.02518	0.251091
0		PA14_29520	type II secretion system protein	0	0	1.36612	0.0995673	1.02449	0.378479
0		PA14_28800	hyp-protein	0	0	0.871901	0.121954	1.02351	0.0906366
0		PA14_57020	co-chaperonin GroES	0	0	1.90708	0.0241876	1.02338	0.360614
0		PA14_32140	anthranilate dioxygenase reductase	0	0	0.160616	0.899559	1.02239	0.377457
0		PA14_71400	hyp-protein	0	0	2.05392	0.0129752	1.01731	0.351802
0		PA14_55040	ferric enterobactin transporter ATP-binding protein	0	0	1.55255	0.0056569	1.0173	0.155357
0		PA14_32480	hyp-protein	0	0	0.0841292	0.935628	1.01645	0.263407
0		PA14_20430	phosphonate metabolism protein	0	0	1.37229	0.0523939	1.01587	0.275018
0		PA14_10710	hyp-protein	0	0	1.04487	0.0222123	1.01438	0.0388564
0		PA14_64530	hyp-protein	0	0	0.842775	0.41483	1.01396	0.44807
0		PA14_51110	enoyl-CoA hydratase/isomerase	0	0	0.461033	0.597965	1.0131	0.268642
0		PA14_50020	hyp-protein	0	0	1.4963	0.0936913	1.01266	0.401665
0		PA14_33310	hyp-protein	0	0	1.36864	0.067186	1.01206	0.266287
0		PA14_33460	hyp-protein	0	0	1.80636	0.00711973	1.01137	0.319983
0		PA14_51830	DNA-binding stress protein	0	0	0.763637	0.481894	1.00985	0.415633
0		PA14_64880	branched chain amino acid ABC transporter permease	0	0	1.28727	0.0633841	1.00907	0.276061
0		PA14_55290	hyp-protein	0	0	0.501811	NA	1.00894	NA
0		PA14_28630	hydrolase	0	0	1.05868	0.189124	1.00837	0.293595
0		PA14_15150	transcriptional regulator	1	0	1.664	0.00444068	1.0079	0.155011
0		PA14_47940	ABC transporter permease	0	0	0.656654	0.431441	0.999937	0.304732
0		PA14_31110	replication initiator and transcriptional repressor protein	0	0	1.04019	0.303066	0.999268	0.457447
0		PA14_11100	adhesive protein CupB5	0	0	0.843497	0.255635	0.998766	0.245775
0		PA14_03050	4-hydroxybenzoate 3-monooxygenase	0	0	0.451285	0.618796	0.995411	0.314647
0		PA14_59020	hyp-protein	0	0	0.316961	0.778199	0.995094	0.396241
0		PA14_66400	potassium efflux protein KefA	0	0	0.294968	0.630179	0.994434	0.0604381
0		PA14_46740	hyp-protein	0	0	1.10542	0.0675672	0.993749	0.163257
0		PA14_55540	transmembrane sensor	0	0	-0.0205578	0.98553	0.99211	0.393455
0		PA14_31620	hyp-protein	0	0	0.442683	0.619364	0.991124	0.304732
0		PA14_27680	hyp-protein	0	0	1.23408	NA	0.990721	NA
0		PA14_62760	translation initiation factor IF-2	0	0	1.06159	0.195852	0.990559	0.306786
0		PA14_06940	hyp-protein	0	0	-0.104151	0.910916	0.98978	0.251349
0		PA14_71090	LysR family transcriptional regulator	0	0	1.09384	0.137994	0.989497	0.269158
0		PA14_16470	chemotaxis sensor/effector fusion protein	0	0	0.862345	0.260534	0.988912	0.247863
0		PA14_70800	phosphate uptake regulatory protein PhoU	0	0	1.04035	0.052555	0.986641	0.0975886
0		PA14_02490	hyp-protein	0	0	0.959676	0.256633	0.986487	0.319819
T3SS		PA14_42580	translocation protein in type III secretion	0	0	-0.152757	0.930575	0.985961	0.566486
0		PA14_17620	polyamine transport protein PotC	0	0	0.484164	0.62246	0.984205	0.357682
0		PA14_44960	hyp-protein	0	0	0.325031	0.728812	0.984067	0.292762
0		PA14_07400	hyp-protein	0	0	1.47721	0.0568659	0.983552	0.305847
0		PA14_12870	acyl-CoA thioesterase	0	0	0.212493	0.703638	0.982202	0.0291775
0		PA14_33230	hyp-protein	0	0	0.283091	NA	0.981775	NA
0		PA14_53040	lysozyme inhibitor	1	0	2.38773	0.00178473	0.979907	0.355601
0		PA14_39050	branched-chain amino acid transport carrier	0	0	0.261938	0.661279	0.979492	0.0535188
0		PA14_69430	hyp-protein	0	0	1.03802	0.0383308	0.978192	0.0730047
0		PA14_11940	hyp-protein	0	0	0.72815	0.232958	0.977479	0.127075
0		PA14_04560	hyp-protein	0	0	0.828431	0.189669	0.976942	0.177709
0		PA14_36150	hyp-protein	0	0	-1.56515	NA	0.976047	NA
0		PA14_63070	GntR family transcriptional regulator	0	0	1.38732	0.0254398	0.974238	0.195292
0		PA14_33600	hyp-protein	0	0	0.0685848	0.956417	0.974155	0.435621
0		PA14_25610	Maf-like protein	0	0	0.731419	0.182717	0.973963	0.0922521
0		PA14_03370	hyp-protein	0	0	0.641816	0.266794	0.973658	0.100075
0		PA14_38825	coenzyme PQQ synthesis protein PqqA	0	0	-0.607343	NA	0.973554	0.472881
0		PA14_73090	hyp-protein	0	0	1.36044	0.0147864	0.973531	0.157132
0		PA14_15270	hyp-protein	0	0	0.956084	0.374331	0.966815	0.481989
0		PA14_38560	MFS transporter	0	0	0.0661752	0.954618	0.966766	0.337927
0		PA14_37100	dehydrogenase	0	0	0.370456	0.669448	0.966619	0.282377
0		PA14_43090	hyp-protein	0	0	1.0313	0.185118	0.965739	0.293019
0		PA14_31400	chemotaxis transducer	1	0	1.78608	0.00150852	0.965448	0.182288
0		PA14_46600	short chain dehydrogenase	0	0	0.884125	0.12062	0.964848	0.133375
0		PA14_13680	short chain dehydrogenase	0	0	1.16016	0.0291505	0.962559	0.119658
0		PA14_62480	hyp-protein	0	0	0.786926	0.097805	0.961907	0.0519928
0		PA14_36650	hyp-protein	0	0	0.718927	0.418597	0.960118	0.41598
0		PA14_68400	LysM domain/BON superfamily protein	1	0	1.95045	0.00139588	0.958271	0.21944
0		PA14_12970	taurine dioxygenase	0	0	0.856473	0.208763	0.955858	0.234934
0		PA14_63210	two-component response regulator	0	0	-0.673404	0.475951	0.955569	0.352245
0		PA14_36060	hyp-protein	0	0	0.270655	0.809153	0.954766	0.428936
0		PA14_08790	30S ribosomal protein S12	0	0	-0.0260285	0.980736	0.954449	0.393455
0		PA14_62200	penicillin-binding protein 1B	0	0	0.842569	0.147416	0.954018	0.126094
0		PA14_48590	hyp-protein	0	0	-0.369313	0.745514	0.953351	0.424335
0		PA14_36180	LysR family transcriptional regulator	0	0	0.502874	0.558346	0.952887	0.296856
0		PA14_62690	hyp-protein	1	0	2.60938	3.02824e-05	0.952444	0.265381
0		PA14_28570	DNA-specific endonuclease I	0	0	0.622109	0.459108	0.951929	0.301998
0		PA14_14480	transcriptional regulator	0	0	0.56975	0.454022	0.951231	0.246002
0		PA14_68390	hydrolase	0	0	0.589537	0.346484	0.950552	0.139641
0		PA14_39820	tonB-dependent receptor protein	0	0	0.403491	0.587869	0.948931	0.212799
0		PA14_25920	precorrin-3 methylase	0	0	0.153378	0.83967	0.947871	0.129443
0		PA14_69090	hyp-protein	0	0	1.60021	0.0100991	0.946638	0.211461
0		PA14_32905	hyp-protein	0	0	1.0833	0.252503	0.946394	0.458416
0		PA14_06170	transmembrane sensor	0	0	-0.32236	0.684287	0.945277	0.222747
0		PA14_50620	hyp-protein	0	0	1.04645	0.083821	0.942897	0.196118
0		PA14_18470	poly(beta-D-mannuronate) lyase	0	0	0.9885	0.219221	0.942084	0.355767
0		PA14_34290	DszA family monooxygenase	0	0	-1.43757	0.156445	0.938869	0.461713
0		PA14_46450	bifunctional isocitrate dehydrogenase kinase/phosphatase	0	0	0.287187	0.695193	0.936289	0.160009
0		PA14_33370	hyp-protein	0	0	2.35224	NA	0.936042	0.543398
0		PA14_35770	hyp-protein	0	0	0.38052	0.769057	0.935487	0.500588
0		PA14_20390	hyp-protein	0	0	0.478213	0.576798	0.93398	0.337755
0		PA14_35880	gamma-aminobutyraldehyde dehydrogenase	0	0	1.01471	0.202027	0.928608	0.349114
0		PA14_15880	hyp-protein	0	0	0.911577	0.126263	0.927346	0.177687
0		PA14_55810	two-component response regulator	0	0	1.09952	0.0246326	0.92606	0.0959752
0		PA14_34900	oxidoreductase	0	0	1.25098	0.0335512	0.921448	0.199346
0		PA14_44170	hyp-protein	0	0	0.539545	0.543239	0.920764	0.357666
0		PA14_50660	hyp-protein	0	0	1.13123	0.0183845	0.919628	0.0887064
0		PA14_35050	hyp-protein	0	0	0.591208	0.535636	0.919132	0.41131
0		PA14_08260	minor tail protein L	0	0	-0.16259	0.894826	0.918101	0.431581
0		PA14_34750	taurine catabolism dioxygenase	0	0	1.58098	0.0561198	0.917855	0.445571
0		PA14_60900	hyp-protein	0	0	1.37451	0.0134504	0.917293	0.185679
0		PA14_05300	TonB domain-containing protein	0	0	0.807682	0.226458	0.916748	0.226989
0		PA14_35670	glycosyl hydrolase	0	0	-0.105148	0.924902	0.915711	0.340592
0		PA14_18360	glycosyl transferase family protein	0	0	0.0768374	0.95166	0.915313	0.43353
0		PA14_02370	porin	0	0	0.82551	0.332906	0.915178	0.381587
0		PA14_47960	ABC transporter ATP-binding protein	0	0	-0.0774571	0.953579	0.911732	0.455966
0		PA14_44700	alkane-1 monooxygenase	0	0	0.640403	0.366948	0.910641	0.253197
0		PA14_43070	Hcp2	0	0	1.71361	0.0520781	0.909246	0.455966
0		PA14_65280	protease subunit HflK	0	0	-0.721924	0.213981	0.908956	0.137749
0		PA14_73100	hyp-protein	0	0	0.967914	0.27763	0.908225	0.43669
0		PA14_00550	hyp-protein	0	0	1.31775	0.0152693	0.906976	0.17611
0		PA14_61990	hyp-protein	0	0	0.413767	0.560338	0.906557	0.192184
0		PA14_61550	hyp-protein	0	0	0.137817	0.89091	0.906117	0.322958
0		PA14_20460	hyp-protein	0	0	1.65202	0.0280011	0.905785	0.406805
0		PA14_49720	hyp-protein	0	0	0.788113	0.41078	0.905389	0.436283
0		PA14_49930	hyp-protein	0	0	1.29949	0.0256017	0.904199	0.204365
0		PA14_64190	DNA-binding protein Fis	0	0	1.61995	0.0154865	0.903914	0.293922
0		PA14_63440	bacteriophage integrase	0	0	1.44592	0.0520781	0.902191	0.364117
0		PA14_04710	hyp-protein	0	0	0.472026	0.616791	0.901566	0.375934
0		PA14_06060	DNA-binding response regulator CreB	0	0	-0.489691	0.478207	0.901104	0.209104
0		PA14_34370	ABC maltose/mannitol transporter ATP-binding protein	0	0	0.486724	0.640332	0.89917	0.462261
0		PA14_59590	hyp-protein	1	0	2.31286	0.00182329	0.899139	0.424335
0		PA14_43160	transporter	0	0	0.658156	0.335341	0.898135	0.237216
0		PA14_41280	beta-lactamase	0	0	1.75984	0.0306974	0.895378	0.425977
0		PA14_35040	hyp-protein	0	0	-0.193166	0.856469	0.894542	0.40869
0		PA14_00450	tryptophan synthase subunit beta	0	0	0.76209	0.112771	0.893736	0.0852324
0		PA14_49520	pyocin killing protein	0	0	0.676055	0.40175	0.892643	0.324277
0		PA14_46540	hyp-protein	0	0	0.788419	0.276482	0.891814	0.301827
0		PA14_58080	hyp-protein	0	0	-0.0587659	0.956417	0.890356	0.386053
0		PA14_38860	quinoprotein alcohol dehydrogenase	0	0	0.997185	0.262692	0.888673	0.44807
0		PA14_53630	hyp-protein	0	0	0.382997	NA	0.888355	0.501804
0		PA14_52430	hyp-protein	0	0	0.475198	0.533306	0.88781	0.278233
0		PA14_60420	gamma-glutamyl kinase	0	0	0.604623	0.37484	0.887677	0.215359
0		PA14_50300	hyp-protein	0	0	0.029161	0.968006	0.887399	0.140969
0		PA14_42000	hyp-protein	0	0	1.87804	0.0349728	0.886478	0.509209
0		PA14_07550	hyp-protein	0	0	0.768902	0.303965	0.88647	0.298034
0		PA14_14890	histidyl-tRNA synthetase	0	0	0.670677	0.347413	0.885896	0.256317
0		PA14_60445	GTPase ObgE	0	0	0.937021	0.176483	0.884353	0.274898
0		PA14_36220	amino acid permease	0	0	0.516245	0.53283	0.883833	0.310059
0		PA14_58070	hyp-protein	0	0	-0.349302	0.728812	0.883813	0.39614
0		PA14_68290	C4-dicarboxylate transporter	0	0	1.4247	0.0345662	0.883251	0.315067
0		PA14_07680	hyp-protein	0	0	0.775143	0.300849	0.883159	0.303447
0		PA14_38950	hyp-protein	0	0	0.725088	NA	0.882931	0.499434
0		PA14_33960	VgrG3	0	0	0.241451	0.778189	0.882465	0.289129
0		PA14_17710	50S ribosomal protein L36	0	0	-0.96245	NA	0.880844	0.562956
0		PA14_40180	oxidoreductase	0	0	0.695457	0.335148	0.880635	0.304732
0		PA14_23380	UDP-N-acetyl-D-mannosaminuronate dehydrogenase	0	0	0.698388	0.417242	0.878816	0.374572
0		PA14_07355	hyp-protein	0	0	0.722757	0.219221	0.878059	0.210158
T3SS		PA14_42600	translocation protein in type III secretion	0	0	-0.483214	0.762744	0.877919	0.640797
0		PA14_08140	hyp-protein	0	0	0.216095	0.867524	0.877811	0.496194
0		PA14_09740	MFS transporter	0	0	0.803835	0.325302	0.877755	0.393455
0		PA14_69620	hyp-protein	0	0	0.543879	0.476878	0.877723	0.280807
0		PA14_51580	hyp-protein	0	0	2.79544	NA	0.875312	NA
0		PA14_19130	autoinducer synthesis protein RhlI	0	0	1.04243	0.107508	0.875208	0.25835
0		PA14_62010	iron ABC transporter, permease	0	0	-0.119251	0.879333	0.87317	0.176083
0		PA14_27730	acyl-CoA dehydrogenase	0	0	0.85034	0.0931258	0.873161	0.127039
0		PA14_10700	bacteriophytochrome	0	0	1.16607	0.0523939	0.872589	0.227601
0		PA14_53540	hydrolase	0	0	0.990784	0.194604	0.871193	0.382235
0		PA14_02010	hyp-protein	0	0	0.258576	0.820967	0.871177	0.478858
0		PA14_03100	hyp-protein	0	0	0.192053	0.852725	0.870763	0.389726
0		PA14_55480	HxcX	0	0	0.545942	NA	0.870563	0.569296
0		PA14_64280	branched-chain amino acid ABC transporter permease	0	0	0.0975256	0.942162	0.870398	0.483412
0		PA14_45130	transporter	0	0	1.79806	0.00830582	0.870058	0.338793
0		PA14_16560	lipoprotein	0	0	0.526392	0.381648	0.86998	0.160089
0		PA14_34010	HsiG3	0	0	-0.0282218	0.981231	0.869872	0.509209
0		PA14_10490	hyp-protein	0	0	0.127973	0.913217	0.869449	0.430928
0		PA14_18960	hyp-protein	0	0	-0.396013	0.750066	0.867742	0.526317
0		PA14_49080	acyl-CoA dehydrogenase	0	0	0.196354	0.852093	0.865966	0.415976
0		PA14_23510	excinuclease ABC subunit B	0	0	1.14762	0.00598911	0.865374	0.0611514
0		PA14_16250	elastase LasB	0	0	1.14181	0.0288944	0.862491	0.163209
0		PA14_62580	3-methyl-2-oxobutanoate hydroxymethyltransferase	0	0	0.649006	0.147433	0.862395	0.061035
0		PA14_15940	hyp-protein	0	0	0.779749	0.23411	0.86111	0.251091
0		PA14_03190	hyp-protein	1	0	1.473	0.00422575	0.860436	0.168073
0		PA14_03490	hyp-protein	1	0	1.87464	0.000348614	0.859957	0.245511
0		PA14_55360	transport protein ExbB2	0	0	0.946394	0.232535	0.859428	0.411006
0		PA14_64800	vanillate O-demethylase oxygenase	0	0	0.774519	0.304139	0.859329	0.358532
0		PA14_25930	hyp-protein	0	0	-0.343456	0.661665	0.858521	0.275018
0		PA14_70080	leucine-responsive regulatory protein	0	0	1.23641	0.0732006	0.858091	0.352245
0		PA14_35940	acyl-CoA synthetase	0	0	1.25679	0.0869564	0.857105	0.393455
0		PA14_21020	non-ribosomal peptide synthetase	0	0	0.336773	0.808353	0.856899	0.557184
0		PA14_20010	heme uptake outer membrane receptor HasR	0	0	0.983813	0.193506	0.856636	0.37329
0		PA14_33330	hyp-protein	0	0	1.3574	0.0565194	0.856512	0.351999
0		PA14_31220	hyp-protein	0	0	1.45849	NA	0.856261	0.572397
0		PA14_64900	ABC transporter substrate-binding protein	0	0	0.977389	0.15022	0.855559	0.321609
0		PA14_33260	extracytoplasmic-function sigma-70 factor	0	0	-0.755564	0.513198	0.854528	0.568069
0		PA14_03320	hyp-protein	0	0	-0.189844	0.833324	0.854046	0.296725
0		PA14_39730	hyp-protein	0	0	0.810112	NA	0.85305	NA
0		PA14_17990	hyp-protein	1	0	1.62093	0.000418639	0.852334	0.129568
0		PA14_63800	Mg(2 ) transport ATPase, P-type 2	0	0	0.178553	0.849247	0.852109	0.334036
0		PA14_15660	oxidoreductase	0	0	0.259357	0.783456	0.851312	0.366249
0		PA14_06690	transcriptional regulator	0	0	0.370675	0.745514	0.851175	0.49487
0		PA14_46850	transcriptional regulator	0	0	-0.026983	NA	0.850785	0.581036
0		PA14_02230	purine-binding chemotaxis protein	0	0	0.657683	0.533934	0.849155	0.477664
0		PA14_20980	short chain dehydrogenas	0	0	-0.600619	0.624246	0.847927	0.547618
0		PA14_27660	hyp-protein	0	0	-0.400823	NA	0.847926	0.508419
0		PA14_04420	hyp-protein	0	0	1.91729	0.00585707	0.847881	0.382094
0		PA14_11110	fimbrial protein cupB6	0	0	1.01915	0.1813	0.847435	0.429473
0		PA14_59030	hyp-protein	0	0	0.110702	NA	0.845984	NA
0		PA14_22040	septum formation inhibitor	0	0	1.502	0.00582108	0.84483	0.219403
0		PA14_49110	transcriptional regulator	0	0	-0.675748	0.363638	0.844829	0.305847
0		PA14_39850	MFS transporter	0	0	0.157677	0.891069	0.844645	0.460324
0		PA14_47240	transcriptional regulator	0	0	-0.405616	0.715255	0.8444	0.482077
0		PA14_31960	two-component response regulator	0	0	-0.383227	0.711084	0.844261	0.478958
0		PA14_28470	hyp-protein	0	0	0.229718	0.83967	0.843485	0.458404
0		PA14_61170	transmembrane protein	0	0	0.889029	0.131696	0.842028	0.260514
0		PA14_72710	transporter	0	0	0.381746	0.566785	0.841959	0.202187
0		PA14_58100	cytoplasmic axial filament protein	0	0	0.628866	0.294173	0.841268	0.188246
0		PA14_14040	ATP-dependent RNA helicase RhlB	0	0	1.0983	0.0247251	0.841064	0.135299
0		PA14_28410	hyp-protein	0	0	1.28461	0.0637314	0.840393	0.340592
0		PA14_15380	replicative helicase, RepA	0	0	1.31643	0.135995	0.839827	0.48885
0		PA14_12920	taurine ABC transporter periplasmic protein	0	0	-0.23826	0.800572	0.839601	0.364059
0		PA14_38290	hyp-protein	0	0	0.541605	0.552994	0.837719	0.455966
0		PA14_60060	hyp-protein	0	0	1.15037	0.105669	0.837664	0.389755
0		PA14_09600	D-alanine--D-alanine ligase	0	0	0.801707	0.140446	0.83759	0.168073
0		PA14_67540	hyp-protein	1	0	1.86054	0.0021971	0.837443	0.334864
0		PA14_51050	aldehyde dehydrogenase	0	0	0.475698	0.544611	0.836724	0.351353
0		PA14_60920	hyp-protein	1	0	1.50945	0.00281278	0.836581	0.180158
0		PA14_51420	PqsB	0	0	0.968012	0.216561	0.833487	0.388146
0		PA14_44320	hyp-protein	0	0	0.437737	0.564443	0.832865	0.311892
0		PA14_20960	isomerase	0	0	-0.711734	0.554315	0.832464	0.541454
0		PA14_28320	TetR family transcriptional regulator	0	0	0.69511	0.355789	0.832307	0.358346
0		PA14_02510	transport protein ExbD	0	0	1.05408	0.0777605	0.831876	0.245511
0		PA14_62100	sulfite oxidase subunit YedZ	0	0	0.0730852	0.94701	0.831214	0.400826
0		PA14_39700	hyp-protein	0	0	0.603099	0.478511	0.83094	0.385488
0		PA14_06740	cytochrome c-551	0	0	1.77872	0.0243003	0.830198	0.453142
0		PA14_40300	hyp-protein	0	0	-0.176979	0.903741	0.830068	0.56182
0		PA14_73390	hyp-protein	0	0	1.06725	0.150584	0.8291	0.405095
0		PA14_42990	HsiH2	0	0	0.870985	0.402225	0.828821	0.513121
0		PA14_48240	outer membrane component of multidrug efflux pump	0	0	0.35566	0.728422	0.827415	0.453737
0		PA14_11230	hyp-protein	0	0	1.09452	0.287404	0.825355	0.582082
0		PA14_23410	glycosyl transferase family protein	0	0	-0.929515	0.379994	0.822953	0.541552
0		PA14_24960	carbohydrate kinase	0	0	0.674589	0.332792	0.821252	0.305366
0		PA14_48970	helix destabilizing protein of bacteriophage Pf1	0	0	-0.778618	NA	0.820546	NA
0		PA14_10080	hyp-protein	0	0	-0.411989	0.714996	0.820282	0.541086
0		PA14_06390	hyp-protein	1	0	2.08755	0.000204016	0.819794	0.341549
0		PA14_01400	hyp-protein	0	0	0.522913	0.531948	0.819178	0.381587
0		PA14_44500	adenine phosphoribosyltransferase	0	0	0.527389	0.477071	0.819114	0.304732
0		PA14_70140	aldehyde dehydrogenase	0	0	1.30094	0.0123925	0.81901	0.192184
0		PA14_33820	penicillin acylase-related protein	0	0	0.790775	0.483596	0.81853	0.569296
0		PA14_12730	hyp-protein	0	0	-0.420545	0.689128	0.818515	0.490907
0		PA14_44110	hyp-protein	0	0	0.100886	0.897603	0.817318	0.211841
0		PA14_01440	hyp-protein	0	0	0.211269	0.818688	0.817263	0.373598
0		PA14_21410	alkaline phosphatase	0	0	0.633479	0.398584	0.817086	0.352245
0		PA14_59380	hyp-protein	0	0	-0.23952	0.791367	0.814328	0.362153
0		PA14_18410	alginate o-acetyltransferase AlgF	0	0	0.270749	0.7965	0.813694	0.482758
0		PA14_44990	hyp-protein	0	0	-0.216544	0.868651	0.813048	0.546633
0		PA14_21470	hyp-protein	0	0	-0.111656	0.940103	0.812495	0.558252
0		PA14_46520	hyp-protein	0	0	1.83111	0.00689717	0.811325	0.399461
0		PA14_40520	hyp-protein	0	0	0.434158	NA	0.808029	NA
0		PA14_31160	hyp-protein	0	0	0.982538	0.17651	0.80756	0.391502
0		PA14_01840	RNA polymerase ECF-subfamily sigma-70 factor	0	0	0.601396	0.505297	0.807198	0.461533
0		PA14_13590	ABC transporter permease	0	0	-0.0631282	0.95166	0.806577	0.397729
0		PA14_36890	metallothionein	0	0	0.776933	NA	0.804334	NA
0		PA14_60020	hyp-protein	0	0	0.0764692	0.946844	0.804172	0.431516
0		PA14_37730	TonB dependent receptor	0	0	0.787579	0.306867	0.803048	0.406484
0		PA14_51490	hyp-protein	0	0	1.61243	0.0176341	0.802964	0.382094
0		PA14_69740	MFS transporter	0	0	0.431703	0.583804	0.802705	0.361248
0		PA14_61330	magnesium transporter, MgtC family	0	0	0.324824	0.745634	0.801683	0.466391
0		PA14_58360	dipeptide ABC transporter substrate-binding protein DppA2	0	0	0.981436	0.1493	0.797405	0.345396
0		PA14_66450	hyp-protein	0	0	0.700899	0.464089	0.795845	0.487685
0		PA14_33720	protein PvdN	0	0	0.288091	0.830693	0.795624	0.598956
0		PA14_32770	hyp-protein	1	0	3.03048	2.40214e-06	0.794828	0.411006
0		PA14_54400	positive regulator for alginate biosynthesis MucC	0	0	-0.093208	0.910442	0.793939	0.266761
0		PA14_55640	exonuclease SbcD	0	0	-0.372273	0.540196	0.793939	0.195506
0		PA14_34000	HsiH3	0	0	-0.615539	0.592871	0.79347	0.541454
0		PA14_56790	diguanylate cyclase	0	0	-0.248899	0.781107	0.792132	0.375934
0		PA14_60790	ABC transporter ATP-binding protein	0	0	-0.0320853	0.973651	0.792024	0.397757
0		PA14_32690	gentisate 1,2-dioxygenase	0	0	0.937303	0.197218	0.791505	0.462261
0		PA14_35600	hyp-protein	0	0	0.623426	0.534696	0.789695	0.533419
0		PA14_16920	hyp-protein	0	0	0.506284	0.510294	0.789149	0.352245
0		PA14_42960	Lip2.2	0	0	0.5837	0.665965	0.788931	0.624959
0		PA14_56260	hyp-protein	0	0	0.568382	0.350541	0.788132	0.244467
0		PA14_16750	hyp-protein	0	0	0.537272	0.517106	0.787256	0.424335
0		PA14_28080	transcriptional regulator	0	0	-0.646283	NA	0.787058	NA
0		PA14_01870	TonB-dependent receptor	0	0	0.34732	0.700722	0.785759	0.425977
0		PA14_34660	transcriptional regulator GntR	0	0	1.10929	0.0793125	0.785237	0.333504
0		PA14_38170	hyp-protein	0	0	0.819186	0.282285	0.783496	0.425977
0		PA14_27270	hyp-protein	0	0	0.648358	0.371934	0.783413	0.358615
0		PA14_55930	pilus assembly protein	0	0	1.414	0.0467812	0.783072	0.45735
0		PA14_10210	oxidoreductase	0	0	0.784744	0.310752	0.781715	0.431048
0		PA14_21130	outer membrane lipoprotein	0	0	0.641363	0.451924	0.781254	0.444034
0		PA14_43640	NAD(P)H-dependent glycerol-3-phosphate dehydrogenase	0	0	1.29766	0.0291505	0.781246	0.309276
0		PA14_48920	bacteriophage protein	0	0	0.591401	NA	0.779272	NA
0		PA14_40110	hyp-protein	1	0	1.71178	0.00330643	0.77787	0.349114
0		PA14_55030	ABC transporter permease	1	0	1.68279	0.00118014	0.77781	0.273145
0		PA14_30890	hyp-protein	0	0	-0.386069	NA	0.777472	NA
0		PA14_03270	hyp-protein	0	0	0.686994	0.264427	0.776955	0.265972
0		PA14_28260	hyp-protein	0	0	1.04445	0.140755	0.776919	0.411645
0		PA14_36900	hyp-protein	0	0	-0.897103	NA	0.776182	NA
0		PA14_04890	zinc protease	0	0	-0.00882418	0.987386	0.774297	0.131779
0		PA14_40290	LasA protease	0	0	1.25465	0.0322378	0.774194	0.319378
0		PA14_10470	MFS transporter	0	0	0.0220239	0.980922	0.773492	0.44203
0		PA14_48030	methyl-accepting chemotaxis transducer	0	0	0.903269	0.277349	0.771343	0.459912
0		PA14_66630	type 4 fimbrial biogenesis protein PilP	0	0	1.04748	0.199137	0.769906	0.467416
0		PA14_69050	hyp-protein	0	0	0.592567	0.423603	0.769591	0.375934
0		PA14_72940	sodium/proton antiporter	0	0	0.26259	0.733105	0.769289	0.319819
0		PA14_37990	RNA polymerase sigma factor	0	0	1.26807	NA	0.768609	0.618266
0		PA14_43370	potassium-transporting ATPase subunit C	0	0	-0.17322	NA	0.767267	NA
0		PA14_48620	clavaminic acid synthetase	0	0	-0.0422991	0.969065	0.7669	0.505507
0		PA14_60550	ATP-dependent protease	1	0	1.45267	0.00130887	0.766192	0.164362
0		PA14_62490	suppressor protein DksA	0	0	1.12662	0.0686569	0.765934	0.335704
0		PA14_05740	dihydropyrimidine dehydrogenase	0	0	-0.700547	0.416366	0.763776	0.472342
0		PA14_15510	conjugal transfer relaxosome component TraJ	0	0	-0.114141	0.923815	0.76325	0.505507
0		PA14_33430	pirin-related protein	0	0	0.629878	0.486991	0.762468	0.508207
0		PA14_64740	aldehyde dehydrogenase	0	0	0.717593	0.440638	0.76041	0.511942
0		PA14_16290	hyp-protein	0	0	0.579028	0.466182	0.75965	0.425977
0		PA14_24910	molybdenum cofactor biosynthesis protein A2	0	0	1.29969	0.0138022	0.758375	0.255681
0		PA14_23520	MFS transporter	0	0	0.972694	0.184332	0.757944	0.422578
T3SS		PA14_42610	type III secretion system protein	0	0	-0.612296	0.682651	0.757658	0.688558
0		PA14_01560	hyp-protein	1	0	1.88054	0.000265461	0.757258	0.314898
0		PA14_61670	molybdopterin biosynthesis protein MoeB	0	0	0.0041033	0.99518	0.753862	0.268642
0		PA14_54370	GTP-binding protein LepA	0	0	1.06455	0.0668391	0.751934	0.299074
0		PA14_16610	hyp-protein	1	0	1.71923	0.000949277	0.749791	0.299074
0		PA14_49570	amino acid permease	0	0	0.883376	0.373158	0.74917	0.577883
0		PA14_69870	phosphorylcholine phosphatase	1	0	1.88774	0.000233454	0.748858	0.29056
0		PA14_31000	hyp-protein	0	0	-0.0565981	0.955924	0.748295	0.446568
0		PA14_70640	rubredoxin 1	0	0	0.546056	0.537424	0.74771	0.504999
0		PA14_15560	hyp-protein	0	0	1.24587	0.0222123	0.74648	0.305626
0		PA14_44080	hyp-protein	1	0	1.82301	0.00286533	0.745902	0.385488
0		PA14_64320	hyp-protein	0	0	-0.765491	0.329477	0.745868	0.452799
0		PA14_56100	hyp-protein	0	0	-0.170558	0.887699	0.745399	0.544191
0		PA14_01070	hyp-protein	0	0	0.664393	0.562551	0.744186	0.604157
0		PA14_24940	hyp-protein	0	0	0.586538	0.412435	0.74321	0.372776
0		PA14_50540	leucine/isoleucine/valine transporter permease subunit	0	0	0.513034	0.405989	0.74295	0.267106
0		PA14_30600	permease	0	0	1.34431	0.0397907	0.742589	0.438076
0		PA14_28760	hyp-protein	0	0	0.925844	0.289378	0.742076	0.512371
0		PA14_32660	MFS family transporter	0	0	0.934986	0.335322	0.740825	0.592133
0		PA14_22240	hyp-protein	0	0	-0.120724	0.92981	0.739276	0.625902
0		PA14_00340	sulfate transporter	0	0	0.341343	0.709255	0.737243	0.458416
0		PA14_16310	MFS permease	0	0	1.38035	0.00979737	0.735904	0.305847
0		PA14_31920	outer membrane protein	0	0	0.873607	0.110306	0.735015	0.271826
0		PA14_52190	23S rRNA 5-methyluridine methyltransferase	1	0	1.66152	0.00174668	0.734751	0.299074
0		PA14_44490	transcriptional regulator Anr	0	0	0.672247	0.334127	0.734715	0.369043
0		PA14_03810	agmatine deiminase	0	0	0.58773	0.481162	0.734691	0.451866
0		PA14_66140	de-N-acetylase involved in persistence, DnpA	0	0	0.395528	0.55041	0.73412	0.290067
0		PA14_65850	amino acid ABC transporter permease	0	0	0.400348	0.579162	0.733808	0.389826
0		PA14_16480	chemotaxis-specific methylesterase	0	0	1.02942	0.154687	0.733077	0.437503
0		PA14_34730	XRE family transcriptional regulator	0	0	0.652511	0.41483	0.731366	0.458416
0		PA14_36620	hyp-protein	0	0	-0.399629	NA	0.730967	NA
0		PA14_68930	permease	0	0	0.794033	0.304103	0.730438	0.458416
0		PA14_44510	hyp-protein	0	0	-0.078994	0.947974	0.730181	0.53557
0		PA14_51850	hyp-protein	0	0	0.400972	0.71773	0.730086	0.57981
0		PA14_41360	cysteinyl-tRNA synthetase	0	0	0.446301	0.552641	0.729657	0.378694
0		PA14_06730	c-type cytochrome	0	0	1.26948	0.160413	0.729593	0.561443
0		PA14_00640	potential phenazine-modifying enzyme	0	0	1.25871	0.0903974	0.728077	0.495842
0		PA14_16320	peptidyl-prolyl cis-trans isomerase, FkbP-type	0	0	1.09908	0.0939669	0.727373	0.430928
0		PA14_07820	histidine kinase	0	0	0.85753	0.147416	0.727316	0.319378
0		PA14_63920	hyp-protein	0	0	0.543203	0.549441	0.727063	0.499644
0		PA14_31900	efflux transporter	0	0	0.65454	0.230988	0.72682	0.242432
0		PA14_36480	hyp-protein	0	0	-0.20441	NA	0.726478	NA
0		PA14_72420	diguanylate cyclase	0	0	0.989358	0.0467713	0.725386	0.23086
0		PA14_21910	ABC transporter ATP-binding protein	0	0	0.391455	0.547688	0.72524	0.305845
0		PA14_46430	hyp-protein	0	0	1.03064	0.192655	0.724877	0.501791
0		PA14_28950	hyp-protein	0	0	0.185999	NA	0.722652	0.620344
0		PA14_62770	transcription elongation factor NusA	0	0	-0.0153489	0.987386	0.722455	0.516582
0		PA14_43310	hyp-protein	1	0	1.54405	0.00268139	0.722426	0.286111
0		PA14_68420	LysR family transcriptional regulator	0	0	0.495402	0.482613	0.722155	0.375934
0		PA14_29070	hyp-protein	0	0	1.16772	0.0412874	0.722046	0.354283
0		PA14_42980	ClpV2	0	0	0.861588	0.378043	0.721978	0.565124
0		PA14_12810	two-component response regulator	0	0	0.343492	0.691205	0.721604	0.469591
0		PA14_36030	paraquat-inducible protein A	0	0	0.811791	0.400658	0.721482	0.559885
0		PA14_42150	hyp-protein	0	0	1.00167	0.119767	0.720957	0.39614
0		PA14_06210	transcriptional regulator	0	0	1.16751	0.127089	0.720166	0.539425
0		PA14_43400	potassium-transporting ATPase subunit A	0	0	-0.280479	0.784326	0.716476	0.546633
0		PA14_15920	major facilitator transporter	0	0	0.446259	0.582735	0.716283	0.445001
0		PA14_47790	cob(I)yrinic acid a,c-diamide adenosyltransferase	0	0	1.07375	0.137653	0.715811	0.455966
0		PA14_51330	quinolinate synthetase	0	0	0.465427	0.320931	0.715729	0.13802
0		PA14_67170	LysR family transcriptional regulator	0	0	-0.0153511	0.979298	0.715519	0.213137
0		PA14_66460	hyp-protein	0	0	-0.293317	0.774843	0.712996	0.521648
0		PA14_47660	hyp-protein	0	0	0.382672	0.65873	0.712329	0.463306
0		PA14_72040	acyltransferase	0	0	-0.44636	0.525423	0.712042	0.358532
0		PA14_00110	DNA-3-methyladenine glycosidase I	0	0	0.97408	0.183279	0.712031	0.48308
0		PA14_43180	short chain dehydrogenase	0	0	1.40831	0.0762028	0.711533	0.567248
0		PA14_63080	L-lactate permease	0	0	-0.0193713	0.984895	0.709808	0.533389
0		PA14_12620	hyp-protein	0	0	-0.578584	0.463198	0.708502	0.471554
0		PA14_28910	radical activating enzyme	0	0	0.726196	0.303965	0.708392	0.408516
0		PA14_46100	transporter	0	0	0.27927	0.816018	0.707564	0.590589
0		PA14_21550	RNA polymerase ECF-subfamily sigma-70 factor	0	0	0.929233	0.0789622	0.707412	0.289127
0		PA14_46080	hyp-protein	0	0	0.89596	0.417242	0.707388	0.633749
0		PA14_58290	hyp-protein	1	0	2.13087	0.000620789	0.707091	0.433466
0		PA14_03160	hyp-protein	1	0	1.92294	0.00129162	0.707002	0.423327
0		PA14_29510	type II secretion system protein	0	0	0.147815	0.898965	0.706815	0.586144
0		PA14_45240	amino acid permease	0	0	-0.00519982	0.995632	0.706551	0.53697
0		PA14_17250	amino acid permease	0	0	0.322884	0.670469	0.706326	0.375934
0		PA14_61600	hyp-protein	0	0	0.800576	0.30947	0.704665	0.483128
0		PA14_28840	helicase	0	0	0.550134	0.333477	0.701578	0.265706
0		PA14_30290	cell division protein FtsK	0	0	1.06374	0.0936913	0.701548	0.395555
0		PA14_42680	hyp-protein	1	0	2.28735	0.000824355	0.699302	0.499545
0		PA14_44680	chromosome segregation protein	0	0	1.20352	0.12546	0.698504	0.515989
0		PA14_08470	hyp-protein	0	0	0.0370087	0.96503	0.697874	0.40825
0		PA14_10740	spermidine acetyltransferase	0	0	-1.13333	0.144291	0.696251	0.521255
0		PA14_05520	multidrug resistance operon repressor MexR	0	0	1.7529	0.00603259	0.695804	0.461713
0		PA14_29400	hyp-protein	0	0	0.322441	0.715255	0.694376	0.461713
0		PA14_55280	peptidyl-prolyl cis-trans isomerase, PpiC-type	0	0	0.609274	0.530047	0.693043	0.576644
0		PA14_70850	membrane protein component of ABC phosphate transporter	0	0	0.259333	0.804972	0.692425	0.545135
0		PA14_28050	chemotaxis transducer	0	0	1.30382	0.0497027	0.691993	0.452799
0		PA14_16460	CheW domain-containing protein	0	0	-0.105353	0.910573	0.691812	0.43669
0		PA14_53550	transcriptional regulator	0	0	-1.08494	0.302963	0.691611	0.640642
0		PA14_09630	acyl-CoA dehydrogenase	0	0	0.664136	0.499208	0.691495	0.569768
0		PA14_00760	hyp-protein	0	0	0.976954	0.112103	0.691143	0.393455
0		PA14_53620	hyp-protein	0	0	-1.14512	NA	0.690286	0.716272
0		PA14_32300	kinase	0	0	1.10655	0.130028	0.68886	0.500973
0		PA14_02730	dihydrodipicolinate synthetase	0	0	-0.775359	0.241084	0.688789	0.473325
0		PA14_16800	efflux transmembrane protein	0	0	0.507683	0.483918	0.688666	0.412747
0		PA14_21090	hyp-protein	0	0	0.955819	NA	0.68765	NA
0		PA14_21960	hyp-protein	0	0	1.23156	0.111271	0.687515	0.549305
0		PA14_46810	RNA polymerase ECF-subfamily sigma-70 factor	0	0	0.0107168	0.991454	0.687204	0.547116
0		PA14_07770	organic solvent tolerance protein OstA	0	0	1.03047	0.126826	0.684658	0.438076
0		PA14_73160	permease	0	0	1.28404	0.0403646	0.683471	0.435621
0		PA14_35980	acyl-CoA dehydrogenase	0	0	-0.507055	NA	0.681492	NA
0		PA14_39620	hyp-protein	0	0	0.513256	NA	0.680899	0.679333
0		PA14_43570	hyp-protein	0	0	-0.697525	0.412991	0.680608	0.53557
0		PA14_18450	alginate o-acetyltransferase AlgI	0	0	-0.0725735	0.950642	0.679648	0.558198
0		PA14_61640	deoxyribodipyrimidine photolyase	0	0	0.0587113	0.946556	0.67964	0.361979
0		PA14_67700	hyp-protein	0	0	0.348544	0.662624	0.678392	0.453697
0		PA14_12640	hyp-protein	0	0	-0.129402	0.907584	0.677808	0.569768
0		PA14_11930	hyp-protein	0	0	0.407709	0.560632	0.675439	0.392966
0		PA14_42950	Fha2	0	0	0.74612	0.528089	0.675375	0.659706
0		PA14_45580	chemotaxis-specific methylesterase	0	0	0.368461	0.542205	0.675092	0.286512
0		PA14_51300	hyp-protein	0	0	0.528086	0.494147	0.67412	0.45735
0		PA14_22440	ABC transporter ATP-binding protein/permease	0	0	0.88984	0.0108838	0.67369	0.0859556
0		PA14_43510	hyp-protein	0	0	0.550073	0.396483	0.673567	0.378834
0		PA14_11290	permease	0	0	0.496853	0.402274	0.673359	0.308377
0		PA14_27350	hyp-protein	0	0	0.403175	0.571886	0.673164	0.400829
0		PA14_48930	coat protein A of bacteriophage Pf1	0	0	-0.0196405	0.985762	0.672461	0.612378
0		PA14_43350	two-component sensor KdpD	0	0	0.0748377	0.946472	0.670942	0.511702
0		PA14_46330	transcriptional regulator	0	0	1.26923	0.0622333	0.670539	0.500588
0		PA14_70350	hyp-protein	0	0	0.946899	0.177745	0.670061	0.477346
0		PA14_34580	hyp-protein	0	0	-0.0500446	0.963916	0.669998	0.548852
0		PA14_53360	hemolytic phospholipase C	0	0	0.885041	0.23161	0.669565	0.530913
0		PA14_42720	enolase-phosphatase	0	0	-0.0335191	0.962929	0.669421	0.306129
0		PA14_24890	molybdopterin-guanine dinucleotide biosynthesis protein MobA	0	0	0.661507	0.320667	0.669311	0.437503
0		PA14_40050	hyp-protein	0	0	0.789526	0.350541	0.66769	0.562121
0		PA14_59280	type IV B pilus protein	0	0	1.01145	0.295973	0.666444	0.644411
0		PA14_11730	protein kinase	0	0	0.0593631	0.953579	0.666011	0.498702
0		PA14_42940	Lip2.2	0	0	0.296539	0.819999	0.665542	0.648797
0		PA14_56280	hyp-protein	0	0	0.333696	0.616791	0.665327	0.359803
0		PA14_08300	phage-related protein, tail component	0	0	0.198144	0.856469	0.665167	0.562121
0		PA14_36530	hyp-protein	0	0	0.831025	NA	0.664646	NA
0		PA14_40020	hyp-protein	0	0	0.75719	0.298248	0.664612	0.495242
0		PA14_39860	hyp-protein	0	0	-0.532071	0.531816	0.664043	0.53079
0		PA14_72620	DL-methionine transporter ATP-binding subunit	0	0	-0.171322	0.837444	0.663565	0.415976
0		PA14_38610	hyp-protein	0	0	0.499796	0.594968	0.660798	0.56182
0		PA14_41760	hyp-protein	0	0	1.17564	0.149204	0.659252	0.586112
0		PA14_56930	hyp-protein	0	0	1.10635	0.12074	0.659033	0.51773
0		PA14_71340	hyp-protein	0	0	0.292644	0.776877	0.658723	0.578957
0		PA14_19410	hyp-protein	1	0	1.96268	0.000204016	0.658544	0.384041
0		PA14_41400	UDP-2,3-diacylglucosamine hydrolase	0	0	0.93717	0.129979	0.657433	0.415455
0		PA14_04210	transporter	0	0	0.568332	0.535352	0.656919	0.57513
0		PA14_23990	general secretion pathway protein E	0	0	0.647464	0.216922	0.65675	0.283866
0		PA14_72230	hyp-protein	0	0	1.05974	0.0708411	0.656667	0.406484
0		PA14_56060	formyltetrahydrofolate deformylase	0	0	1.26349	0.0231031	0.65622	0.384041
0		PA14_34880	GntR family transcriptional regulator	0	0	1.13911	0.0401207	0.656118	0.409644
0		PA14_59870	hyp-protein	0	0	0.883634	0.374716	0.652948	0.634592
0		PA14_52465	hyp-protein	0	0	-0.285074	0.801469	0.651367	0.654573
0		PA14_37710	elongation factor G	0	0	0.770469	0.302797	0.650891	0.503727
0		PA14_45010	hydroxypyruvate isomerase	0	0	-0.553	0.428701	0.650543	0.451796
0		PA14_09710	aldehyde dehydrogenase	0	0	0.814405	0.283897	0.649957	0.538738
0		PA14_29540	type II secretion system protein	0	0	0.439118	0.606606	0.648361	0.562087
0		PA14_03920	polyamine transport protein	0	0	1.0069	0.120342	0.648001	0.452799
0		PA14_02760	CoA transferase, subunit A	0	0	-0.593461	0.442057	0.647868	0.49487
0		PA14_14630	preprotein translocase subunit SecD	0	0	1.074	0.0331119	0.647804	0.317594
0		PA14_65860	two-component sensor	0	0	0.0601495	0.949042	0.647219	0.463127
0		PA14_41210	DNA-binding protein HU	0	0	0.913737	0.363821	0.646272	0.637415
0		PA14_50570	hyp-protein	0	0	1.15929	0.0210702	0.645869	0.319378
0		PA14_66850	TetR family transcriptional regulator	0	0	0.62774	0.184332	0.645217	0.241141
0		PA14_11790	amino acid transporter	0	0	-0.302445	0.761109	0.644995	0.562121
0		PA14_44620	hyp-protein	0	0	1.63892	0.0141221	0.644409	0.509209
0		PA14_44190	sugar MFS transporter	0	0	-0.244427	0.826672	0.644347	0.592518
0		PA14_26140	transcriptional regulator	1	0	2.33351	8.95661e-06	0.643993	0.423327
0		PA14_24080	general secretion pathway protein L	0	0	0.174243	0.83967	0.641027	0.461713
0		PA14_16100	hyp-protein	0	0	0.124083	0.876971	0.640239	0.416373
0		PA14_04320	threonine dehydratase	0	0	0.603304	0.363821	0.63958	0.424753
0		PA14_08200	hyp-protein	0	0	0.39475	0.687787	0.638427	0.598737
0		PA14_18690	peroxidase	0	0	1.8693	0.0447751	0.638138	0.662912
0		PA14_12890	hyp-protein	0	0	0.803492	0.213981	0.63805	0.452799
0		PA14_07140	hyp-protein	0	0	0.207479	0.781107	0.637141	0.399965
0		PA14_27640	protein associated with synthesis and assembly of refractile inclusion bodies	0	0	-0.339684	0.639558	0.637131	0.433466
0		PA14_67280	ABC transporter permease	0	0	1.10283	0.0508944	0.636782	0.44807
0		PA14_36110	hyp-protein	0	0	-0.0799593	0.940329	0.635443	0.53697
0		PA14_59430	hyp-protein	0	0	-0.194687	0.879333	0.634858	0.654551
0		PA14_07900	ABC transporter permease	0	0	0.224537	0.866722	0.634652	0.687442
0		PA14_01800	hyp-protein	0	0	0.676364	0.41359	0.634102	0.570951
0		PA14_17470	hyp-protein	0	0	0.531672	0.439518	0.6314	0.43378
0		PA14_23050	hyp-protein	1	0	1.86199	0.000733341	0.631033	0.428444
0		PA14_66490	LysR family transcriptional regulator	0	0	-0.206567	0.845173	0.630907	0.579067
0		PA14_71870	DNA-dependent helicase II	0	0	1.12195	0.0149968	0.630627	0.287177
0		PA14_20530	hyp-protein	0	0	-0.486258	0.651745	0.630381	0.640218
0		PA14_12080	soluble lytic transglycosylase B	0	0	-0.814277	0.147362	0.630257	0.373066
0		PA14_66340	hyp-protein	1	0	1.94203	0.000139413	0.629343	0.396882
0		PA14_29210	MFS transporter	0	0	0.241743	0.839127	0.629066	0.641117
0		PA14_18110	transcriptional regulator MmsR	0	0	0.904957	0.222375	0.62849	0.546633
0		PA14_55510	HxcP	0	0	-0.151418	NA	0.628369	0.716561
0		PA14_55110	hyp-protein	0	0	0.65178	0.482473	0.628165	0.607789
0		PA14_71250	hyp-protein	0	0	0.664211	0.37997	0.627715	0.538656
0		PA14_59660	hyp-protein	0	0	0.879402	0.182117	0.627258	0.499668
0		PA14_07620	multifunctional tRNA nucleotidyl transferase/2'3'-cyclic phosphodiesterase/2'nucleotidase/phosphatase	0	0	1.14441	0.0203216	0.626528	0.353174
0		PA14_26220	histidine ABC transporter, inner membrane permease	0	0	0.715789	0.309809	0.62597	0.539584
0		PA14_37380	flavin-binding monooxygenase	0	0	-0.0205592	0.98553	0.625425	0.636611
0		PA14_08830	elongation factor Tu	0	0	0.413093	0.708547	0.625126	0.636703
0		PA14_49050	hyp-protein	0	0	0.955229	0.208763	0.62511	0.571897
0		PA14_35270	cytochrome c precursor	0	0	0.558086	0.59296	0.623553	0.640218
0		PA14_63750	hyp-protein	0	0	1.37191	0.0354942	0.623227	0.528157
0		PA14_70830	phosphate ABC transporter permease	0	0	0.78154	0.260228	0.623036	0.493545
0		PA14_09420	phenazine biosynthesis protein	0	0	-0.493611	0.689865	0.622959	0.674074
0		PA14_49020	hyp-protein	0	0	1.00199	0.149588	0.621288	0.535572
0		PA14_43020	hyp-protein	0	0	0.753605	0.488172	0.620092	0.661415
0		PA14_50840	ATP-dependent DNA helicase DinG	0	0	0.358576	0.499211	0.619471	0.267452
0		PA14_54330	ribonuclease III	0	0	0.317133	0.661058	0.618143	0.431516
0		PA14_48540	hyp-protein	0	0	0.134435	0.905164	0.617661	0.633207
0		PA14_41960	hyp-protein	0	0	0.281063	0.796521	0.617106	0.608798
0		PA14_40060	hyp-protein	0	0	0.678963	0.456178	0.616695	0.64859
0		PA14_45000	glyoxylate carboligase	0	0	0.638292	0.414645	0.614868	0.547618
0		PA14_21920	ABC transporter permease	0	0	0.518851	0.567558	0.614836	0.600017
0		PA14_02690	amino acid permease	0	0	0.186905	0.833251	0.614224	0.533419
0		PA14_53980	hyp-protein	0	0	0.206832	0.77828	0.61398	0.422056
0		PA14_11650	hyp-protein	0	0	0.024293	0.976761	0.613597	0.49487
0		PA14_26810	two-component sensor	0	0	0.417846	0.646272	0.613393	0.590589
0		PA14_14450	hyp-protein	0	0	0.25637	0.777158	0.613378	0.548852
0		PA14_40690	hyp-protein	0	0	0.425257	0.560632	0.612366	0.48308
0		PA14_36790	hyp-protein	0	0	0.125379	NA	0.612122	NA
0		PA14_08500	hyp-protein	0	0	1.10623	0.0202834	0.611879	0.340113
0		PA14_62880	hyp-protein	0	0	-0.966883	0.113869	0.610685	0.455966
0		PA14_28290	hyp-protein	0	0	0.63716	0.453521	0.610428	0.577883
0		PA14_44670	cell division protein ZipA	0	0	1.49587	0.00654073	0.610196	0.433466
0		PA14_39670	hyp-protein	0	0	0.441706	NA	0.610149	NA
0		PA14_68660	ribosomal protein S6 modification protein	0	0	0.221622	0.844491	0.609925	0.649154
0		PA14_41540	assimilatory nitrite reductase small subunit	0	0	0.166094	NA	0.608195	NA
0		PA14_31250	hyp-protein	0	0	1.33792	NA	0.608153	NA
0		PA14_03520	hyp-protein	0	0	1.42904	0.0114938	0.60784	0.509209
0		PA14_43220	methyl-accepting chemotaxis transducer	0	0	1.21678	0.0225805	0.607111	0.424335
0		PA14_51350	anthranilate synthase component II	0	0	0.0788011	0.940103	0.60547	0.536359
0		PA14_09770	AraC family transcriptional regulator	0	0	0.327308	0.614418	0.604332	0.425977
0		PA14_06120	hyp-protein	0	0	0.375459	0.68876	0.603897	0.597197
0		PA14_00460	transcriptional regulator TrpI	0	0	-0.276458	0.76055	0.603716	0.561675
0		PA14_60970	hyp-protein	0	0	0.121321	0.891069	0.603201	0.501804
0		PA14_45930	hyp-protein	0	0	0.905645	0.15689	0.603193	0.477664
0		PA14_40380	TetR family transcriptional regulator	0	0	0.55364	0.56977	0.602945	0.65472
0		PA14_11080	usher CupB3	0	0	-0.614718	0.535781	0.602196	0.641811
0		PA14_62650	hyp-protein	0	0	1.42402	0.0247216	0.600724	0.513139
0		PA14_11130	short chain dehydrogenase	0	0	0.470981	0.564934	0.599678	0.560946
0		PA14_33970	hyp-protein	0	0	0.796536	0.278049	0.599055	0.57981
0		PA14_19720	hyp-protein	0	0	-0.208761	NA	0.598609	0.733261
0		PA14_32970	transcriptional regulator	0	0	-0.362641	0.762794	0.597987	0.693717
0		PA14_35130	arsenic resistance transcriptional regulator	0	0	-0.718719	0.497593	0.596954	0.663321
0		PA14_03300	hyp-protein	0	0	0.383565	0.646272	0.595769	0.545135
0		PA14_08370	cAMP-regulatory protein	0	0	1.11118	0.0536922	0.59506	0.45591
0		PA14_72820	hyp-protein	1	0	1.80057	0.00141861	0.59486	0.525013
0		PA14_22550	LysR family transcriptional regulator	0	0	1.2008	0.0629719	0.594107	0.53557
0		PA14_22000	pseudouridine synthase	0	0	0.162276	0.831975	0.59382	0.434304
0		PA14_25050	hyp-protein	0	0	0.989088	0.0982174	0.593542	0.48308
0		PA14_64180	hyp-protein	1	0	2.0979	0.000198003	0.592235	0.481373
0		PA14_39910	phenazine biosynthesis protein PhzE	0	0	0.160778	0.903338	0.589765	0.677189
0		PA14_52290	hyp-protein	0	0	-0.569911	0.578785	0.58835	0.665764
0		PA14_13810	respiratory nitrate reductase delta chain	0	0	0.125186	0.926701	0.587449	0.70071
0		PA14_36500	hyp-protein	0	0	0.237555	0.850819	0.587417	0.697427
0		PA14_51120	acyl-CoA dehydrogenase	0	0	0.372193	0.690659	0.587303	0.60476
0		PA14_04570	hyp-protein	0	0	0.491584	0.548083	0.587248	0.583322
0		PA14_36660	alcohol dehydrogenase	0	0	0.0648869	0.955983	0.586157	0.678356
0		PA14_55500	HxcV	0	0	0.190861	NA	0.585721	NA
0		PA14_53010	aromatic amino acid aminotransferase	0	0	0.623424	0.475588	0.585716	0.598737
0		PA14_00130	hyp-protein	0	0	1.17787	0.101915	0.585268	0.61264
0		PA14_43100	RhsP2	0	0	0.347216	0.579652	0.584885	0.412747
0		PA14_36120	MFS transporter	0	0	-0.0495367	0.963949	0.584859	0.642886
0		PA14_18680	hyp-protein	0	0	0.855936	0.31277	0.58418	0.641117
0		PA14_68970	hyp-protein	0	0	0.0681551	0.929503	0.583696	0.397508
0		PA14_36460	hyp-protein	0	0	0.941294	0.312575	0.582152	0.694458
0		PA14_40450	streptomycin 3''-phosphotransferase	0	0	0.573069	0.43316	0.581143	0.53079
0		PA14_36490	hyp-protein	0	0	0.214856	NA	0.580928	NA
0		PA14_07370	hyp-protein	0	0	1.28968	0.0373365	0.580699	0.557184
0		PA14_58890	hemolysin activation/secretion protein	0	0	0.72234	0.421319	0.580064	0.664176
0		PA14_34720	hyp-protein	0	0	1.52478	0.0203947	0.57932	0.592587
0		PA14_23110	hyp-protein	0	0	-0.116453	0.882173	0.578184	0.448126
0		PA14_54710	transcriptional regulator	0	0	0.917598	0.18557	0.577862	0.569293
0		PA14_30700	sensor/response regulator hybrid	0	0	1.29953	0.0180906	0.577789	0.458416
0		PA14_26310	short chain dehydrogenase	0	0	-0.333506	0.707361	0.577682	0.605726
0		PA14_34670	cupin superfamily protein	0	0	0.662953	0.33753	0.577649	0.539849
0		PA14_33270	protein PvdG	0	0	0.474751	NA	0.576963	0.781182
0		PA14_55800	hyp-protein	0	0	0.439027	NA	0.576607	0.729657
0		PA14_33380	hyp-protein	0	0	-0.31158	0.766281	0.575836	0.646959
0		PA14_51560	acetyltransferase	0	0	1.92412	0.0056611	0.575318	0.604504
0		PA14_30880	conjugal transfer protein TrbL	0	0	-0.338838	0.783653	0.574991	0.716561
0		PA14_02500	transport protein ExbB	0	0	0.968785	0.183308	0.574881	0.565776
0		PA14_36400	hyp-protein	0	0	0.467934	0.684052	0.574204	0.669131
0		ncRNAP18	ncRNA P18	0	0	0.461049	0.614889	0.573815	0.645018
0		PA14_17290	CTP synthetase	0	0	1.46728	0.0098374	0.573368	0.480796
0		PA14_02100	hyp-protein	0	0	0.463227	0.546173	0.57326	0.553906
0		PA14_27690	RNA polymerase sigma factor	0	0	1.12224	0.126158	0.573249	0.626666
0		PA14_34180	NADH-dependent FMN reductase MsuE	0	0	-1.69959	NA	0.572136	NA
0		PA14_67930	imidazoleglycerol-phosphate dehydratase	0	0	0.377266	0.560632	0.571884	0.446568
0		PA14_67630	hyp-protein	0	0	-0.0893939	0.921799	0.571774	0.513121
0		PA14_00290	shikimate 5-dehydrogenase	0	0	1.308	0.0203947	0.571255	0.477664
0		PA14_15870	hyp-protein	0	0	0.801807	0.20796	0.570098	0.5036
0		PA14_37470	flavin-dependent oxidoreductase	0	0	-0.451803	0.695351	0.569844	0.669131
0		PA14_10940	AraC family transcriptional regulator	0	0	-0.173331	0.864226	0.569442	0.60476
0		PA14_23880	folylpolyglutamate synthetase	0	0	0.254077	0.772705	0.568342	0.56182
0		PA14_19940	hyp-protein	0	0	-0.180911	0.858657	0.568288	0.614819
0		PA14_26770	hyp-protein	0	0	0.679693	0.338475	0.568138	0.540492
0		PA14_57320	D-alanine--D-alanine ligase	0	0	1.27385	0.0138022	0.567468	0.429946
0		ncRNAP15	ncRNA P15	0	0	-1.79336	0.091568	0.566792	0.748184
0		PA14_36580	glycosyl hydrolase	0	0	-0.115226	0.924483	0.566087	0.673301
0		PA14_15190	hyp-protein	0	0	-0.23205	0.823638	0.565616	0.618078
0		PA14_01300	cytochrome c oxidase subunit I	0	0	0.819513	0.260534	0.563914	0.580843
0		PA14_49730	hyp-protein	0	0	1.29732	0.12515	0.56268	0.666113
0		PA14_62600	aspartate alpha-decarboxylase	0	0	0.244391	0.763271	0.562669	0.547618
0		PA14_14340	SAM-dependent methyltransferase	0	0	-0.298301	0.767028	0.561338	0.634549
0		PA14_47510	hydrolase	0	0	1.34604	0.0508875	0.561287	0.600017
0		PA14_70740	hyp-protein	0	0	0.423393	0.527031	0.560681	0.497647
0		PA14_68670	carboxypeptidase	0	0	0.286944	0.661668	0.559288	0.44453
0		PA14_38910	sensor kinase	0	0	1.28953	NA	0.558541	0.765248
0		PA14_61090	hyp-protein	0	0	-0.414954	0.464666	0.558449	0.396882
0		PA14_20450	carbon-phosphorus lyase complex accessory protein	0	0	0.93666	0.057671	0.558222	0.428936
0		PA14_28280	PhzF family phenazine biosynthesis protein	0	0	0.761264	0.339289	0.558	0.604504
0		PA14_23250	methylthioribose-1-phosphate isomerase	0	0	0.802877	0.231728	0.557826	0.539584
0		PA14_40470	TrkH family potassium uptake protein	0	0	-0.0685701	0.939631	0.55736	0.509209
0		PA14_32160	anthranilate dioxygenase large subunit	0	0	-0.0168559	0.986379	0.556188	0.662318
0		PA14_31200	hyp-protein	0	0	1.42259	0.0690718	0.555458	0.682302
0		PA14_52500	hyp-protein	0	0	-0.821866	0.450995	0.555432	0.729252
0		PA14_42100	hyp-protein	0	0	-0.0466895	0.964352	0.55487	0.633749
0		PA14_44470	coproporphyrinogen III oxidase	0	0	0.450961	0.579894	0.552772	0.57981
0		PA14_23720	translation initiation inhibitor	0	0	0.326379	0.675832	0.550607	0.557844
0		PA14_66040	acyl-CoA dehydrogenase	0	0	1.17987	0.117062	0.5505	0.642855
0		PA14_39410	hyp-protein	0	0	0.146095	0.831737	0.549656	0.433466
0		PA14_70710	DNA-binding transcriptional regulator GlcC	0	0	0.727759	0.27338	0.548949	0.550912
0		PA14_65480	thiosulfate sulfurtransferase	0	0	1.24237	0.021013	0.548369	0.487685
0		PA14_37150	hyp-protein	0	0	-0.412532	0.65115	0.547404	0.654363
0		PA14_19860	hyp-protein	1	0	2.15185	0.00100512	0.547199	0.636703
0		PA14_03290	hyp-protein	0	0	0.13488	0.841476	0.545764	0.423579
0		PA14_51500	hyp-protein	0	0	1.4903	0.0336461	0.545108	0.603629
0		PA14_40410	molybdenum transport protein ModB	0	0	0.899776	0.130004	0.544567	0.506883
0		PA14_24900	molybdopterin biosynthetic protein B2	1	0	1.3517	0.00159524	0.544512	0.374125
0		PA14_10340	toxin transporter	0	0	-0.361022	0.715013	0.544172	0.658027
0		PA14_66890	hyp-protein	0	0	0.616952	0.501698	0.543686	0.670181
0		PA14_03800	anaerobically-induced outer membrane porin OprE precursor	0	0	0.60322	0.345329	0.54336	0.500588
0		PA14_32640	hyp-protein	0	0	-1.01775	NA	0.542345	0.759735
0		PA14_54930	non-ribosomal peptide synthetase	0	0	0.5664	0.560632	0.542248	0.700097
0		PA14_21110	non-hemolytic phospholipase C	0	0	-0.0548537	0.955924	0.5422	0.606728
0		PA14_17850	enoyl-CoA hydratase	0	0	0.104627	0.939631	0.541722	0.731153
0		PA14_37940	DNA-binding transcriptional regulator CynR	0	0	0.139996	0.905725	0.541434	0.681524
0		PA14_67340	cytosine/purines uracil thiamine allantoin permease	0	0	0.215198	0.776532	0.540537	0.54605
0		PA14_36540	hyp-protein	0	0	0.710967	NA	0.540013	0.755827
0		PA14_70920	major facilitator transporter	0	0	0.361382	0.632038	0.539701	0.549305
0		PA14_40550	LysR family transcriptional regulator	0	0	1.06294	0.211704	0.53855	0.669131
0		PA14_44180	LysR family transcriptional regulator	0	0	-0.167736	0.840114	0.538394	0.547923
0		PA14_19740	enoyl-CoA hydratase	0	0	0.35039	0.689865	0.537867	0.636703
0		PA14_14990	oxidoreductase	0	0	0.151634	0.85729	0.537201	0.546633
0		PA14_33350	hyp-protein	1	0	2.26207	0.000294757	0.536657	0.59548
0		PA14_57010	chaperonin GroEL	0	0	1.5417	0.120135	0.535803	0.735884
0		PA14_11000	4-hydroxyphenylacetate 3-monooxygenase large chain	0	0	1.17825	0.0853434	0.535524	0.609378
0		PA14_36560	hyp-protein	0	0	-0.00551399	NA	0.5347	NA
0		PA14_47040	TerC family protein	0	0	0.00428909	0.995065	0.53455	0.477664
0		PA14_69560	secreted protein Hcp	0	0	1.14772	0.246303	0.534249	0.728935
0		PA14_19770	hyp-protein	0	0	0.0629915	0.946472	0.533582	0.564775
0		PA14_33160	hyp-protein	0	0	-0.908391	0.243492	0.532507	0.632304
0		PA14_15580	Type II restriction enzyme, methylase subunit	0	0	0.632447	0.354193	0.531748	0.546633
0		PA14_59750	fimbrial subunit	0	0	0.494988	0.478511	0.531696	0.551854
0		PA14_27720	hyp-protein	0	0	0.207234	0.839504	0.531413	0.658892
0		PA14_03720	sensory box GGDEF domain-containing protein	0	0	0.967623	0.0265283	0.531051	0.374572
0		PA14_42510	hyp-protein	0	0	-0.506741	0.73641	0.530729	0.798708
0		PA14_56470	MFS transporter	0	0	0.726156	0.434168	0.529526	0.718227
0		PA14_42380	hyp-protein	0	0	1.25815	0.212101	0.529266	0.734781
0		PA14_52150	lipopolysaccharide biosynthetic protein LpxO2	0	0	1.07845	0.0519524	0.527552	0.51233
0		PA14_10620	homoprotocatechuate 2,3-dioxygenase	0	0	-0.0933407	0.926701	0.527067	0.611995
0		PA14_04010	hyp-protein	0	0	0.676444	0.270706	0.525972	0.512571
0		PA14_48940	coat protein B of bacteriophage Pf1)	0	0	-1.53247	NA	0.525536	0.767371
0		PA14_47380	heme utilization protein	0	0	0.275274	0.808353	0.524507	0.70941
0		PA14_36450	hyp-protein	0	0	0.781018	0.411469	0.524484	0.723912
0		PA14_38920	hyp-protein	0	0	1.47927	NA	0.523157	NA
0		PA14_56660	xenobiotic reductase	0	0	0.618808	0.176091	0.521141	0.35884
0		PA14_64910	LysR family transcriptional regulator	0	0	-0.112916	0.902965	0.520784	0.607948
0		PA14_73060	hyp-protein	0	0	0.336968	0.72541	0.520285	0.692075
0		PA14_09230	pyochelin biosynthetic protein PchC	0	0	0.0132326	0.988569	0.519935	0.654551
0		PA14_37370	esterase	0	0	-0.488531	0.670469	0.519647	0.708776
0		PA14_63730	transporter	0	0	0.59744	0.424252	0.519246	0.60746
0		PA14_44120	3-hydroxyisobutyrate dehydrogenase	0	0	0.136081	0.882947	0.518963	0.600183
0		PA14_26880	BvlR	0	0	1.10919	0.0251045	0.518788	0.478218
0		PA14_37910	LysR family transcriptional regulator	0	0	0.297078	0.801333	0.518765	0.732662
0		PA14_09520	RND efflux transporter	0	0	0.339259	0.724982	0.518631	0.654969
0		PA14_64710	extracellular heme-binding protein	0	0	-0.151402	0.876209	0.51842	0.628245
0		PA14_08020	bacteriophage protein	0	0	0.144692	0.903338	0.517719	0.709417
0		PA14_61190	hyp-protein	0	0	1.13249	0.0405987	0.517169	0.540492
0		PA14_28720	integration host factor subunit alpha	1	0	3.19546	2.40214e-06	0.516624	0.654551
0		PA14_28420	LysR family transcriptional regulator	0	0	1.0709	0.209759	0.516531	0.697179
0		PA14_35750	tpnA repressor protein	0	0	-0.451301	0.684318	0.516478	0.714401
0		PA14_64810	vanillate O-demethylase	0	0	0.00681107	0.99518	0.51625	0.742422
0		PA14_33320	hyp-protein	0	0	0.902839	0.239896	0.516068	0.634698
0		PA14_06750	nitrite reductase	0	0	1.67828	0.0615255	0.514403	0.728599
0		PA14_28590	methionine aminopeptidase	0	0	1.67984	0.0148045	0.511134	0.649154
0		PA14_23470	nucleotide sugar epimerase/dehydratase WbpM	0	0	0.609814	0.265267	0.511105	0.461254
0		PA14_33740	protein PvdP	0	0	1.82553	0.030266	0.510674	0.731399
0		PA14_49420	two-component sensor	0	0	1.29562	0.057799	0.510436	0.633121
0		PA14_58380	transcriptional regulator PsdR	0	0	0.791171	0.0927957	0.509968	0.43669
0		PA14_60690	lipoprotein	0	0	-0.368452	0.686392	0.509935	0.654551
0		PA14_59520	hyp-protein	0	0	0.267382	0.748065	0.509833	0.600533
0		PA14_35920	acetate permease	0	0	0.416175	0.633205	0.509386	0.654969
0		PA14_10590	2-oxo-hepta-3-ene-1,7-dioic acid hydratase	0	0	-0.0220637	0.98162	0.508376	0.677662
0		PA14_56890	multidrug efflux protein	0	0	0.670031	0.419627	0.508065	0.654573
0		PA14_34940	hyp-protein	0	0	-0.0634688	0.961613	0.507588	0.736913
0		PA14_40510	cbb3-type cytochrome c oxidase subunit I	0	0	0.967559	0.175541	0.507097	0.633354
0		PA14_59370	hyp-protein	0	0	-1.0715	0.245382	0.507009	0.716558
0		PA14_47930	hyp-protein	0	0	0.399161	0.652261	0.505887	0.665963
0		PA14_00680	LysR family transcriptional regulator	0	0	0.833584	0.265494	0.505048	0.65472
0		PA14_41450	hyp-protein	0	0	-0.885221	0.202123	0.503956	0.583645
0		PA14_32460	transcriptional regulator	0	0	0.142039	0.905725	0.503922	0.722203
0		PA14_39000	hyp-protein	0	0	-0.981595	NA	0.503699	0.791651
0		PA14_11180	transcriptional regulator	0	0	0.731488	0.37267	0.503339	0.673301
0		PA14_10910	major facilitator transporter	0	0	0.172526	0.879333	0.503143	0.711348
0		PA14_50250	flagellar protein FliS	0	0	0.183856	0.83967	0.503133	0.614714
0		PA14_46710	transcriptional regulator	0	0	0.417062	0.640552	0.503104	0.658892
0		PA14_64700	RNA polymerase sigma factor	0	0	-0.52132	0.577201	0.502964	0.706304
0		PA14_19510	ABC transporter permease	0	0	-0.0785953	NA	0.502798	NA
0		PA14_23890	hyp-protein	0	0	0.172732	0.809153	0.502403	0.510823
0		PA14_11970	3-methyladenine DNA glycosylase	0	0	-0.256904	0.751664	0.502064	0.593613
0		PA14_14210	hyp-protein	0	0	1.2481	0.098219	0.501574	0.667605
0		PA14_11010	hyp-protein	0	0	-0.493131	0.582643	0.501369	0.686606
0		PA14_64310	ABC transporter ATP-binding protein	0	0	0.630497	0.519382	0.500184	0.746298
0		PA14_30810	alkane-1 monooxygenase	0	0	1.26804	0.0341152	0.500035	0.598243
0		PA14_35820	cointegrate resolution protein S	0	0	1.53336	0.0185267	0.499948	0.623015
0		PA14_57290	cell division protein FtsA	0	0	0.316398	0.660638	0.499202	0.549828
0		PA14_11620	ABC transporter	0	0	0.427339	0.684318	0.499041	0.734226
0		PA14_20000	transmembrane sensor	0	0	-1.25825	0.256687	0.497255	0.776066
0		PA14_31800	sodium:alanine symporter	0	0	0.861931	0.09916	0.497189	0.497647
0		PA14_27230	MarR family transcriptional regulator	0	0	0.467062	0.560632	0.49693	0.646959
0		PA14_45100	hyp-protein	0	0	0.0805621	0.923907	0.495988	0.548992
0		PA14_08050	tail fiber protein	0	0	0.70247	0.454022	0.495055	0.706561
0		PA14_73150	hyp-protein	0	0	0.672727	0.16873	0.494499	0.463127
0		PA14_40200	oxidoreductase	0	0	0.372247	0.670469	0.493055	0.65596
0		PA14_67150	oxidoreductase	0	0	0.467239	0.541293	0.491973	0.627773
T3SS		PA14_42640	translocation protein in type III secretion	0	0	0.541766	0.578569	0.48962	0.709417
0		PA14_66410	hyp-protein	0	0	-0.0495436	0.953579	0.489394	0.564335
0		PA14_45170	oxidoreductase	0	0	-0.753784	0.333068	0.488464	0.658027
0		PA14_50360	flagellar hook-associated protein FlgK	0	0	0.586434	0.385301	0.488386	0.579067
0		PA14_26860	LysR family transcriptional regulator	0	0	0.217493	0.830801	0.487178	0.677542
0		PA14_61650	Lipid A 3-O-deacylase	0	0	1.0492	0.204664	0.486077	0.698878
0		PA14_15360	hyp-protein	0	0	-0.28573	0.787593	0.485678	0.709417
0		PA14_18860	hyp-protein	0	0	-0.235149	0.804972	0.483406	0.671819
0		PA14_30430	thiosulfate sulfurtransferase	0	0	0.645268	0.329479	0.483351	0.597475
0		PA14_56720	oxidoreductase	0	0	0.547002	0.380117	0.481842	0.567248
0		PA14_66170	carbamoyl transferase	0	0	0.327927	0.618197	0.481812	0.53557
T3SS		PA14_42620	type III secretion system protein	0	0	-0.63814	0.674111	0.481518	0.82722
0		PA14_64860	ABC transporter ATP-binding protein	0	0	-0.21204	0.882851	0.48114	0.797675
T3SS		PA14_42570	type III secretion system ATPase	0	0	-0.213088	0.90743	0.480951	0.839995
0		PA14_62170	hyp-protein	0	0	-0.068529	0.94701	0.479261	0.655708
0		PA14_62710	polynucleotide phosphorylase	0	0	1.26113	0.0486907	0.479103	0.621634
T3SS		PA14_64230	RetS (regulator of exopolysaccharide and Type III secretion)	0	0	0.268537	0.702305	0.478493	0.550182
0		PA14_02960	hyp-protein	0	0	-0.0916846	0.947444	0.478456	0.773908
0		PA14_56000	chemotactic transducer PctA	0	0	0.932542	0.0981904	0.477977	0.572166
0		PA14_44390	cytochrome c oxidase subunit	0	0	0.582153	0.562064	0.476905	0.732829
0		PA14_30360	hyp-protein	0	0	-0.617108	0.250261	0.476819	0.495242
0		PA14_15280	hyp-protein	0	0	-0.0623955	0.961613	0.47559	0.781818
0		PA14_66880	hyp-protein	0	0	0.453699	0.597965	0.475586	0.674247
0		PA14_43630	lipase	0	0	0.966036	0.159409	0.475537	0.643986
0		PA14_01390	hyp-protein	0	0	-0.950048	0.0837267	0.473923	0.550444
0		PA14_03430	succinate-semialdehyde dehydrogenase I	0	0	0.96991	0.0443793	0.473669	0.49105
0		PA14_29720	hyp-protein	0	0	0.205841	0.75983	0.473409	0.536411
0		PA14_29460	quinone oxidoreductase	0	0	0.376345	0.625183	0.473012	0.647365
0		PA14_11090	chaperone CupB4	0	0	1.20696	NA	0.472641	0.807518
0		PA14_55920	type II secretion system protein	0	0	0.676215	0.340076	0.472636	0.65596
0		PA14_15230	exodeoxyribonuclease VII large subunit	0	0	-0.394576	0.477112	0.472515	0.477664
0		PA14_23670	hyp-protein	0	0	0.982806	0.025548	0.472482	0.47584
0		PA14_45110	sulfate-binding protein of ABC transporter	0	0	1.4239	0.010898	0.470781	0.579569
0		PA14_61870	hyp-protein	0	0	0.427945	0.525804	0.470664	0.58166
0		PA14_50280	hyp-protein	0	0	0.258464	0.787593	0.470224	0.6818
0		PA14_33630	protein PvdJ	0	0	0.789817	0.349943	0.468475	0.701809
0		PA14_70590	hyp-protein	1	0	1.65817	0.00141861	0.46838	0.579694
0		PA14_32340	deaminase	0	0	1.03365	0.339106	0.46799	0.782606
0		PA14_05270	bifunctional pyrimidine regulatory protein PyrR/uracil phosphoribosyltransferase	0	0	0.551259	0.459142	0.46776	0.633647
0		PA14_59350	Type IV B pilus protein	0	0	0.208395	0.841297	0.467704	0.711348
0		PA14_23650	short chain dehydrogenase	0	0	1.08838	0.0186734	0.467536	0.512178
0		PA14_51205	transcriptional regulator	0	0	0.865609	0.15949	0.466746	0.599554
0		PA14_55520	HxcU	0	0	-1.09758	NA	0.465306	NA
0		PA14_00430	two-component response regulator	0	0	0.162529	0.849247	0.465267	0.646959
0		PA14_21540	3-oxoacyl-ACP synthase	0	0	0.430372	0.411007	0.465203	0.472001
0		PA14_56180	hyp-protein	0	0	0.900732	0.262525	0.464686	0.701173
0		PA14_13940	S-type pyocin protein	0	0	-0.61686	0.435601	0.463311	0.669526
0		PA14_22450	peptidyl-prolyl cis-trans isomerase A	0	0	0.522208	0.40175	0.463122	0.568149
0		PA14_43240	hyp-protein	0	0	-0.341275	0.573489	0.462436	0.532512
0		PA14_27490	hyp-protein	0	0	-0.570024	0.508855	0.462218	0.698878
0		ncRNAP7	ncRNA P7	0	0	-0.139564	0.898745	0.461425	0.712898
0		PA14_09340	Fe(III)-pyochelin outer membrane receptor	0	0	1.08653	0.04675	0.461404	0.564753
0		PA14_41030	hyp-protein	0	0	1.30353	0.0124839	0.460918	0.581036
0		PA14_29220	porin	0	0	-0.673842	0.494147	0.460697	0.744447
0		PA14_17340	2-C-methyl-D-erythritol 4-phosphate cytidylyltransferase	0	0	0.703118	0.201634	0.460412	0.54089
0		PA14_38790	pyrroloquinoline quinone biosynthesis protein PqqD	0	0	-0.899819	0.347413	0.460318	0.75562
0		PA14_18520	alginate biosynthetic protein AlgK	0	0	0.323549	0.766225	0.459671	0.754738
0		PA14_38000	hyp-protein	0	0	-0.811133	0.257648	0.459585	0.634592
0		PA14_69720	hydrolase	0	0	-0.0599264	0.930222	0.458716	0.496194
0		PA14_07420	hyp-protein	0	0	1.49282	0.0119701	0.458511	0.635432
0		PA14_39630	hyp-protein	0	0	0.168334	NA	0.458385	NA
0		PA14_56040	hyp-protein	0	0	0.660016	0.348014	0.458034	0.642886
0		PA14_68280	dicarboxylate transporter	0	0	0.875296	0.270733	0.456864	0.706561
0		PA14_02830	3-carboxy-cis,cis-muconate cycloisomerase	0	0	-0.299864	0.698955	0.456735	0.630268
0		PA14_54740	hyp-protein	0	0	0.590303	0.57712	0.456071	0.794246
0		PA14_36590	4-alpha-glucanotransferase	0	0	0.318571	0.796386	0.455382	0.781182
0		PA14_48150	hyp-protein	0	0	-0.0701561	0.953629	0.454191	0.753939
0		PA14_15200	hyp-protein	0	0	-0.265979	0.762794	0.453776	0.671819
0		PA14_33840	transcriptional regulator	0	0	0.630911	0.422871	0.452598	0.69042
0		PA14_21300	MFS transporte	0	0	0.743731	0.171841	0.451498	0.568069
0		PA14_40350	hyp-protein	0	0	-0.378961	0.547894	0.45013	0.567653
0		PA14_10890	short-chain dehydrogenase	0	0	-0.101052	0.940911	0.450027	0.788709
0		PA14_10200	TonB-dependent receptor protein	0	0	0.491525	0.648638	0.449697	0.76625
T3SS		PA14_42350	Type III secretion outer membrane protein PscC precursor	0	0	0.87672	0.418244	0.449437	0.785367
0		PA14_06650	c-type cytochrome	0	0	0.97801	0.222103	0.449435	0.725126
0		PA14_58960	hyp-protein	0	0	0.835371	0.204731	0.449028	0.679045
0		PA14_02220	chemotaxis transducer	0	0	1.30007	0.0892985	0.448893	0.713992
0		PA14_72650	hyp-protein	0	0	-0.857127	0.208264	0.44815	0.654551
0		PA14_48880	bacteriophage integrase	0	0	1.47437	0.0249081	0.447533	0.69553
0		PA14_22340	hyp-protein	0	0	0.95912	0.257097	0.447404	0.74731
0		PA14_26530	precorrin-3 methylase CobJ	0	0	0.215113	0.766281	0.44658	0.593051
0		PA14_44100	hyp-protein	0	0	0.0949224	0.910292	0.446432	0.622029
0		PA14_35590	FAD-binding dehydrogenase	0	0	0.637251	0.485235	0.445848	0.738186
0		PA14_01480	hyp-protein	0	0	1.64792	0.00832762	0.443884	0.688413
0		PA14_29560	hyp-protein	0	0	0.578876	0.499114	0.443323	0.728184
0		PA14_24830	glutathione S-transferase	0	0	0.278488	0.721095	0.442981	0.641206
0		PA14_61850	TonB-dependent receptor	0	0	0.0703911	0.923681	0.441711	0.533419
0		PA14_07380	hyp-protein	0	0	1.39929	0.0102068	0.441334	0.62143
0		PA14_24810	hyp-protein	0	0	0.234329	0.733546	0.440988	0.598956
0		PA14_16870	ABC transporter ATP-binding protein	0	0	0.0489529	0.961619	0.440918	0.718227
0		PA14_61590	hyp-protein	0	0	-0.0904231	0.910573	0.440836	0.60476
0		PA14_43230	hyp-protein	0	0	0.363455	0.582761	0.440829	0.616883
0		PA14_17730	hyp-protein	0	0	1.09044	0.163521	0.440558	0.736669
0		PA14_15830	GntR family transcriptional regulator	0	0	-0.808231	0.283897	0.440135	0.694458
0		PA14_59640	hyp-protein	0	0	0.796896	0.262883	0.439152	0.699494
0		PA14_57930	ABC transporter ATP-binding protein	0	0	-0.109468	0.903305	0.438276	0.651901
0		PA14_54970	ABC transporter	0	0	-0.455381	0.531685	0.4382	0.65876
0		PA14_03285	hyp-protein	0	0	0.870056	0.167457	0.438182	0.641206
0		PA14_69420	enzyme of heme biosynthesis	0	0	1.16158	0.00686582	0.438083	0.489844
0		PA14_51040	oxidoreductase	0	0	0.346588	0.728422	0.437962	0.739016
0		PA14_38395	periplasmic multidrug efflux lipoprotein	0	0	0.803772	0.222016	0.437464	0.668199
0		PA14_00740	lipoprotein	0	0	0.521827	0.579162	0.436737	0.765741
[truncated: 3,933 more rows]
