# Supplementary material for: Thermodynamic modeling of RsmA - mRNA interactions capture novel direct binding across the Pseudomonas aeruginosa transcriptome
Source: Front Mol Biosci. 2025 Feb 20;12:1493891. doi: 10.3389/fmolb.2025.1493891 (PMC11882435; doi:10.3389/fmolb.2025.1493891)
Supplement: Supplementary file 6 [file DataSheet2.zip]

Archive with 2 entries (2 files):
- Supplementary Binding Packet RsmA.pdf
- __MACOSX/._Supplementary Binding Packet RsmA.pdf
