# Supplementary material for: Thermodynamic modeling of RsmA - mRNA interactions capture novel direct binding across the Pseudomonas aeruginosa transcriptome
Source: Front Mol Biosci. 2025 Feb 20;12:1493891. doi: 10.3389/fmolb.2025.1493891 (PMC11882435; doi:10.3389/fmolb.2025.1493891)
Supplement: Supplementary file 7 [file Table1.xlsx]

## Sheet: Sheet1
Supplementary Table 1: energy predictions used to generate Rsm PWM
Lukasiewicz 2024 RsmA PWM						Leistra 2018 CsrA PWM
position	A	G	C	U		position	A	G	C	U
1	-1.97	-0.49	-0.27	0		1	-2.63	0	0	0
2	-0.02	-0.04	0	-0.16		2	-2.2	0	0	0
3	-2.18	-3.42	0	-0.09		3	0	-3.14	0	0
4	-1.76	-5.1	-0.54	0		4	0	-3.14	0	0
5	-2.11	-1.9	-0.08	0		5	-1.65	0	0	0
