# Supplementary material for: Thermodynamic modeling of RsmA - mRNA interactions capture novel direct binding across the Pseudomonas aeruginosa transcriptome
Source: Front Mol Biosci. 2025 Feb 20;12:1493891. doi: 10.3389/fmolb.2025.1493891 (PMC11882435; doi:10.3389/fmolb.2025.1493891)
Supplement: Supplementary file 8 [file Table5.xlsx]

## Sheet: Sheet1
Supplementary Table 5: RsmA targets determined by prior HTS approaches
Gene	Paper	Method
PA0135	Kulkarni et. al., 2014	Modeling
PA0194	Kulkarni et. al., 2014	Modeling
PA0253	Kulkarni et. al., 2014	Modeling
PA0457.1	Kulkarni et. al., 2014	Modeling
PA0645	Kulkarni et. al., 2014	Modeling
PA0651	Kulkarni et. al., 2014	Modeling
PA0826	Kulkarni et. al., 2014	Modeling
PA0906	Kulkarni et. al., 2014	Modeling
PA1030	Kulkarni et. al., 2014	Modeling
PA1109	Kulkarni et. al., 2014	Modeling
PA1151	Kulkarni et. al., 2014	Modeling
PA1369	Kulkarni et. al., 2014	Modeling
PA1371	Kulkarni et. al., 2014	Modeling
PA1382	Kulkarni et. al., 2014	Modeling
PA1426	Kulkarni et. al., 2014	Modeling
PA1494	Kulkarni et. al., 2014	Modeling
PA1519	Kulkarni et. al., 2014	Modeling
PA1759	Kulkarni et. al., 2014	Modeling
PA1791	Kulkarni et. al., 2014	Modeling
PA1806	Kulkarni et. al., 2014	Modeling
PA1869	Kulkarni et. al., 2014	Modeling
PA2020	Kulkarni et. al., 2014	Modeling
PA2147	Kulkarni et. al., 2014	Modeling
PA2185	Kulkarni et. al., 2014	Modeling
PA2189	Kulkarni et. al., 2014	Modeling
PA2208	Kulkarni et. al., 2014	Modeling
PA2225	Kulkarni et. al., 2014	Modeling
PA2230	Kulkarni et. al., 2014	Modeling
PA2311	Kulkarni et. al., 2014	Modeling
PA2316	Kulkarni et. al., 2014	Modeling
PA2384	Kulkarni et. al., 2014	Modeling
PA2390	Kulkarni et. al., 2014	Modeling
PA2434	Kulkarni et. al., 2014	Modeling
PA2554	Kulkarni et. al., 2014	Modeling
PA2731	Kulkarni et. al., 2014	Modeling
PA2982	Kulkarni et. al., 2014	Modeling
PA3066	Kulkarni et. al., 2014	Modeling
PA3192	Kulkarni et. al., 2014	Modeling
PA3218	Kulkarni et. al., 2014	Modeling
PA3335	Kulkarni et. al., 2014	Modeling
PA3371	Kulkarni et. al., 2014	Modeling
PA3402	Kulkarni et. al., 2014	Modeling
PA3508	Kulkarni et. al., 2014	Modeling
PA3516	Kulkarni et. al., 2014	Modeling
PA3630	Kulkarni et. al., 2014	Modeling
PA3915	Kulkarni et. al., 2014	Modeling
PA4112	Kulkarni et. al., 2014	Modeling
PA4286	Kulkarni et. al., 2014	Modeling
PA4311	Kulkarni et. al., 2014	Modeling
PA4533	Kulkarni et. al., 2014	Modeling
PA4674	Kulkarni et. al., 2014	Modeling
PA5149	Kulkarni et. al., 2014	Modeling
PA5264	Kulkarni et. al., 2014	Modeling
PA5379	Kulkarni et. al., 2014	Modeling
PA5460	Kulkarni et. al., 2014	Modeling
PA5472	Kulkarni et. al., 2014	Modeling
PA0002	Kulkarni et. al., 2014	Modeling
PA0021	Kulkarni et. al., 2014	Modeling
PA0035	Kulkarni et. al., 2014	Modeling
PA0042	Kulkarni et. al., 2014	Modeling
PA0050	Kulkarni et. al., 2014	Modeling
PA0052	Kulkarni et. al., 2014	Modeling
PA0054	Kulkarni et. al., 2014	Modeling
PA0062	Kulkarni et. al., 2014	Modeling
PA0065	Kulkarni et. al., 2014	Modeling
PA0070	Kulkarni et. al., 2014	Modeling
PA0080	Kulkarni et. al., 2014	Modeling
PA0090	Kulkarni et. al., 2014	Modeling
PA0096	Kulkarni et. al., 2014	Modeling
PA0098	Kulkarni et. al., 2014	Modeling
PA0122	Kulkarni et. al., 2014	Modeling
PA0147	Kulkarni et. al., 2014	Modeling
PA0197	Kulkarni et. al., 2014	Modeling
PA0229	Kulkarni et. al., 2014	Modeling
PA0251	Kulkarni et. al., 2014	Modeling
PA0254	Kulkarni et. al., 2014	Modeling
PA0260	Kulkarni et. al., 2014	Modeling
PA0262	Kulkarni et. al., 2014	Modeling
PA0272	Kulkarni et. al., 2014	Modeling
PA0332	Kulkarni et. al., 2014	Modeling
PA0490	Kulkarni et. al., 2014	Modeling
PA0511	Kulkarni et. al., 2014	Modeling
PA0557	Kulkarni et. al., 2014	Modeling
PA0563	Kulkarni et. al., 2014	Modeling
PA0602	Kulkarni et. al., 2014	Modeling
PA0637	Kulkarni et. al., 2014	Modeling
PA0675	Kulkarni et. al., 2014	Modeling
PA0736	Kulkarni et. al., 2014	Modeling
PA0762	Kulkarni et. al., 2014	Modeling
PA0782	Kulkarni et. al., 2014	Modeling
PA0786	Kulkarni et. al., 2014	Modeling
PA0805	Kulkarni et. al., 2014	Modeling
PA0843	Kulkarni et. al., 2014	Modeling
PA0847	Kulkarni et. al., 2014	Modeling
PA0852	Kulkarni et. al., 2014	Modeling
PA0861	Kulkarni et. al., 2014	Modeling
PA0896	Kulkarni et. al., 2014	Modeling
PA0940	Kulkarni et. al., 2014	Modeling
PA0994	Kulkarni et. al., 2014	Modeling
PA0995	Kulkarni et. al., 2014	Modeling
PA1003	Kulkarni et. al., 2014	Modeling
PA1016	Kulkarni et. al., 2014	Modeling
PA1024	Kulkarni et. al., 2014	Modeling
PA1046	Kulkarni et. al., 2014	Modeling
PA1056	Kulkarni et. al., 2014	Modeling
PA1067	Kulkarni et. al., 2014	Modeling
PA1094	Kulkarni et. al., 2014	Modeling
PA1111	Kulkarni et. al., 2014	Modeling
PA1125	Kulkarni et. al., 2014	Modeling
PA1126	Kulkarni et. al., 2014	Modeling
PA1237	Kulkarni et. al., 2014	Modeling
PA1300	Kulkarni et. al., 2014	Modeling
PA1301	Kulkarni et. al., 2014	Modeling
PA1318	Kulkarni et. al., 2014	Modeling
PA1362	Kulkarni et. al., 2014	Modeling
PA1433	Kulkarni et. al., 2014	Modeling
PA1437	Kulkarni et. al., 2014	Modeling
PA1461	Kulkarni et. al., 2014	Modeling
PA1508	Kulkarni et. al., 2014	Modeling
PA1511	Kulkarni et. al., 2014	Modeling
PA1525	Kulkarni et. al., 2014	Modeling
PA1528	Kulkarni et. al., 2014	Modeling
PA1531	Kulkarni et. al., 2014	Modeling
PA1542	Kulkarni et. al., 2014	Modeling
PA1549	Kulkarni et. al., 2014	Modeling
PA1573	Kulkarni et. al., 2014	Modeling
PA1579	Kulkarni et. al., 2014	Modeling
PA1645	Kulkarni et. al., 2014	Modeling
PA1661	Kulkarni et. al., 2014	Modeling
PA1668	Kulkarni et. al., 2014	Modeling
PA1680	Kulkarni et. al., 2014	Modeling
PA1714	Kulkarni et. al., 2014	Modeling
PA1715	Kulkarni et. al., 2014	Modeling
PA1751	Kulkarni et. al., 2014	Modeling
PA1752	Kulkarni et. al., 2014	Modeling
PA1753	Kulkarni et. al., 2014	Modeling
PA1784	Kulkarni et. al., 2014	Modeling
PA1817	Kulkarni et. al., 2014	Modeling
PA1837	Kulkarni et. al., 2014	Modeling
PA1842	Kulkarni et. al., 2014	Modeling
PA1897	Kulkarni et. al., 2014	Modeling
PA1921	Kulkarni et. al., 2014	Modeling
PA1930	Kulkarni et. al., 2014	Modeling
PA1952	Kulkarni et. al., 2014	Modeling
PA1970	Kulkarni et. al., 2014	Modeling
PA1973	Kulkarni et. al., 2014	Modeling
PA1983	Kulkarni et. al., 2014	Modeling
PA2030	Kulkarni et. al., 2014	Modeling
PA2036	Kulkarni et. al., 2014	Modeling
PA2141	Kulkarni et. al., 2014	Modeling
PA2165	Kulkarni et. al., 2014	Modeling
PA2216	Kulkarni et. al., 2014	Modeling
PA2254	Kulkarni et. al., 2014	Modeling
PA2258	Kulkarni et. al., 2014	Modeling
PA2262	Kulkarni et. al., 2014	Modeling
PA2275	Kulkarni et. al., 2014	Modeling
PA2277	Kulkarni et. al., 2014	Modeling
PA2362	Kulkarni et. al., 2014	Modeling
PA2380	Kulkarni et. al., 2014	Modeling
PA2392	Kulkarni et. al., 2014	Modeling
PA2411	Kulkarni et. al., 2014	Modeling
PA2419	Kulkarni et. al., 2014	Modeling
PA2420	Kulkarni et. al., 2014	Modeling
PA2454	Kulkarni et. al., 2014	Modeling
PA2464	Kulkarni et. al., 2014	Modeling
PA2508	Kulkarni et. al., 2014	Modeling
PA2518	Kulkarni et. al., 2014	Modeling
PA2531	Kulkarni et. al., 2014	Modeling
PA2540	Kulkarni et. al., 2014	Modeling
PA2541	Kulkarni et. al., 2014	Modeling
PA2560	Kulkarni et. al., 2014	Modeling
PA2562	Kulkarni et. al., 2014	Modeling
PA2570	Kulkarni et. al., 2014	Modeling
PA2581	Kulkarni et. al., 2014	Modeling
PA2587	Kulkarni et. al., 2014	Modeling
PA2657	Kulkarni et. al., 2014	Modeling
PA2658	Kulkarni et. al., 2014	Modeling
PA2723	Kulkarni et. al., 2014	Modeling
PA2748	Kulkarni et. al., 2014	Modeling
PA2756	Kulkarni et. al., 2014	Modeling
PA2780	Kulkarni et. al., 2014	Modeling
PA2805	Kulkarni et. al., 2014	Modeling
PA2830	Kulkarni et. al., 2014	Modeling
PA2841	Kulkarni et. al., 2014	Modeling
PA2868	Kulkarni et. al., 2014	Modeling
PA2877	Kulkarni et. al., 2014	Modeling
PA2889	Kulkarni et. al., 2014	Modeling
PA2896	Kulkarni et. al., 2014	Modeling
PA2953	Kulkarni et. al., 2014	Modeling
PA2967	Kulkarni et. al., 2014	Modeling
PA2972	Kulkarni et. al., 2014	Modeling
PA3008	Kulkarni et. al., 2014	Modeling
PA3017	Kulkarni et. al., 2014	Modeling
PA3055	Kulkarni et. al., 2014	Modeling
PA3121	Kulkarni et. al., 2014	Modeling
PA3141	Kulkarni et. al., 2014	Modeling
PA3221	Kulkarni et. al., 2014	Modeling
PA3229	Kulkarni et. al., 2014	Modeling
PA3240	Kulkarni et. al., 2014	Modeling
PA3245	Kulkarni et. al., 2014	Modeling
PA3284	Kulkarni et. al., 2014	Modeling
PA3317	Kulkarni et. al., 2014	Modeling
PA3326	Kulkarni et. al., 2014	Modeling
PA3327	Kulkarni et. al., 2014	Modeling
PA3334	Kulkarni et. al., 2014	Modeling
PA3364	Kulkarni et. al., 2014	Modeling
PA3369	Kulkarni et. al., 2014	Modeling
PA3398	Kulkarni et. al., 2014	Modeling
PA3433	Kulkarni et. al., 2014	Modeling
PA3439	Kulkarni et. al., 2014	Modeling
PA3458	Kulkarni et. al., 2014	Modeling
PA3459	Kulkarni et. al., 2014	Modeling
PA3481	Kulkarni et. al., 2014	Modeling
PA3484	Kulkarni et. al., 2014	Modeling
PA3488	Kulkarni et. al., 2014	Modeling
PA3520	Kulkarni et. al., 2014	Modeling
PA3529	Kulkarni et. al., 2014	Modeling
PA3536	Kulkarni et. al., 2014	Modeling
PA3546	Kulkarni et. al., 2014	Modeling
PA3565	Kulkarni et. al., 2014	Modeling
PA3621	Kulkarni et. al., 2014	Modeling
PA3661	Kulkarni et. al., 2014	Modeling
PA3691	Kulkarni et. al., 2014	Modeling
PA3693	Kulkarni et. al., 2014	Modeling
PA3727	Kulkarni et. al., 2014	Modeling
PA3729	Kulkarni et. al., 2014	Modeling
PA3731	Kulkarni et. al., 2014	Modeling
PA3732	Kulkarni et. al., 2014	Modeling
PA3739	Kulkarni et. al., 2014	Modeling
PA3796	Kulkarni et. al., 2014	Modeling
PA3848	Kulkarni et. al., 2014	Modeling
PA3894	Kulkarni et. al., 2014	Modeling
PA3927	Kulkarni et. al., 2014	Modeling
PA3930	Kulkarni et. al., 2014	Modeling
PA3999	Kulkarni et. al., 2014	Modeling
PA4041	Kulkarni et. al., 2014	Modeling
PA4056	Kulkarni et. al., 2014	Modeling
PA4067	Kulkarni et. al., 2014	Modeling
PA4086	Kulkarni et. al., 2014	Modeling
PA4090	Kulkarni et. al., 2014	Modeling
PA4182	Kulkarni et. al., 2014	Modeling
PA4190	Kulkarni et. al., 2014	Modeling
PA4197	Kulkarni et. al., 2014	Modeling
PA4226	Kulkarni et. al., 2014	Modeling
PA4236	Kulkarni et. al., 2014	Modeling
PA4394	Kulkarni et. al., 2014	Modeling
PA4425	Kulkarni et. al., 2014	Modeling
PA4542	Kulkarni et. al., 2014	Modeling
PA4547	Kulkarni et. al., 2014	Modeling
PA4556	Kulkarni et. al., 2014	Modeling
PA4571	Kulkarni et. al., 2014	Modeling
PA4580	Kulkarni et. al., 2014	Modeling
PA4730	Kulkarni et. al., 2014	Modeling
PA4739	Kulkarni et. al., 2014	Modeling
PA4773	Kulkarni et. al., 2014	Modeling
PA4817	Kulkarni et. al., 2014	Modeling
PA4833	Kulkarni et. al., 2014	Modeling
PA4842	Kulkarni et. al., 2014	Modeling
PA4853	Kulkarni et. al., 2014	Modeling
PA4925	Kulkarni et. al., 2014	Modeling
PA4979	Kulkarni et. al., 2014	Modeling
PA4998	Kulkarni et. al., 2014	Modeling
PA5000	Kulkarni et. al., 2014	Modeling
PA5004	Kulkarni et. al., 2014	Modeling
PA5016	Kulkarni et. al., 2014	Modeling
PA5040	Kulkarni et. al., 2014	Modeling
PA5114	Kulkarni et. al., 2014	Modeling
PA5120	Kulkarni et. al., 2014	Modeling
PA5191	Kulkarni et. al., 2014	Modeling
PA5251	Kulkarni et. al., 2014	Modeling
PA5266	Kulkarni et. al., 2014	Modeling
PA5269	Kulkarni et. al., 2014	Modeling
PA5292	Kulkarni et. al., 2014	Modeling
PA5307	Kulkarni et. al., 2014	Modeling
PA5318	Kulkarni et. al., 2014	Modeling
PA5392	Kulkarni et. al., 2014	Modeling
PA5397	Kulkarni et. al., 2014	Modeling
PA5432	Kulkarni et. al., 2014	Modeling
PA5514	Kulkarni et. al., 2014	Modeling
PA5547	Kulkarni et. al., 2014	Modeling
PA5551	Kulkarni et. al., 2014	Modeling
PA3280	Brencic and Lory, 2009, 2009	Microarray
PA3383	Brencic and Lory, 2009, 2009	Microarray
PA3407	Brencic and Lory, 2009, 2009	Microarray
PA3382	Brencic and Lory, 2009, 2009	Microarray
PA0229	Brencic and Lory, 2009, 2009	Microarray
PA2426	Brencic and Lory, 2009	Microarray
PA4470	Brencic and Lory, 2009	Microarray
PA2803	Brencic and Lory, 2009	Microarray
PA2427	Brencic and Lory, 2009	Microarray
PA4467	Brencic and Lory, 2009	Microarray
PA0905	Brencic and Lory, 2009	Microarray
PA4168	Brencic and Lory, 2009	Microarray
PA1699	Brencic and Lory, 2009	Microarray
PA0228	Brencic and Lory, 2009	Microarray
PA1718	Brencic and Lory, 2009	Microarray
PA0226	Brencic and Lory, 2009	Microarray
PA3384	Brencic and Lory, 2009	Microarray
PA3296	Brencic and Lory, 2009	Microarray
PA4158	Brencic and Lory, 2009	Microarray
PA3189	Brencic and Lory, 2009	Microarray
PA3707	Brencic and Lory, 2009	Microarray
PA2033	Brencic and Lory, 2009	Microarray
PA1300	Brencic and Lory, 2009	Microarray
PA0672	Brencic and Lory, 2009	Microarray
PA5361	Brencic and Lory, 2009	Microarray
PA0697	Brencic and Lory, 2009	Microarray
#VALUE!	Brencic and Lory, 2009	Microarray
PA1427	Brencic and Lory, 2009	Microarray
PA1711	Brencic and Lory, 2009	Microarray
PA1706	Brencic and Lory, 2009	Microarray
PA3478	Brencic and Lory, 2009	Microarray
PA0232	Brencic and Lory, 2009	Microarray
PA1709	Brencic and Lory, 2009	Microarray
PA2034	Brencic and Lory, 2009	Microarray
PA1707	Brencic and Lory, 2009	Microarray
PA2561	Brencic and Lory, 2009	Microarray
PA1719	Brencic and Lory, 2009	Microarray
PA4523	Brencic and Lory, 2009	Microarray
PA4218	Brencic and Lory, 2009	Microarray
PA1710	Brencic and Lory, 2009	Microarray
PA4309	Brencic and Lory, 2009	Microarray
PA1317	Brencic and Lory, 2009	Microarray
PA5367	Brencic and Lory, 2009	Microarray
PA1606	Brencic and Lory, 2009	Microarray
PA4231	Brencic and Lory, 2009	Microarray
PA5481	Brencic and Lory, 2009	Microarray
PA1720	Brencic and Lory, 2009	Microarray
PA4709	Brencic and Lory, 2009	Microarray
PA4770	Brencic and Lory, 2009	Microarray
PA2468	Brencic and Lory, 2009	Microarray
PA3841	Brencic and Lory, 2009	Microarray
PA0247	Brencic and Lory, 2009	Microarray
PA3901	Brencic and Lory, 2009	Microarray
PA0572	Brencic and Lory, 2009	Microarray
PA0449	Brencic and Lory, 2009	Microarray
PA1712	Brencic and Lory, 2009	Microarray
PA2428	Brencic and Lory, 2009	Microarray
PA1722	Brencic and Lory, 2009	Microarray
PA1894	Brencic and Lory, 2009	Microarray
PA1249	Brencic and Lory, 2009	Microarray
PA4223	Brencic and Lory, 2009	Microarray
PA4226	Brencic and Lory, 2009	Microarray
PA4507	Brencic and Lory, 2009	Microarray
PA3188	Brencic and Lory, 2009	Microarray
PA5137	Brencic and Lory, 2009	Microarray
PA0602	Brencic and Lory, 2009	Microarray
PA4221	Brencic and Lory, 2009	Microarray
PA4048	Brencic and Lory, 2009	Microarray
PA0044	Brencic and Lory, 2009	Microarray
PA0730	Brencic and Lory, 2009	Microarray
PA0241	Brencic and Lory, 2009	Microarray
PA2686	Brencic and Lory, 2009	Microarray
PA1713	Brencic and Lory, 2009	Microarray
PA0713	Brencic and Lory, 2009	Microarray
PA4554	Brencic and Lory, 2009	Microarray
PA0587	Brencic and Lory, 2009	Microarray
PA0231	Brencic and Lory, 2009	Microarray
PA5360	Brencic and Lory, 2009	Microarray
PA2515	Brencic and Lory, 2009	Microarray
PA2597	Brencic and Lory, 2009	Microarray
PA5081	Brencic and Lory, 2009	Microarray
PA0154	Brencic and Lory, 2009	Microarray
PA0238	Brencic and Lory, 2009	Microarray
PA4775	Brencic and Lory, 2009	Microarray
PA0027	Brencic and Lory, 2009	Microarray
PA3381	Brencic and Lory, 2009	Microarray
PA0693	Brencic and Lory, 2009	Microarray
PA1560	Brencic and Lory, 2009	Microarray
PA3910	Brencic and Lory, 2009	Microarray
PA4706	Brencic and Lory, 2009	Microarray
PA4219	Brencic and Lory, 2009	Microarray
PA0237	Brencic and Lory, 2009	Microarray
PA0347	Brencic and Lory, 2009	Microarray
PA2654	Brencic and Lory, 2009	Microarray
PA2514	Brencic and Lory, 2009	Microarray
PA4222	Brencic and Lory, 2009	Microarray
PA0673	Brencic and Lory, 2009	Microarray
PA1689	Brencic and Lory, 2009	Microarray
PA1301	Brencic and Lory, 2009	Microarray
PA4229	Brencic and Lory, 2009	Microarray
PA2467	Brencic and Lory, 2009	Microarray
PA3186	Brencic and Lory, 2009	Microarray
PA0391	Brencic and Lory, 2009	Microarray
PA1694	Brencic and Lory, 2009	Microarray
PA0472	Brencic and Lory, 2009	Microarray
PA1910	Brencic and Lory, 2009	Microarray
PA5366	Brencic and Lory, 2009	Microarray
PA5043	Brencic and Lory, 2009	Microarray
PA1714	Brencic and Lory, 2009	Microarray
PA4230	Brencic and Lory, 2009	Microarray
PA0910	Brencic and Lory, 2009	Microarray
PA4228	Brencic and Lory, 2009	Microarray
PA1474	Brencic and Lory, 2009	Microarray
PA3558	Brencic and Lory, 2009	Microarray
PA1763	Brencic and Lory, 2009	Microarray
PA4528	Brencic and Lory, 2009	Microarray
PA5040	Brencic and Lory, 2009	Microarray
PA4777	Brencic and Lory, 2009	Microarray
PA0399	Brencic and Lory, 2009	Microarray
PA0807	Brencic and Lory, 2009	Microarray
PA4972	Brencic and Lory, 2009	Microarray
PA1677	Brencic and Lory, 2009	Microarray
PA2204	Brencic and Lory, 2009	Microarray
PA1423	Brencic and Lory, 2009	Microarray
PA2748	Brencic and Lory, 2009	Microarray
PA5234	Brencic and Lory, 2009	Microarray
PA3425	Brencic and Lory, 2009	Microarray
PA1206	Brencic and Lory, 2009	Microarray
PA0876	Brencic and Lory, 2009	Microarray
PA1968	Brencic and Lory, 2009	Microarray
PA2856	Brencic and Lory, 2009	Microarray
PA1004	Brencic and Lory, 2009	Microarray
PA4544	Brencic and Lory, 2009	Microarray
PA1835	Brencic and Lory, 2009	Microarray
PA5410	Brencic and Lory, 2009	Microarray
PA2231	Brencic and Lory, 2009	Microarray
PA2306	Brencic and Lory, 2009	Microarray
PA2738	Brencic and Lory, 2009	Microarray
PA1451	Brencic and Lory, 2009	Microarray
PA0541	Brencic and Lory, 2009	Microarray
PA2197	Brencic and Lory, 2009	Microarray
PA3077	Brencic and Lory, 2009	Microarray
PA0544	Brencic and Lory, 2009	Microarray
PA1799	Brencic and Lory, 2009	Microarray
PA4642	Brencic and Lory, 2009	Microarray
PA0250	Brencic and Lory, 2009	Microarray
PA0079	Brencic and Lory, 2009	Microarray
PA2529	Brencic and Lory, 2009	Microarray
PA3366	Brencic and Lory, 2009	Microarray
PA1533	Brencic and Lory, 2009	Microarray
PA3662	Brencic and Lory, 2009	Microarray
PA2812	Brencic and Lory, 2009	Microarray
PA5426	Brencic and Lory, 2009	Microarray
PA2830	Brencic and Lory, 2009	Microarray
PA4053	Brencic and Lory, 2009	Microarray
PA0077	Brencic and Lory, 2009	Microarray
PA1234	Brencic and Lory, 2009	Microarray
PA3816	Brencic and Lory, 2009	Microarray
PA3941	Brencic and Lory, 2009	Microarray
PA4196	Brencic and Lory, 2009	Microarray
PA5420	Brencic and Lory, 2009	Microarray
PA5215	Brencic and Lory, 2009	Microarray
PA1222	Brencic and Lory, 2009	Microarray
PA0074	Brencic and Lory, 2009	Microarray
PA2970	Brencic and Lory, 2009	Microarray
PA0537	Brencic and Lory, 2009	Microarray
PA3270	Brencic and Lory, 2009	Microarray
PA2626	Brencic and Lory, 2009	Microarray
PA5336	Brencic and Lory, 2009	Microarray
PA5202	Brencic and Lory, 2009	Microarray
PA5529	Brencic and Lory, 2009	Microarray
PA2232	Brencic and Lory, 2009	Microarray
PA0974	Brencic and Lory, 2009	Microarray
PA4928	Brencic and Lory, 2009	Microarray
PA2076	Brencic and Lory, 2009	Microarray
PA3855	Brencic and Lory, 2009	Microarray
PA5131	Brencic and Lory, 2009	Microarray
PA2096	Brencic and Lory, 2009	Microarray
PA5435	Brencic and Lory, 2009	Microarray
PA3301	Brencic and Lory, 2009	Microarray
PA3131	Brencic and Lory, 2009	Microarray
PA2233	Brencic and Lory, 2009	Microarray
PA4852	Brencic and Lory, 2009	Microarray
PA4268	Brencic and Lory, 2009	Microarray
PA0817	Brencic and Lory, 2009	Microarray
PA3308	Brencic and Lory, 2009	Microarray
PA0064	Brencic and Lory, 2009	Microarray
PA2866	Brencic and Lory, 2009	Microarray
PA4602	Brencic and Lory, 2009	Microarray
PA2849	Brencic and Lory, 2009	Microarray
PA1987	Brencic and Lory, 2009	Microarray
PA5415	Brencic and Lory, 2009	Microarray
PA1114	Brencic and Lory, 2009	Microarray
PA5143	Brencic and Lory, 2009	Microarray
PA4640	Brencic and Lory, 2009	Microarray
PA2496	Brencic and Lory, 2009	Microarray
PA4947	Brencic and Lory, 2009	Microarray
PA4336	Brencic and Lory, 2009	Microarray
PA3113	Brencic and Lory, 2009	Microarray
PA3674	Brencic and Lory, 2009	Microarray
PA5052	Brencic and Lory, 2009	Microarray
PA0518	Brencic and Lory, 2009	Microarray
PA1409	Brencic and Lory, 2009	Microarray
PA2475	Brencic and Lory, 2009	Microarray
PA5273	Brencic and Lory, 2009	Microarray
PA5382	Brencic and Lory, 2009	Microarray
PA1157	Brencic and Lory, 2009	Microarray
PA3744	Brencic and Lory, 2009	Microarray
PA0042	Brencic and Lory, 2009	Microarray
PA1592	Brencic and Lory, 2009	Microarray
PA1115	Brencic and Lory, 2009	Microarray
PA5289	Brencic and Lory, 2009	Microarray
PA1132	Brencic and Lory, 2009	Microarray
PA3015	Brencic and Lory, 2009	Microarray
PA4545	Brencic and Lory, 2009	Microarray
PA3722	Brencic and Lory, 2009	Microarray
PA0128	Brencic and Lory, 2009	Microarray
PA3339	Brencic and Lory, 2009	Microarray
PA4729	Brencic and Lory, 2009	Microarray
PA2440	Brencic and Lory, 2009	Microarray
PA2685	Brencic and Lory, 2009	Microarray
PA0208	Brencic and Lory, 2009	Microarray
PA0862	Brencic and Lory, 2009	Microarray
PA0658	Brencic and Lory, 2009	Microarray
PA5130	Brencic and Lory, 2009	Microarray
PA0265	Brencic and Lory, 2009	Microarray
PA2631	Brencic and Lory, 2009	Microarray
PA2454	Brencic and Lory, 2009	Microarray
PA1667	Brencic and Lory, 2009	Microarray
PA5396	Brencic and Lory, 2009	Microarray
PA3306	Brencic and Lory, 2009	Microarray
PA4765	Brencic and Lory, 2009	Microarray
PA4441	Brencic and Lory, 2009	Microarray
PA2755	Brencic and Lory, 2009	Microarray
PA4741	Brencic and Lory, 2009	Microarray
PA4148	Brencic and Lory, 2009	Microarray
PA2843	Brencic and Lory, 2009	Microarray
PA5561	Brencic and Lory, 2009	Microarray
PA4671	Brencic and Lory, 2009	Microarray
PA2902	Brencic and Lory, 2009	Microarray
PA4150	Brencic and Lory, 2009	Microarray
PA0054	Brencic and Lory, 2009	Microarray
PA3794	Brencic and Lory, 2009	Microarray
PA5461	Brencic and Lory, 2009	Microarray
PA3621	Brencic and Lory, 2009	Microarray
PA5462	Brencic and Lory, 2009	Microarray
PA3294	Brencic and Lory, 2009	Microarray
PA1343	Brencic and Lory, 2009	Microarray
PA5398	Brencic and Lory, 2009	Microarray
PA2279	Brencic and Lory, 2009	Microarray
PA3742	Brencic and Lory, 2009	Microarray
PA5180	Brencic and Lory, 2009	Microarray
PA2953	Brencic and Lory, 2009	Microarray
PA2619	Brencic and Lory, 2009	Microarray
PA3881	Brencic and Lory, 2009	Microarray
PA0579	Brencic and Lory, 2009	Microarray
PA2568	Brencic and Lory, 2009	Microarray
PA2942	Brencic and Lory, 2009	Microarray
PA2629	Brencic and Lory, 2009	Microarray
PA1396	Brencic and Lory, 2009	Microarray
PA5300	Brencic and Lory, 2009	Microarray
PA1646	Brencic and Lory, 2009	Microarray
PA2727	Brencic and Lory, 2009	Microarray
PA4585	Brencic and Lory, 2009	Microarray
PA2726	Brencic and Lory, 2009	Microarray
PA3743	Brencic and Lory, 2009	Microarray
PA0338	Brencic and Lory, 2009	Microarray
PA4672	Brencic and Lory, 2009	Microarray
PA1673	Brencic and Lory, 2009	Microarray
PA4360	Brencic and Lory, 2009	Microarray
PA0212	Brencic and Lory, 2009	Microarray
PA1511	Brencic and Lory, 2009	Microarray
PA5286	Brencic and Lory, 2009	Microarray
PA5419	Brencic and Lory, 2009	Microarray
PA0570	Brencic and Lory, 2009	Microarray
PA0209	Brencic and Lory, 2009	Microarray
PA5193	Brencic and Lory, 2009	Microarray
PA4042	Brencic and Lory, 2009	Microarray
PA0076	Brencic and Lory, 2009	Microarray
PA5387	Brencic and Lory, 2009	Microarray
PA0535	Brencic and Lory, 2009	Microarray
PA1658	Brencic and Lory, 2009	Microarray
PA1941	Brencic and Lory, 2009	Microarray
PA0659	Brencic and Lory, 2009	Microarray
PA4487	Brencic and Lory, 2009	Microarray
PA4199	Brencic and Lory, 2009	Microarray
PA0041	Brencic and Lory, 2009	Microarray
PA3654	Brencic and Lory, 2009	Microarray
PA5315	Brencic and Lory, 2009	Microarray
PA1053	Brencic and Lory, 2009	Microarray
PA3038	Brencic and Lory, 2009	Microarray
PA0214	Brencic and Lory, 2009	Microarray
PA0736	Brencic and Lory, 2009	Microarray
PA3293	Brencic and Lory, 2009	Microarray
PA0213	Brencic and Lory, 2009	Microarray
PA5374	Brencic and Lory, 2009	Microarray
PA0418	Brencic and Lory, 2009	Microarray
PA0263	Brencic and Lory, 2009	Microarray
PA2971	Brencic and Lory, 2009	Microarray
PA3338	Brencic and Lory, 2009	Microarray
PA2536	Brencic and Lory, 2009	Microarray
PA2831	Brencic and Lory, 2009	Microarray
PA3485	Brencic and Lory, 2009	Microarray
PA0750	Brencic and Lory, 2009	Microarray
PA4058	Brencic and Lory, 2009	Microarray
PA4923	Brencic and Lory, 2009	Microarray
PA3904	Brencic and Lory, 2009	Microarray
PA3745	Brencic and Lory, 2009	Microarray
PA4853	Brencic and Lory, 2009	Microarray
PA0093	Brencic and Lory, 2009	Microarray
PA5290	Brencic and Lory, 2009	Microarray
PA3536	Brencic and Lory, 2009	Microarray
PA5436	Brencic and Lory, 2009	Microarray
PA4985	Brencic and Lory, 2009	Microarray
PA4438	Brencic and Lory, 2009	Microarray
PA3940	Brencic and Lory, 2009	Microarray
PA4317	Brencic and Lory, 2009	Microarray
PA5411	Brencic and Lory, 2009	Microarray
PA0211	Brencic and Lory, 2009	Microarray
PA5165	Brencic and Lory, 2009	Microarray
PA4131	Brencic and Lory, 2009	Microarray
PA5120	Brencic and Lory, 2009	Microarray
PA3265	Brencic and Lory, 2009	Microarray
PA4059	Brencic and Lory, 2009	Microarray
PA0089	Brencic and Lory, 2009	Microarray
PA4748	Brencic and Lory, 2009	Microarray
PA2423	Brencic and Lory, 2009	Microarray
PA4139	Brencic and Lory, 2009	Microarray
PA0706	Brencic and Lory, 2009	Microarray
PA0855	Brencic and Lory, 2009	Microarray
PA1574	Brencic and Lory, 2009	Microarray
PA5400	Brencic and Lory, 2009	Microarray
PA2684	Brencic and Lory, 2009	Microarray
PA1916	Brencic and Lory, 2009	Microarray
PA1494	Brencic and Lory, 2009	Microarray
PA4489	Brencic and Lory, 2009	Microarray
PA3059	Brencic and Lory, 2009	Microarray
PA3062	Brencic and Lory, 2009	Microarray
PA3850	Brencic and Lory, 2009	Microarray
PA4599	Brencic and Lory, 2009	Microarray
PA0394	Brencic and Lory, 2009	Microarray
PA1844	Brencic and Lory, 2009	Microarray
PA4563	Brencic and Lory, 2009	Microarray
PA0797	Brencic and Lory, 2009	Microarray
PA0084	Brencic and Lory, 2009	Microarray
PA4801	Brencic and Lory, 2009	Microarray
PA4491	Brencic and Lory, 2009	Microarray
PA3731	Brencic and Lory, 2009	Microarray
PA1325	Brencic and Lory, 2009	Microarray
PA4571	Brencic and Lory, 2009	Microarray
PA5441	Brencic and Lory, 2009	Microarray
PA3484	Brencic and Lory, 2009	Microarray
PA4060	Brencic and Lory, 2009	Microarray
PA0047	Brencic and Lory, 2009	Microarray
PA3906	Brencic and Lory, 2009	Microarray
PA3715	Brencic and Lory, 2009	Microarray
PA2806	Brencic and Lory, 2009	Microarray
PA1510	Brencic and Lory, 2009	Microarray
PA0735	Brencic and Lory, 2009	Microarray
PA0534	Brencic and Lory, 2009	Microarray
PA2441	Brencic and Lory, 2009	Microarray
PA0703	Brencic and Lory, 2009	Microarray
PA0082	Brencic and Lory, 2009	Microarray
PA4986	Brencic and Lory, 2009	Microarray
PA4492	Brencic and Lory, 2009	Microarray
PA1645	Brencic and Lory, 2009	Microarray
PA0050	Brencic and Lory, 2009	Microarray
PA0360	Brencic and Lory, 2009	Microarray
PA1450	Brencic and Lory, 2009	Microarray
PA2780	Brencic and Lory, 2009	Microarray
PA3732	Brencic and Lory, 2009	Microarray
PA2464	Brencic and Lory, 2009	Microarray
PA3716	Brencic and Lory, 2009	Microarray
PA0007	Brencic and Lory, 2009	Microarray
PA4624	Brencic and Lory, 2009	Microarray
PA0083	Brencic and Lory, 2009	Microarray
PA2775	Brencic and Lory, 2009	Microarray
PA4095	Brencic and Lory, 2009	Microarray
PA0045	Brencic and Lory, 2009	Microarray
PA0046	Brencic and Lory, 2009	Microarray
PA3728	Brencic and Lory, 2009	Microarray
PA0085	Brencic and Lory, 2009	Microarray
PA2560	Brencic and Lory, 2009	Microarray
PA2537	Brencic and Lory, 2009	Microarray
PA4822	Brencic and Lory, 2009	Microarray
PA2703	Brencic and Lory, 2009	Microarray
PA2358	Brencic and Lory, 2009	Microarray
PA4823	Brencic and Lory, 2009	Microarray
PA1069	Brencic and Lory, 2009	Microarray
PA3064	Brencic and Lory, 2009	Microarray
PA0090	Brencic and Lory, 2009	Microarray
PA2581	Brencic and Lory, 2009	Microarray
PA3730	Brencic and Lory, 2009	Microarray
PA0094	Brencic and Lory, 2009	Microarray
PA3729	Brencic and Lory, 2009	Microarray
PA4825	Brencic and Lory, 2009	Microarray
PA5114	Brencic and Lory, 2009	Microarray
PA1983	Brencic and Lory, 2009	Microarray
PA0931	Brencic and Lory, 2009	Microarray
PA0527.1	Gebhart et al., 2020	RNA-seq
PA4347	Gebhart et al., 2020	RNA-seq
PA4421	Gebhart et al., 2020	RNA-seq
PA2376	Gebhart et al., 2020	RNA-seq
PA0082	Gebhart et al., 2020	RNA-seq
PA0563	Gebhart et al., 2020	RNA-seq
PA3347	Gebhart et al., 2020	RNA-seq
PA3483	Gebhart et al., 2020	RNA-seq
PA0070	Gebhart et al., 2020	RNA-seq
PA0200	Gebhart et al., 2020	RNA-seq
PA4492	Gebhart et al., 2020	RNA-seq
PA5412	Gebhart et al., 2020	RNA-seq
PA2737	Gebhart et al., 2020	RNA-seq
PA5211	Gebhart et al., 2020	RNA-seq
PA3621.1	Gebhart et al., 2020	RNA-seq
PA0855	Gebhart et al., 2020	RNA-seq
PA0095	Gebhart et al., 2020	RNA-seq
PA3069	Gebhart et al., 2020	RNA-seq
PA1845	Gebhart et al., 2020	RNA-seq
PA5183a	Gebhart et al., 2020	RNA-seq
PA2775	Gebhart et al., 2020	RNA-seq
PA2560	Gebhart et al., 2020	RNA-seq
PA4309	Gebhart et al., 2020	RNA-seq
PA3850	Gebhart et al., 2020	RNA-seq
PA3662	Gebhart et al., 2020	RNA-seq
PA1199	Gebhart et al., 2020	RNA-seq
PA0834	Gebhart et al., 2020	RNA-seq
PA2746a	Gebhart et al., 2020	RNA-seq
PA0763	Gebhart et al., 2020	RNA-seq
PA4571	Gebhart et al., 2020	RNA-seq
PA2741	Gebhart et al., 2020	RNA-seq
PA0291	Gebhart et al., 2020	RNA-seq
PA5551	Gebhart et al., 2020	RNA-seq
PA4317	Gebhart et al., 2020	RNA-seq
PA1941	Gebhart et al., 2020	RNA-seq
PA3536	Gebhart et al., 2020	RNA-seq
PA0040	Gebhart et al., 2020	RNA-seq
PA5228	Gebhart et al., 2020	RNA-seq
PA0333	Gebhart et al., 2020	RNA-seq
PA1656	Gebhart et al., 2020	RNA-seq
PA0844	Gebhart et al., 2020	RNA-seq
PA1573	Gebhart et al., 2020	RNA-seq
PA5114	Gebhart et al., 2020	RNA-seq
PA2454	Gebhart et al., 2020	RNA-seq
PA2450	Gebhart et al., 2020	RNA-seq
PA2884	Gebhart et al., 2020	RNA-seq
PA4657	Gebhart et al., 2020	RNA-seq
PA1414	Gebhart et al., 2020	RNA-seq
PA4523	Gebhart et al., 2020	RNA-seq
PA3652	Gebhart et al., 2020	RNA-seq
PA1396	Gebhart et al., 2020	RNA-seq
PA0080	Gebhart et al., 2020	RNA-seq
PA0951a	Gebhart et al., 2020	RNA-seq
PA3150	Gebhart et al., 2020	RNA-seq
PA0938	Gebhart et al., 2020	RNA-seq
PA5152	Gebhart et al., 2020	RNA-seq
PA4351	Gebhart et al., 2020	RNA-seq
PA0093	Gebhart et al., 2020	RNA-seq
PA2725	Gebhart et al., 2020	RNA-seq
PA1674	Gebhart et al., 2020	RNA-seq
PA3727	Gebhart et al., 2020	RNA-seq
PA2756	Gebhart et al., 2020	RNA-seq
PA2365	Gebhart et al., 2020	RNA-seq
PA5330	Gebhart et al., 2020	RNA-seq
PA1132	Gebhart et al., 2020	RNA-seq
PA4640	Gebhart et al., 2020	RNA-seq
PA0295	Gebhart et al., 2020	RNA-seq
PA1753	Gebhart et al., 2020	RNA-seq
PA0896	Gebhart et al., 2020	RNA-seq
PA2615	Gebhart et al., 2020	RNA-seq
PA0664	Gebhart et al., 2020	RNA-seq
PA3305.1	Gebhart et al., 2020	RNA-seq
PA2463	Gebhart et al., 2020	RNA-seq
PA3391	Gebhart et al., 2020	RNA-seq
PA3514	Gebhart et al., 2020	RNA-seq
PA0588	Gebhart et al., 2020	RNA-seq
PA2379	Gebhart et al., 2020	RNA-seq
PA4751	Gebhart et al., 2020	RNA-seq
PA3748	Gebhart et al., 2020	RNA-seq
PA1458	Gebhart et al., 2020	RNA-seq
PA2464	Gebhart et al., 2020	RNA-seq
PA5290	Gebhart et al., 2020	RNA-seq
PA0337	Gebhart et al., 2020	RNA-seq
PA0905.1	Gebhart et al., 2020	RNA-seq
PA1605	Gebhart et al., 2020	RNA-seq
PA1068	Gebhart et al., 2020	RNA-seq
PA0007	Gebhart et al., 2020	RNA-seq
PA1126	Gebhart et al., 2020	RNA-seq
PA3877	Gebhart et al., 2020	RNA-seq
PA1430	Gebhart et al., 2020	RNA-seq
PA3108	Gebhart et al., 2020	RNA-seq
PA1465	Gebhart et al., 2020	RNA-seq
PA2568	Gebhart et al., 2020	RNA-seq
PA3165	Gebhart et al., 2020	RNA-seq
PA4728	Gebhart et al., 2020	RNA-seq
PA3722	Gebhart et al., 2020	RNA-seq
PA3730	Gebhart et al., 2020	RNA-seq
PA4856	Gebhart et al., 2020	RNA-seq
PA2684	Gebhart et al., 2020	RNA-seq
PA1833	Gebhart et al., 2020	RNA-seq
PA5229	Gebhart et al., 2020	RNA-seq
PA3217	Gebhart et al., 2020	RNA-seq
PA1788	Gebhart et al., 2020	RNA-seq
PA1588	Gebhart et al., 2020	RNA-seq
PA0612	Gebhart et al., 2020	RNA-seq
PA1804	Gebhart et al., 2020	RNA-seq
PA0772	Gebhart et al., 2020	RNA-seq
PA2230	Gebhart et al., 2020	RNA-seq
PA4936	Gebhart et al., 2020	RNA-seq
PA5231	Gebhart et al., 2020	RNA-seq
PA3612	Gebhart et al., 2020	RNA-seq
PA2632	Gebhart et al., 2020	RNA-seq
PA1946	Gebhart et al., 2020	RNA-seq
PA2541	Gebhart et al., 2020	RNA-seq
PA1031	Gebhart et al., 2020	RNA-seq
PA4418	Gebhart et al., 2020	RNA-seq
PA4056	Gebhart et al., 2020	RNA-seq
PA1674	Gebhart et al., 2020	RNA-seq
PA4280.4	Gebhart et al., 2020	RNA-seq
PA1511	Gebhart et al., 2020	RNA-seq
PA0668.4	Gebhart et al., 2020	RNA-seq
PA0383	Gebhart et al., 2020	RNA-seq
PA2540	Gebhart et al., 2020	RNA-seq
PA2723	Gebhart et al., 2020	RNA-seq
PA4943	Gebhart et al., 2020	RNA-seq
PA2759	Gebhart et al., 2020	RNA-seq
PA0749	Gebhart et al., 2020	RNA-seq
PA1092	Gebhart et al., 2020	RNA-seq
PA2686	Gebhart et al., 2020	RNA-seq
PA3622	Gebhart et al., 2020	RNA-seq
PA2693	Gebhart et al., 2020	RNA-seq
PA5369.2	Gebhart et al., 2020	RNA-seq
PA5182	Gebhart et al., 2020	RNA-seq
PA1456	Gebhart et al., 2020	RNA-seq
PA0982	Gebhart et al., 2020	RNA-seq
PA0262	Gebhart et al., 2020	RNA-seq
PA4690.2	Gebhart et al., 2020	RNA-seq
PA3835	Gebhart et al., 2020	RNA-seq
PA0666	Gebhart et al., 2020	RNA-seq
PA1317	Gebhart et al., 2020	RNA-seq
PA3204	Gebhart et al., 2020	RNA-seq
PA1544	Gebhart et al., 2020	RNA-seq
PA4743	Gebhart et al., 2020	RNA-seq
PA1394	Gebhart et al., 2020	RNA-seq
PA0778	Gebhart et al., 2020	RNA-seq
PA4458	Gebhart et al., 2020	RNA-seq
PA2042	Gebhart et al., 2020	RNA-seq
PA5467	Gebhart et al., 2020	RNA-seq
PA1012	Gebhart et al., 2020	RNA-seq
PA1768	Gebhart et al., 2020	RNA-seq
PA5273	Gebhart et al., 2020	RNA-seq
PA0360	Gebhart et al., 2020	RNA-seq
PA4768	Gebhart et al., 2020	RNA-seq
PA0429	Gebhart et al., 2020	RNA-seq
PA2501	Gebhart et al., 2020	RNA-seq
PA1103	Gebhart et al., 2020	RNA-seq
PA5479	Gebhart et al., 2020	RNA-seq
PA5040	Gebhart et al., 2020	RNA-seq
PA0765	Gebhart et al., 2020	RNA-seq
PA3815	Gebhart et al., 2020	RNA-seq
PA4801	Gebhart et al., 2020	RNA-seq
PA3159	Gebhart et al., 2020	RNA-seq
PA5322	Gebhart et al., 2020	RNA-seq
PA0489	Gebhart et al., 2020	RNA-seq
PA4275	Gebhart et al., 2020	RNA-seq
PA1443	Gebhart et al., 2020	RNA-seq
PA0086	Gebhart et al., 2020	RNA-seq
PA2118a	Gebhart et al., 2020	RNA-seq
PA2878	Gebhart et al., 2020	RNA-seq
PA2860	Gebhart et al., 2020	RNA-seq
PA5134	Gebhart et al., 2020	RNA-seq
PA1549	Gebhart et al., 2020	RNA-seq
PA1543	Gebhart et al., 2020	RNA-seq
PA1114	Gebhart et al., 2020	RNA-seq
PA2984	Gebhart et al., 2020	RNA-seq
PA4540	Gebhart et al., 2020	RNA-seq
PA1088	Gebhart et al., 2020	RNA-seq
PA1822	Gebhart et al., 2020	RNA-seq
PA3229	Gebhart et al., 2020	RNA-seq
PA0526	Gebhart et al., 2020	RNA-seq
PA4610	Gebhart et al., 2020	RNA-seq
PA1095	Gebhart et al., 2020	RNA-seq
PA1613	Gebhart et al., 2020	RNA-seq
PA1602	Gebhart et al., 2020	RNA-seq
PA5340	Gebhart et al., 2020	RNA-seq
PA2461	Gebhart et al., 2020	RNA-seq
PA1122	Gebhart et al., 2020	RNA-seq
PA0394	Gebhart et al., 2020	RNA-seq
PA0054	Gebhart et al., 2020	RNA-seq
PA1676	Gebhart et al., 2020	RNA-seq
PA3345	Gebhart et al., 2020	RNA-seq
PA4575	Gebhart et al., 2020	RNA-seq
PA2896	Gebhart et al., 2020	RNA-seq
PA3728	Gebhart et al., 2020	RNA-seq
PA1154	Gebhart et al., 2020	RNA-seq
PA3257	Gebhart et al., 2020	RNA-seq
PA0409	Gebhart et al., 2020	RNA-seq
PA3732	Gebhart et al., 2020	RNA-seq
PA4594	Gebhart et al., 2020	RNA-seq
PA2793	Gebhart et al., 2020	RNA-seq
PA3141	Gebhart et al., 2020	RNA-seq
PA4408	Gebhart et al., 2020	RNA-seq
PA1037	Gebhart et al., 2020	RNA-seq
PA4746.1	Gebhart et al., 2020	RNA-seq
PA4277.2	Gebhart et al., 2020	RNA-seq
PA0412	Gebhart et al., 2020	RNA-seq
PA1673	Gebhart et al., 2020	RNA-seq
PA1528	Gebhart et al., 2020	RNA-seq
PA0934	Gebhart et al., 2020	RNA-seq
PA1789	Gebhart et al., 2020	RNA-seq
PA2974	Gebhart et al., 2020	RNA-seq
PA5137	Gebhart et al., 2020	RNA-seq
PA1526	Gebhart et al., 2020	RNA-seq
PA2754a	Gebhart et al., 2020	RNA-seq
PA2818	Gebhart et al., 2020	RNA-seq
PA1759	Gebhart et al., 2020	RNA-seq
PA2667	Gebhart et al., 2020	RNA-seq
PA4325	Gebhart et al., 2020	RNA-seq
PA2642	Gebhart et al., 2020	RNA-seq
PA3158	Gebhart et al., 2020	RNA-seq
PA3309	Gebhart et al., 2020	RNA-seq
PA5319	Gebhart et al., 2020	RNA-seq
PA3054	Gebhart et al., 2020	RNA-seq
PA4576	Gebhart et al., 2020	RNA-seq
PA1208	Gebhart et al., 2020	RNA-seq
PA0973	Gebhart et al., 2020	RNA-seq
PA2702	Gebhart et al., 2020	RNA-seq
PA4881	Gebhart et al., 2020	RNA-seq
PA4919	Gebhart et al., 2020	RNA-seq
PA3637	Gebhart et al., 2020	RNA-seq
PA2118a	Gebhart et al., 2020	RNA-seq
PA4475	Gebhart et al., 2020	RNA-seq
PA4404	Gebhart et al., 2020	RNA-seq
PA3634	Gebhart et al., 2020	RNA-seq
PA3982	Gebhart et al., 2020	RNA-seq
PA4357	Gebhart et al., 2020	RNA-seq
PA4183	Gebhart et al., 2020	RNA-seq
PA3865	Gebhart et al., 2020	RNA-seq
PA4378	Gebhart et al., 2020	RNA-seq
PA1332	Gebhart et al., 2020	RNA-seq
PA0195	Gebhart et al., 2020	RNA-seq
PA4451.1	Gebhart et al., 2020	RNA-seq
PA3800	Gebhart et al., 2020	RNA-seq
PA0122	Gebhart et al., 2020	RNA-seq
PA3306	Gebhart et al., 2020	RNA-seq
PA4427	Gebhart et al., 2020	RNA-seq
PA2732	Gebhart et al., 2020	RNA-seq
PA4857	Gebhart et al., 2020	RNA-seq
PA4843	Gebhart et al., 2020	RNA-seq
PA3244	Gebhart et al., 2020	RNA-seq
PA3693	Gebhart et al., 2020	RNA-seq
PA5447	Gebhart et al., 2020	RNA-seq
PA0537	Gebhart et al., 2020	RNA-seq
PA5488	Gebhart et al., 2020	RNA-seq
PA0716	Gebhart et al., 2020	RNA-seq
PA4332	Gebhart et al., 2020	RNA-seq
PA4572	Gebhart et al., 2020	RNA-seq
PA2668	Gebhart et al., 2020	RNA-seq
PA5441	Gebhart et al., 2020	RNA-seq
PA3915	Gebhart et al., 2020	RNA-seq
PA3244	Gebhart et al., 2020	RNA-seq
PA0836	Gebhart et al., 2020	RNA-seq
PA3278	Gebhart et al., 2020	RNA-seq
PA5407	Gebhart et al., 2020	RNA-seq
PA5165	Gebhart et al., 2020	RNA-seq
PA0961	Gebhart et al., 2020	RNA-seq
PA1574	Gebhart et al., 2020	RNA-seq
PA3579	Gebhart et al., 2020	RNA-seq
PA1090	Gebhart et al., 2020	RNA-seq
PA1460	Gebhart et al., 2020	RNA-seq
PA1286	Gebhart et al., 2020	RNA-seq
PA4761	Gebhart et al., 2020	RNA-seq
PA3974	Gebhart et al., 2020	RNA-seq
PA4367	Gebhart et al., 2020	RNA-seq
PA0045	Gebhart et al., 2020	RNA-seq
PA3983	Gebhart et al., 2020	RNA-seq
PA0589	Gebhart et al., 2020	RNA-seq
PA4554	Gebhart et al., 2020	RNA-seq
PA5028	Gebhart et al., 2020	RNA-seq
PA4500	Gebhart et al., 2020	RNA-seq
PA3999	Gebhart et al., 2020	RNA-seq
PA4870	Gebhart et al., 2020	RNA-seq
PA1454	Gebhart et al., 2020	RNA-seq
PA4270	Gebhart et al., 2020	RNA-seq
PA1803	Gebhart et al., 2020	RNA-seq
PA2953	Gebhart et al., 2020	RNA-seq
PA2482	Gebhart et al., 2020	RNA-seq
PA5409	Gebhart et al., 2020	RNA-seq
PA2570.1	Gebhart et al., 2020	RNA-seq
PA0012	Gebhart et al., 2020	RNA-seq
PA4557	Gebhart et al., 2020	RNA-seq
PA4034	Gebhart et al., 2020	RNA-seq
PA4963	Gebhart et al., 2020	RNA-seq
PA1939	Gebhart et al., 2020	RNA-seq
PA4252	Gebhart et al., 2020	RNA-seq
PA2730	Gebhart et al., 2020	RNA-seq
PA2225	Gebhart et al., 2020	RNA-seq
PA0263.1	Gebhart et al., 2020	RNA-seq
PA2797	Gebhart et al., 2020	RNA-seq
PA4674	Gebhart et al., 2020	RNA-seq
PA1098	Gebhart et al., 2020	RNA-seq
PA4464	Gebhart et al., 2020	RNA-seq
PA2247	Gebhart et al., 2020	RNA-seq
PA5136	Gebhart et al., 2020	RNA-seq
PA3948	Gebhart et al., 2020	RNA-seq
PA4385	Gebhart et al., 2020	RNA-seq
PA0515	Gebhart et al., 2020	RNA-seq
PA4461	Gebhart et al., 2020	RNA-seq
PA2037	Gebhart et al., 2020	RNA-seq
PA3211	Gebhart et al., 2020	RNA-seq
PA0601	Gebhart et al., 2020	RNA-seq
PA4462	Gebhart et al., 2020	RNA-seq
PA0025	Gebhart et al., 2020	RNA-seq
PA4117	Gebhart et al., 2020	RNA-seq
PA0303	Gebhart et al., 2020	RNA-seq
PA3572	Gebhart et al., 2020	RNA-seq
PA1546	Gebhart et al., 2020	RNA-seq
PA5256	Gebhart et al., 2020	RNA-seq
PA1747	Gebhart et al., 2020	RNA-seq
PA5307	Gebhart et al., 2020	RNA-seq
PA0933	Gebhart et al., 2020	RNA-seq
PA1387	Gebhart et al., 2020	RNA-seq
PA0610	Gebhart et al., 2020	RNA-seq
PA5236	Gebhart et al., 2020	RNA-seq
PA0565	Gebhart et al., 2020	RNA-seq
PA4441	Gebhart et al., 2020	RNA-seq
PA5078	Gebhart et al., 2020	RNA-seq
PA5045	Gebhart et al., 2020	RNA-seq
PA1582	Gebhart et al., 2020	RNA-seq
PA5243	Gebhart et al., 2020	RNA-seq
PA3353	Gebhart et al., 2020	RNA-seq
PA3055	Gebhart et al., 2020	RNA-seq
PA5304	Gebhart et al., 2020	RNA-seq
PA3679	Gebhart et al., 2020	RNA-seq
PA0667	Gebhart et al., 2020	RNA-seq
PA4771	Gebhart et al., 2020	RNA-seq
PA5560	Gebhart et al., 2020	RNA-seq
PA3913	Gebhart et al., 2020	RNA-seq
PA4669.1	Gebhart et al., 2020	RNA-seq
PA5371	Gebhart et al., 2020	RNA-seq
PA0593	Gebhart et al., 2020	RNA-seq
PA3399	Gebhart et al., 2020	RNA-seq
PA3880	Gebhart et al., 2020	RNA-seq
PA0483	Gebhart et al., 2020	RNA-seq
PA0376	Gebhart et al., 2020	RNA-seq
PA5054	Gebhart et al., 2020	RNA-seq
PA0524	Gebhart et al., 2020	RNA-seq
PA0271	Gebhart et al., 2020	RNA-seq
PA0583	Gebhart et al., 2020	RNA-seq
PA2966	Gebhart et al., 2020	RNA-seq
PA1030	Gebhart et al., 2020	RNA-seq
PA0550	Gebhart et al., 2020	RNA-seq
PA3883	Gebhart et al., 2020	RNA-seq
PA1796.2	Gebhart et al., 2020	RNA-seq
PA0833	Gebhart et al., 2020	RNA-seq
PA1802	Gebhart et al., 2020	RNA-seq
PA1073	Gebhart et al., 2020	RNA-seq
PA4605	Gebhart et al., 2020	RNA-seq
PA0838	Gebhart et al., 2020	RNA-seq
PA1013.1	Gebhart et al., 2020	RNA-seq
PA0862	Gebhart et al., 2020	RNA-seq
PA0567	Gebhart et al., 2020	RNA-seq
PA4279	Gebhart et al., 2020	RNA-seq
PA5252a	Gebhart et al., 2020	RNA-seq
PA0643	Gebhart et al., 2020	RNA-seq
PA3631	Gebhart et al., 2020	RNA-seq
PA3271	Gebhart et al., 2020	RNA-seq
PA3616	Gebhart et al., 2020	RNA-seq
PA3112	Gebhart et al., 2020	RNA-seq
PA2795	Gebhart et al., 2020	RNA-seq
PA5561	Gebhart et al., 2020	RNA-seq
PA5444	Gebhart et al., 2020	RNA-seq
PA4569	Gebhart et al., 2020	RNA-seq
PA0001	Gebhart et al., 2020	RNA-seq
PA2976	Gebhart et al., 2020	RNA-seq
PA1222	Gebhart et al., 2020	RNA-seq
PA0069	Gebhart et al., 2020	RNA-seq
PA3459	Gebhart et al., 2020	RNA-seq
PA1643a	Gebhart et al., 2020	RNA-seq
PA1556	Gebhart et al., 2020	RNA-seq
PA1777	Gebhart et al., 2020	RNA-seq
PA5005	Gebhart et al., 2020	RNA-seq
PA0545	Gebhart et al., 2020	RNA-seq
PA5260	Gebhart et al., 2020	RNA-seq
PA5257	Gebhart et al., 2020	RNA-seq
PA3801	Gebhart et al., 2020	RNA-seq
PA4072	Gebhart et al., 2020	RNA-seq
PA0142	Gebhart et al., 2020	RNA-seq
PA3866	Gebhart et al., 2020	RNA-seq
PA4020	Gebhart et al., 2020	RNA-seq
PA0659	Gebhart et al., 2020	RNA-seq
PA5255	Gebhart et al., 2020	RNA-seq
PA0297	Gebhart et al., 2020	RNA-seq
PA0330	Gebhart et al., 2020	RNA-seq
PA3246	Gebhart et al., 2020	RNA-seq
PA0534	Gebhart et al., 2020	RNA-seq
PA0033	Gebhart et al., 2020	RNA-seq
PA2583.1	Gebhart et al., 2020	RNA-seq
PA0310	Gebhart et al., 2020	RNA-seq
PA0354	Gebhart et al., 2020	RNA-seq
PA5373	Gebhart et al., 2020	RNA-seq
PA2567	Gebhart et al., 2020	RNA-seq
PA2127	Gebhart et al., 2020	RNA-seq
PA2753	Gebhart et al., 2020	RNA-seq
PA1713	Gebhart et al., 2020	RNA-seq
PA4264	Gebhart et al., 2020	RNA-seq
PA0691	Gebhart et al., 2020	RNA-seq
PA0951	Gebhart et al., 2020	RNA-seq
PA2696	Gebhart et al., 2020	RNA-seq
PA3879	Gebhart et al., 2020	RNA-seq
PA3702	Gebhart et al., 2020	RNA-seq
PA4212	Gebhart et al., 2020	RNA-seq
PA0658	Gebhart et al., 2020	RNA-seq
PA5346	Gebhart et al., 2020	RNA-seq
PA5264	Gebhart et al., 2020	RNA-seq
PA4741	Gebhart et al., 2020	RNA-seq
PA4758.1	Gebhart et al., 2020	RNA-seq
PA0266	Gebhart et al., 2020	RNA-seq
PA2457	Gebhart et al., 2020	RNA-seq
PA0826.2	Gebhart et al., 2020	RNA-seq
PA1089	Gebhart et al., 2020	RNA-seq
PA5056	Gebhart et al., 2020	RNA-seq
PA0965	Gebhart et al., 2020	RNA-seq
PA1151	Gebhart et al., 2020	RNA-seq
PA4315	Gebhart et al., 2020	RNA-seq
PA1383	Gebhart et al., 2020	RNA-seq
PA4629	Gebhart et al., 2020	RNA-seq
PA0103	Gebhart et al., 2020	RNA-seq
PA1802	Gebhart et al., 2020	RNA-seq
PA0976.1	Gebhart et al., 2020	RNA-seq
PA5207	Gebhart et al., 2020	RNA-seq
PA5042	Gebhart et al., 2020	RNA-seq
PA3881	Gebhart et al., 2020	RNA-seq
PA5526	Gebhart et al., 2020	RNA-seq
PA3520	Gebhart et al., 2020	RNA-seq
PA0994	Gebhart et al., 2020	RNA-seq
PA1455	Gebhart et al., 2020	RNA-seq
PA5222	Gebhart et al., 2020	RNA-seq
PA5027	Gebhart et al., 2020	RNA-seq
PA1898	Gebhart et al., 2020	RNA-seq
PA5446	Gebhart et al., 2020	RNA-seq
PA4116	Gebhart et al., 2020	RNA-seq
PA0162	Gebhart et al., 2020	RNA-seq
PA4087	Gebhart et al., 2020	RNA-seq
PA5374	Gebhart et al., 2020	RNA-seq
PA4563	Gebhart et al., 2020	RNA-seq
PA4209	Gebhart et al., 2020	RNA-seq
PA5519	Gebhart et al., 2020	RNA-seq
PA4922	Gebhart et al., 2020	RNA-seq
PA5185	Gebhart et al., 2020	RNA-seq
PA1509	Gebhart et al., 2020	RNA-seq
PA5004	Gebhart et al., 2020	RNA-seq
PA5300	Gebhart et al., 2020	RNA-seq
PA5497	Gebhart et al., 2020	RNA-seq
PA3290	Gebhart et al., 2020	RNA-seq
PA0958	Gebhart et al., 2020	RNA-seq
PA4764	Gebhart et al., 2020	RNA-seq
PA0645	Gebhart et al., 2020	RNA-seq
PA0026	Gebhart et al., 2020	ChiPPAR
PA0027	Gebhart et al., 2020	ChiPPAR
PA0028	Gebhart et al., 2020	ChiPPAR
PA0041	Gebhart et al., 2020	ChiPPAR
PA0041a	Gebhart et al., 2020	ChiPPAR
PA0042	Gebhart et al., 2020	ChiPPAR
PA0044	Gebhart et al., 2020	ChiPPAR
PA0049	Gebhart et al., 2020	ChiPPAR
PA0070	Gebhart et al., 2020	ChiPPAR
PA0071	Gebhart et al., 2020	ChiPPAR
PA0072	Gebhart et al., 2020	ChiPPAR
PA0073	Gebhart et al., 2020	ChiPPAR
PA0074	Gebhart et al., 2020	ChiPPAR
PA0075	Gebhart et al., 2020	ChiPPAR
PA0076	Gebhart et al., 2020	ChiPPAR
PA0077	Gebhart et al., 2020	ChiPPAR
PA0078	Gebhart et al., 2020	ChiPPAR
PA0079	Gebhart et al., 2020	ChiPPAR
PA0080	Gebhart et al., 2020	ChiPPAR
PA0081	Gebhart et al., 2020	ChiPPAR
PA0082	Gebhart et al., 2020	ChiPPAR
PA0083	Gebhart et al., 2020	ChiPPAR
PA0084	Gebhart et al., 2020	ChiPPAR
PA0085	Gebhart et al., 2020	ChiPPAR
PA0086	Gebhart et al., 2020	ChiPPAR
PA0087	Gebhart et al., 2020	ChiPPAR
PA0088	Gebhart et al., 2020	ChiPPAR
PA0089	Gebhart et al., 2020	ChiPPAR
PA0090	Gebhart et al., 2020	ChiPPAR
PA0091	Gebhart et al., 2020	ChiPPAR
PA0092	Gebhart et al., 2020	ChiPPAR
PA0093	Gebhart et al., 2020	ChiPPAR
PA0094	Gebhart et al., 2020	ChiPPAR
PA0096	Gebhart et al., 2020	ChiPPAR
PA0097	Gebhart et al., 2020	ChiPPAR
PA0098	Gebhart et al., 2020	ChiPPAR
PA0099	Gebhart et al., 2020	ChiPPAR
PA0100	Gebhart et al., 2020	ChiPPAR
PA0101	Gebhart et al., 2020	ChiPPAR
PA0114	Gebhart et al., 2020	ChiPPAR
PA0126	Gebhart et al., 2020	ChiPPAR
PA0141	Gebhart et al., 2020	ChiPPAR
PA0143	Gebhart et al., 2020	ChiPPAR
PA0145	Gebhart et al., 2020	ChiPPAR
PA0162	Gebhart et al., 2020	ChiPPAR
PA0164	Gebhart et al., 2020	ChiPPAR
PA0169	Gebhart et al., 2020	ChiPPAR
PA0170	Gebhart et al., 2020	ChiPPAR
PA0171	Gebhart et al., 2020	ChiPPAR
PA0172	Gebhart et al., 2020	ChiPPAR
PA0177	Gebhart et al., 2020	ChiPPAR
PA0178	Gebhart et al., 2020	ChiPPAR
PA0179	Gebhart et al., 2020	ChiPPAR
PA0180	Gebhart et al., 2020	ChiPPAR
PA0195	Gebhart et al., 2020	ChiPPAR
PA0196	Gebhart et al., 2020	ChiPPAR
PA0200	Gebhart et al., 2020	ChiPPAR
PA0252	Gebhart et al., 2020	ChiPPAR
PA0277	Gebhart et al., 2020	ChiPPAR
PA0291	Gebhart et al., 2020	ChiPPAR
PA0294	Gebhart et al., 2020	ChiPPAR
PA0295	Gebhart et al., 2020	ChiPPAR
PA0320	Gebhart et al., 2020	ChiPPAR
PA0359	Gebhart et al., 2020	ChiPPAR
PA0388	Gebhart et al., 2020	ChiPPAR
PA0391	Gebhart et al., 2020	ChiPPAR
PA0396	Gebhart et al., 2020	ChiPPAR
PA0409	Gebhart et al., 2020	ChiPPAR
PA0410	Gebhart et al., 2020	ChiPPAR
PA0411	Gebhart et al., 2020	ChiPPAR
PA0412	Gebhart et al., 2020	ChiPPAR
PA0413	Gebhart et al., 2020	ChiPPAR
PA0449	Gebhart et al., 2020	ChiPPAR
PA0457.1	Gebhart et al., 2020	ChiPPAR
PA0471	Gebhart et al., 2020	ChiPPAR
PA0492	Gebhart et al., 2020	ChiPPAR
PA0493	Gebhart et al., 2020	ChiPPAR
PA0494	Gebhart et al., 2020	ChiPPAR
PA0495	Gebhart et al., 2020	ChiPPAR
PA0496	Gebhart et al., 2020	ChiPPAR
PA0499	Gebhart et al., 2020	ChiPPAR
PA0518	Gebhart et al., 2020	ChiPPAR
PA0519	Gebhart et al., 2020	ChiPPAR
PA0523	Gebhart et al., 2020	ChiPPAR
PA0526	Gebhart et al., 2020	ChiPPAR
PA0527.1	Gebhart et al., 2020	ChiPPAR
PA0538	Gebhart et al., 2020	ChiPPAR
PA0545	Gebhart et al., 2020	ChiPPAR
PA0563	Gebhart et al., 2020	ChiPPAR
PA0572	Gebhart et al., 2020	ChiPPAR
PA0579	Gebhart et al., 2020	ChiPPAR
PA0580	Gebhart et al., 2020	ChiPPAR
PA0602	Gebhart et al., 2020	ChiPPAR
PA0610	Gebhart et al., 2020	ChiPPAR
PA0612	Gebhart et al., 2020	ChiPPAR
PA0613	Gebhart et al., 2020	ChiPPAR
PA0614	Gebhart et al., 2020	ChiPPAR
PA0615	Gebhart et al., 2020	ChiPPAR
PA0616	Gebhart et al., 2020	ChiPPAR
PA0617	Gebhart et al., 2020	ChiPPAR
PA0618	Gebhart et al., 2020	ChiPPAR
PA0619	Gebhart et al., 2020	ChiPPAR
PA0620	Gebhart et al., 2020	ChiPPAR
PA0621	Gebhart et al., 2020	ChiPPAR
PA0622	Gebhart et al., 2020	ChiPPAR
PA0623	Gebhart et al., 2020	ChiPPAR
PA0624	Gebhart et al., 2020	ChiPPAR
PA0625	Gebhart et al., 2020	ChiPPAR
PA0626	Gebhart et al., 2020	ChiPPAR
PA0627	Gebhart et al., 2020	ChiPPAR
PA0628	Gebhart et al., 2020	ChiPPAR
PA0629	Gebhart et al., 2020	ChiPPAR
PA0630	Gebhart et al., 2020	ChiPPAR
PA0631	Gebhart et al., 2020	ChiPPAR
PA0633	Gebhart et al., 2020	ChiPPAR
PA0634	Gebhart et al., 2020	ChiPPAR
PA0635	Gebhart et al., 2020	ChiPPAR
PA0636	Gebhart et al., 2020	ChiPPAR
PA0637	Gebhart et al., 2020	ChiPPAR
PA0638	Gebhart et al., 2020	ChiPPAR
PA0639	Gebhart et al., 2020	ChiPPAR
PA0640	Gebhart et al., 2020	ChiPPAR
PA0641	Gebhart et al., 2020	ChiPPAR
PA0643	Gebhart et al., 2020	ChiPPAR
PA0644	Gebhart et al., 2020	ChiPPAR
PA0645	Gebhart et al., 2020	ChiPPAR
PA0646	Gebhart et al., 2020	ChiPPAR
PA0647	Gebhart et al., 2020	ChiPPAR
PA0648	Gebhart et al., 2020	ChiPPAR
PA0655	Gebhart et al., 2020	ChiPPAR
PA0656	Gebhart et al., 2020	ChiPPAR
PA0671	Gebhart et al., 2020	ChiPPAR
PA0676	Gebhart et al., 2020	ChiPPAR
PA0713	Gebhart et al., 2020	ChiPPAR
PA0714	Gebhart et al., 2020	ChiPPAR
PA0730	Gebhart et al., 2020	ChiPPAR
PA0736a	Gebhart et al., 2020	ChiPPAR
PA0737	Gebhart et al., 2020	ChiPPAR
PA0743	Gebhart et al., 2020	ChiPPAR
PA0744	Gebhart et al., 2020	ChiPPAR
PA0745	Gebhart et al., 2020	ChiPPAR
PA0746	Gebhart et al., 2020	ChiPPAR
PA0747	Gebhart et al., 2020	ChiPPAR
PA0797	Gebhart et al., 2020	ChiPPAR
PA0800	Gebhart et al., 2020	ChiPPAR
PA0807	Gebhart et al., 2020	ChiPPAR
PA0808	Gebhart et al., 2020	ChiPPAR
PA0817	Gebhart et al., 2020	ChiPPAR
PA0819	Gebhart et al., 2020	ChiPPAR
PA0826	Gebhart et al., 2020	ChiPPAR
PA0834	Gebhart et al., 2020	ChiPPAR
PA0836	Gebhart et al., 2020	ChiPPAR
PA0843	Gebhart et al., 2020	ChiPPAR
PA0852	Gebhart et al., 2020	ChiPPAR
PA0853	Gebhart et al., 2020	ChiPPAR
PA0864	Gebhart et al., 2020	ChiPPAR
PA0865	Gebhart et al., 2020	ChiPPAR
PA0866	Gebhart et al., 2020	ChiPPAR
PA0887	Gebhart et al., 2020	ChiPPAR
PA0888	Gebhart et al., 2020	ChiPPAR
PA0890	Gebhart et al., 2020	ChiPPAR
PA0905	Gebhart et al., 2020	ChiPPAR
PA0907	Gebhart et al., 2020	ChiPPAR
PA0908	Gebhart et al., 2020	ChiPPAR
PA0909	Gebhart et al., 2020	ChiPPAR
PA0910	Gebhart et al., 2020	ChiPPAR
PA0911	Gebhart et al., 2020	ChiPPAR
PA0914	Gebhart et al., 2020	ChiPPAR
PA0918	Gebhart et al., 2020	ChiPPAR
PA0940	Gebhart et al., 2020	ChiPPAR
PA0951a	Gebhart et al., 2020	ChiPPAR
PA0952	Gebhart et al., 2020	ChiPPAR
PA0985	Gebhart et al., 2020	ChiPPAR
PA0989	Gebhart et al., 2020	ChiPPAR
PA0992	Gebhart et al., 2020	ChiPPAR
PA0996	Gebhart et al., 2020	ChiPPAR
PA1034	Gebhart et al., 2020	ChiPPAR
PA1068	Gebhart et al., 2020	ChiPPAR
PA1069	Gebhart et al., 2020	ChiPPAR
PA1092	Gebhart et al., 2020	ChiPPAR
PA1093	Gebhart et al., 2020	ChiPPAR
PA1095	Gebhart et al., 2020	ChiPPAR
PA1096	Gebhart et al., 2020	ChiPPAR
PA1112a	Gebhart et al., 2020	ChiPPAR
PA1123	Gebhart et al., 2020	ChiPPAR
PA1150	Gebhart et al., 2020	ChiPPAR
PA1155	Gebhart et al., 2020	ChiPPAR
PA1159	Gebhart et al., 2020	ChiPPAR
PA1189	Gebhart et al., 2020	ChiPPAR
PA1208	Gebhart et al., 2020	ChiPPAR
PA1245	Gebhart et al., 2020	ChiPPAR
PA1246	Gebhart et al., 2020	ChiPPAR
PA1247	Gebhart et al., 2020	ChiPPAR
PA1248	Gebhart et al., 2020	ChiPPAR
PA1249	Gebhart et al., 2020	ChiPPAR
PA1262	Gebhart et al., 2020	ChiPPAR
PA1267	Gebhart et al., 2020	ChiPPAR
PA1289	Gebhart et al., 2020	ChiPPAR
PA1300	Gebhart et al., 2020	ChiPPAR
PA1331	Gebhart et al., 2020	ChiPPAR
PA1348	Gebhart et al., 2020	ChiPPAR
PA1364	Gebhart et al., 2020	ChiPPAR
PA1394	Gebhart et al., 2020	ChiPPAR
PA1395	Gebhart et al., 2020	ChiPPAR
PA1396	Gebhart et al., 2020	ChiPPAR
PA1409	Gebhart et al., 2020	ChiPPAR
PA1466	Gebhart et al., 2020	ChiPPAR
PA1471	Gebhart et al., 2020	ChiPPAR
PA1473	Gebhart et al., 2020	ChiPPAR
PA1474	Gebhart et al., 2020	ChiPPAR
PA1494	Gebhart et al., 2020	ChiPPAR
PA1507	Gebhart et al., 2020	ChiPPAR
PA1541	Gebhart et al., 2020	ChiPPAR
PA1545	Gebhart et al., 2020	ChiPPAR
PA1550	Gebhart et al., 2020	ChiPPAR
PA1551	Gebhart et al., 2020	ChiPPAR
PA1555	Gebhart et al., 2020	ChiPPAR
PA1555.1	Gebhart et al., 2020	ChiPPAR
PA1556	Gebhart et al., 2020	ChiPPAR
PA1557	Gebhart et al., 2020	ChiPPAR
PA1561	Gebhart et al., 2020	ChiPPAR
PA1569	Gebhart et al., 2020	ChiPPAR
PA1578a	Gebhart et al., 2020	ChiPPAR
PA1602	Gebhart et al., 2020	ChiPPAR
PA1606	Gebhart et al., 2020	ChiPPAR
PA1608	Gebhart et al., 2020	ChiPPAR
PA1633	Gebhart et al., 2020	ChiPPAR
PA1634	Gebhart et al., 2020	ChiPPAR
PA1639	Gebhart et al., 2020	ChiPPAR
PA1653	Gebhart et al., 2020	ChiPPAR
PA1656	Gebhart et al., 2020	ChiPPAR
PA1674	Gebhart et al., 2020	ChiPPAR
PA1679	Gebhart et al., 2020	ChiPPAR
PA1694	Gebhart et al., 2020	ChiPPAR
PA1696	Gebhart et al., 2020	ChiPPAR
PA1697	Gebhart et al., 2020	ChiPPAR
PA1698	Gebhart et al., 2020	ChiPPAR
PA1702	Gebhart et al., 2020	ChiPPAR
PA1705	Gebhart et al., 2020	ChiPPAR
PA1706	Gebhart et al., 2020	ChiPPAR
PA1707	Gebhart et al., 2020	ChiPPAR
PA1708	Gebhart et al., 2020	ChiPPAR
PA1709	Gebhart et al., 2020	ChiPPAR
PA1710	Gebhart et al., 2020	ChiPPAR
PA1711	Gebhart et al., 2020	ChiPPAR
PA1712	Gebhart et al., 2020	ChiPPAR
PA1713	Gebhart et al., 2020	ChiPPAR
PA1714	Gebhart et al., 2020	ChiPPAR
PA1715	Gebhart et al., 2020	ChiPPAR
PA1720	Gebhart et al., 2020	ChiPPAR
PA1721	Gebhart et al., 2020	ChiPPAR
PA1791	Gebhart et al., 2020	ChiPPAR
PA1797	Gebhart et al., 2020	ChiPPAR
PA1799	Gebhart et al., 2020	ChiPPAR
PA1804	Gebhart et al., 2020	ChiPPAR
PA1824	Gebhart et al., 2020	ChiPPAR
PA1844	Gebhart et al., 2020	ChiPPAR
PA1845	Gebhart et al., 2020	ChiPPAR
PA1847	Gebhart et al., 2020	ChiPPAR
PA1871	Gebhart et al., 2020	ChiPPAR
PA1873	Gebhart et al., 2020	ChiPPAR
PA1879	Gebhart et al., 2020	ChiPPAR
PA1882	Gebhart et al., 2020	ChiPPAR
PA1913	Gebhart et al., 2020	ChiPPAR
PA1921	Gebhart et al., 2020	ChiPPAR
PA1934	Gebhart et al., 2020	ChiPPAR
PA1946	Gebhart et al., 2020	ChiPPAR
PA1966	Gebhart et al., 2020	ChiPPAR
PA1971	Gebhart et al., 2020	ChiPPAR
PA1974	Gebhart et al., 2020	ChiPPAR
PA1977	Gebhart et al., 2020	ChiPPAR
PA1984	Gebhart et al., 2020	ChiPPAR
PA1985	Gebhart et al., 2020	ChiPPAR
PA1986	Gebhart et al., 2020	ChiPPAR
PA1999	Gebhart et al., 2020	ChiPPAR
PA2000	Gebhart et al., 2020	ChiPPAR
PA2001	Gebhart et al., 2020	ChiPPAR
PA2002	Gebhart et al., 2020	ChiPPAR
PA2003	Gebhart et al., 2020	ChiPPAR
PA2004	Gebhart et al., 2020	ChiPPAR
PA2006	Gebhart et al., 2020	ChiPPAR
PA2007	Gebhart et al., 2020	ChiPPAR
PA2008	Gebhart et al., 2020	ChiPPAR
PA2009	Gebhart et al., 2020	ChiPPAR
PA2010	Gebhart et al., 2020	ChiPPAR
PA2011	Gebhart et al., 2020	ChiPPAR
PA2012	Gebhart et al., 2020	ChiPPAR
PA2013	Gebhart et al., 2020	ChiPPAR
PA2014	Gebhart et al., 2020	ChiPPAR
PA2015	Gebhart et al., 2020	ChiPPAR
PA2016	Gebhart et al., 2020	ChiPPAR
PA2026	Gebhart et al., 2020	ChiPPAR
PA2038	Gebhart et al., 2020	ChiPPAR
PA2041	Gebhart et al., 2020	ChiPPAR
PA2079	Gebhart et al., 2020	ChiPPAR
PA2109	Gebhart et al., 2020	ChiPPAR
PA2110	Gebhart et al., 2020	ChiPPAR
PA2111	Gebhart et al., 2020	ChiPPAR
PA2112	Gebhart et al., 2020	ChiPPAR
PA2113	Gebhart et al., 2020	ChiPPAR
PA2114	Gebhart et al., 2020	ChiPPAR
PA2116	Gebhart et al., 2020	ChiPPAR
PA2126	Gebhart et al., 2020	ChiPPAR
PA2134	Gebhart et al., 2020	ChiPPAR
PA2138	Gebhart et al., 2020	ChiPPAR
PA2144	Gebhart et al., 2020	ChiPPAR
PA2153	Gebhart et al., 2020	ChiPPAR
PA2162	Gebhart et al., 2020	ChiPPAR
PA2163	Gebhart et al., 2020	ChiPPAR
PA2164	Gebhart et al., 2020	ChiPPAR
PA2166	Gebhart et al., 2020	ChiPPAR
PA2167	Gebhart et al., 2020	ChiPPAR
PA2193	Gebhart et al., 2020	ChiPPAR
PA2194	Gebhart et al., 2020	ChiPPAR
PA2195	Gebhart et al., 2020	ChiPPAR
PA2202	Gebhart et al., 2020	ChiPPAR
PA2203	Gebhart et al., 2020	ChiPPAR
PA2205	Gebhart et al., 2020	ChiPPAR
PA2209	Gebhart et al., 2020	ChiPPAR
PA2232	Gebhart et al., 2020	ChiPPAR
PA2233	Gebhart et al., 2020	ChiPPAR
PA2234	Gebhart et al., 2020	ChiPPAR
PA2235	Gebhart et al., 2020	ChiPPAR
PA2236	Gebhart et al., 2020	ChiPPAR
PA2237	Gebhart et al., 2020	ChiPPAR
PA2238	Gebhart et al., 2020	ChiPPAR
PA2239	Gebhart et al., 2020	ChiPPAR
PA2240	Gebhart et al., 2020	ChiPPAR
PA2241	Gebhart et al., 2020	ChiPPAR
PA2242	Gebhart et al., 2020	ChiPPAR
PA2243	Gebhart et al., 2020	ChiPPAR
PA2244	Gebhart et al., 2020	ChiPPAR
PA2247	Gebhart et al., 2020	ChiPPAR
PA2248	Gebhart et al., 2020	ChiPPAR
PA2249	Gebhart et al., 2020	ChiPPAR
PA2250	Gebhart et al., 2020	ChiPPAR
PA2303	Gebhart et al., 2020	ChiPPAR
PA2309	Gebhart et al., 2020	ChiPPAR
PA2310	Gebhart et al., 2020	ChiPPAR
PA2322	Gebhart et al., 2020	ChiPPAR
PA2357	Gebhart et al., 2020	ChiPPAR
PA2358	Gebhart et al., 2020	ChiPPAR
PA2376	Gebhart et al., 2020	ChiPPAR
PA2377	Gebhart et al., 2020	ChiPPAR
PA2381	Gebhart et al., 2020	ChiPPAR
PA2382	Gebhart et al., 2020	ChiPPAR
PA2384	Gebhart et al., 2020	ChiPPAR
PA2386	Gebhart et al., 2020	ChiPPAR
PA2389	Gebhart et al., 2020	ChiPPAR
PA2393	Gebhart et al., 2020	ChiPPAR
PA2395	Gebhart et al., 2020	ChiPPAR
PA2397	Gebhart et al., 2020	ChiPPAR
PA2398	Gebhart et al., 2020	ChiPPAR
PA2403	Gebhart et al., 2020	ChiPPAR
PA2405	Gebhart et al., 2020	ChiPPAR
PA2406	Gebhart et al., 2020	ChiPPAR
PA2407	Gebhart et al., 2020	ChiPPAR
PA2408	Gebhart et al., 2020	ChiPPAR
PA2409	Gebhart et al., 2020	ChiPPAR
PA2410	Gebhart et al., 2020	ChiPPAR
PA2411	Gebhart et al., 2020	ChiPPAR
PA2412	Gebhart et al., 2020	ChiPPAR
PA2413	Gebhart et al., 2020	ChiPPAR
PA2424	Gebhart et al., 2020	ChiPPAR
PA2425	Gebhart et al., 2020	ChiPPAR
PA2426	Gebhart et al., 2020	ChiPPAR
PA2427	Gebhart et al., 2020	ChiPPAR
PA2430	Gebhart et al., 2020	ChiPPAR
PA2431	Gebhart et al., 2020	ChiPPAR
PA2432	Gebhart et al., 2020	ChiPPAR
PA2433	Gebhart et al., 2020	ChiPPAR
PA2436	Gebhart et al., 2020	ChiPPAR
PA2440	Gebhart et al., 2020	ChiPPAR
PA2441	Gebhart et al., 2020	ChiPPAR
PA2442	Gebhart et al., 2020	ChiPPAR
PA2443	Gebhart et al., 2020	ChiPPAR
PA2444	Gebhart et al., 2020	ChiPPAR
PA2445	Gebhart et al., 2020	ChiPPAR
PA2446	Gebhart et al., 2020	ChiPPAR
PA2453	Gebhart et al., 2020	ChiPPAR
PA2460	Gebhart et al., 2020	ChiPPAR
PA2499	Gebhart et al., 2020	ChiPPAR
PA2506	Gebhart et al., 2020	ChiPPAR
PA2512	Gebhart et al., 2020	ChiPPAR
PA2552	Gebhart et al., 2020	ChiPPAR
PA2553	Gebhart et al., 2020	ChiPPAR
PA2554	Gebhart et al., 2020	ChiPPAR
PA2555	Gebhart et al., 2020	ChiPPAR
PA2557	Gebhart et al., 2020	ChiPPAR
PA2559a	Gebhart et al., 2020	ChiPPAR
PA2560	Gebhart et al., 2020	ChiPPAR
PA2581	Gebhart et al., 2020	ChiPPAR
PA2652	Gebhart et al., 2020	ChiPPAR
PA2654	Gebhart et al., 2020	ChiPPAR
PA2659	Gebhart et al., 2020	ChiPPAR
PA2663	Gebhart et al., 2020	ChiPPAR
PA2664	Gebhart et al., 2020	ChiPPAR
PA2679	Gebhart et al., 2020	ChiPPAR
PA2683	Gebhart et al., 2020	ChiPPAR
PA2684	Gebhart et al., 2020	ChiPPAR
PA2685	Gebhart et al., 2020	ChiPPAR
PA2702	Gebhart et al., 2020	ChiPPAR
PA2703	Gebhart et al., 2020	ChiPPAR
PA2729	Gebhart et al., 2020	ChiPPAR
PA2772	Gebhart et al., 2020	ChiPPAR
PA2773	Gebhart et al., 2020	ChiPPAR
PA2774	Gebhart et al., 2020	ChiPPAR
PA2775	Gebhart et al., 2020	ChiPPAR
PA2780	Gebhart et al., 2020	ChiPPAR
PA2781	Gebhart et al., 2020	ChiPPAR
PA2782	Gebhart et al., 2020	ChiPPAR
PA2788	Gebhart et al., 2020	ChiPPAR
PA2791	Gebhart et al., 2020	ChiPPAR
PA2792	Gebhart et al., 2020	ChiPPAR
PA2793	Gebhart et al., 2020	ChiPPAR
PA2805	Gebhart et al., 2020	ChiPPAR
PA2808	Gebhart et al., 2020	ChiPPAR
PA2840	Gebhart et al., 2020	ChiPPAR
PA2841	Gebhart et al., 2020	ChiPPAR
PA2847	Gebhart et al., 2020	ChiPPAR
PA2867	Gebhart et al., 2020	ChiPPAR
PA2868	Gebhart et al., 2020	ChiPPAR
PA2885	Gebhart et al., 2020	ChiPPAR
PA2895	Gebhart et al., 2020	ChiPPAR
PA2896	Gebhart et al., 2020	ChiPPAR
PA2898	Gebhart et al., 2020	ChiPPAR
PA2913	Gebhart et al., 2020	ChiPPAR
PA2914	Gebhart et al., 2020	ChiPPAR
PA2916	Gebhart et al., 2020	ChiPPAR
PA2948	Gebhart et al., 2020	ChiPPAR
PA2958.1	Gebhart et al., 2020	ChiPPAR
PA3006	Gebhart et al., 2020	ChiPPAR
PA3007	Gebhart et al., 2020	ChiPPAR
PA3021	Gebhart et al., 2020	ChiPPAR
PA3038	Gebhart et al., 2020	ChiPPAR
PA3058	Gebhart et al., 2020	ChiPPAR
PA3059	Gebhart et al., 2020	ChiPPAR
PA3060	Gebhart et al., 2020	ChiPPAR
PA3061	Gebhart et al., 2020	ChiPPAR
PA3062	Gebhart et al., 2020	ChiPPAR
PA3063	Gebhart et al., 2020	ChiPPAR
PA3064	Gebhart et al., 2020	ChiPPAR
PA3101	Gebhart et al., 2020	ChiPPAR
PA3187	Gebhart et al., 2020	ChiPPAR
PA3188	Gebhart et al., 2020	ChiPPAR
PA3189	Gebhart et al., 2020	ChiPPAR
PA3190	Gebhart et al., 2020	ChiPPAR
PA3233	Gebhart et al., 2020	ChiPPAR
PA3234	Gebhart et al., 2020	ChiPPAR
PA3235	Gebhart et al., 2020	ChiPPAR
PA3236	Gebhart et al., 2020	ChiPPAR
PA3240	Gebhart et al., 2020	ChiPPAR
PA3246	Gebhart et al., 2020	ChiPPAR
PA3283	Gebhart et al., 2020	ChiPPAR
PA3294	Gebhart et al., 2020	ChiPPAR
PA3307	Gebhart et al., 2020	ChiPPAR
PA3309	Gebhart et al., 2020	ChiPPAR
PA3318	Gebhart et al., 2020	ChiPPAR
PA3332	Gebhart et al., 2020	ChiPPAR
PA3342	Gebhart et al., 2020	ChiPPAR
PA3348	Gebhart et al., 2020	ChiPPAR
PA3349	Gebhart et al., 2020	ChiPPAR
PA3351	Gebhart et al., 2020	ChiPPAR
PA3363	Gebhart et al., 2020	ChiPPAR
PA3364	Gebhart et al., 2020	ChiPPAR
PA3365	Gebhart et al., 2020	ChiPPAR
PA3366.1	Gebhart et al., 2020	ChiPPAR
PA3369	Gebhart et al., 2020	ChiPPAR
PA3370	Gebhart et al., 2020	ChiPPAR
PA3371	Gebhart et al., 2020	ChiPPAR
PA3403a	Gebhart et al., 2020	ChiPPAR
PA3415	Gebhart et al., 2020	ChiPPAR
PA3416	Gebhart et al., 2020	ChiPPAR
PA3422	Gebhart et al., 2020	ChiPPAR
PA3430	Gebhart et al., 2020	ChiPPAR
PA3431	Gebhart et al., 2020	ChiPPAR
PA3432	Gebhart et al., 2020	ChiPPAR
PA3441	Gebhart et al., 2020	ChiPPAR
PA3444	Gebhart et al., 2020	ChiPPAR
PA3445	Gebhart et al., 2020	ChiPPAR
PA3458	Gebhart et al., 2020	ChiPPAR
PA3465	Gebhart et al., 2020	ChiPPAR
PA3472	Gebhart et al., 2020	ChiPPAR
PA3484	Gebhart et al., 2020	ChiPPAR
PA3485	Gebhart et al., 2020	ChiPPAR
PA3486	Gebhart et al., 2020	ChiPPAR
PA3487	Gebhart et al., 2020	ChiPPAR
PA3502	Gebhart et al., 2020	ChiPPAR
PA3526	Gebhart et al., 2020	ChiPPAR
PA3529	Gebhart et al., 2020	ChiPPAR
PA3531	Gebhart et al., 2020	ChiPPAR
PA3546	Gebhart et al., 2020	ChiPPAR
PA3568	Gebhart et al., 2020	ChiPPAR
PA3569	Gebhart et al., 2020	ChiPPAR
PA3570	Gebhart et al., 2020	ChiPPAR
PA3573	Gebhart et al., 2020	ChiPPAR
PA3613	Gebhart et al., 2020	ChiPPAR
PA3621.1	Gebhart et al., 2020	ChiPPAR
PA3632	Gebhart et al., 2020	ChiPPAR
PA3661	Gebhart et al., 2020	ChiPPAR
PA3662	Gebhart et al., 2020	ChiPPAR
PA3726	Gebhart et al., 2020	ChiPPAR
PA3727	Gebhart et al., 2020	ChiPPAR
PA3728	Gebhart et al., 2020	ChiPPAR
PA3733a	Gebhart et al., 2020	ChiPPAR
PA3740	Gebhart et al., 2020	ChiPPAR
PA3762	Gebhart et al., 2020	ChiPPAR
PA3773	Gebhart et al., 2020	ChiPPAR
PA3779	Gebhart et al., 2020	ChiPPAR
PA3780	Gebhart et al., 2020	ChiPPAR
PA3781	Gebhart et al., 2020	ChiPPAR
PA3835	Gebhart et al., 2020	ChiPPAR
PA3839	Gebhart et al., 2020	ChiPPAR
PA3840	Gebhart et al., 2020	ChiPPAR
PA3841	Gebhart et al., 2020	ChiPPAR
PA3842	Gebhart et al., 2020	ChiPPAR
PA3866	Gebhart et al., 2020	ChiPPAR
PA3870	Gebhart et al., 2020	ChiPPAR
PA3871	Gebhart et al., 2020	ChiPPAR
PA3872	Gebhart et al., 2020	ChiPPAR
PA3873	Gebhart et al., 2020	ChiPPAR
PA3874	Gebhart et al., 2020	ChiPPAR
PA3875	Gebhart et al., 2020	ChiPPAR
PA3876	Gebhart et al., 2020	ChiPPAR
PA3877	Gebhart et al., 2020	ChiPPAR
PA3879	Gebhart et al., 2020	ChiPPAR
PA3885	Gebhart et al., 2020	ChiPPAR
PA3911	Gebhart et al., 2020	ChiPPAR
PA3912	Gebhart et al., 2020	ChiPPAR
PA3913	Gebhart et al., 2020	ChiPPAR
PA3914	Gebhart et al., 2020	ChiPPAR
PA3915	Gebhart et al., 2020	ChiPPAR
PA3923	Gebhart et al., 2020	ChiPPAR
PA3959	Gebhart et al., 2020	ChiPPAR
PA3963a	Gebhart et al., 2020	ChiPPAR
PA3990	Gebhart et al., 2020	ChiPPAR
PA4022	Gebhart et al., 2020	ChiPPAR
PA4023	Gebhart et al., 2020	ChiPPAR
PA4024	Gebhart et al., 2020	ChiPPAR
PA4025	Gebhart et al., 2020	ChiPPAR
PA4067	Gebhart et al., 2020	ChiPPAR
PA4080	Gebhart et al., 2020	ChiPPAR
PA4108	Gebhart et al., 2020	ChiPPAR
PA4127	Gebhart et al., 2020	ChiPPAR
PA4134	Gebhart et al., 2020	ChiPPAR
PA4151	Gebhart et al., 2020	ChiPPAR
PA4154	Gebhart et al., 2020	ChiPPAR
PA4171	Gebhart et al., 2020	ChiPPAR
PA4190	Gebhart et al., 2020	ChiPPAR
PA4206	Gebhart et al., 2020	ChiPPAR
PA4236	Gebhart et al., 2020	ChiPPAR
PA4290	Gebhart et al., 2020	ChiPPAR
PA4294	Gebhart et al., 2020	ChiPPAR
PA4296	Gebhart et al., 2020	ChiPPAR
PA4306	Gebhart et al., 2020	ChiPPAR
PA4307	Gebhart et al., 2020	ChiPPAR
PA4309	Gebhart et al., 2020	ChiPPAR
PA4310	Gebhart et al., 2020	ChiPPAR
PA4317	Gebhart et al., 2020	ChiPPAR
PA4318	Gebhart et al., 2020	ChiPPAR
PA4326	Gebhart et al., 2020	ChiPPAR
PA4352	Gebhart et al., 2020	ChiPPAR
PA4356	Gebhart et al., 2020	ChiPPAR
PA4357	Gebhart et al., 2020	ChiPPAR
PA4358	Gebhart et al., 2020	ChiPPAR
PA4368	Gebhart et al., 2020	ChiPPAR
PA4369	Gebhart et al., 2020	ChiPPAR
PA4385	Gebhart et al., 2020	ChiPPAR
PA4430	Gebhart et al., 2020	ChiPPAR
PA4431	Gebhart et al., 2020	ChiPPAR
PA4437	Gebhart et al., 2020	ChiPPAR
PA4438	Gebhart et al., 2020	ChiPPAR
PA4463	Gebhart et al., 2020	ChiPPAR
PA4464	Gebhart et al., 2020	ChiPPAR
PA4487	Gebhart et al., 2020	ChiPPAR
PA4488	Gebhart et al., 2020	ChiPPAR
PA4491	Gebhart et al., 2020	ChiPPAR
PA4493	Gebhart et al., 2020	ChiPPAR
PA4495	Gebhart et al., 2020	ChiPPAR
PA4498	Gebhart et al., 2020	ChiPPAR
PA4499	Gebhart et al., 2020	ChiPPAR
PA4500	Gebhart et al., 2020	ChiPPAR
PA4517	Gebhart et al., 2020	ChiPPAR
PA4523	Gebhart et al., 2020	ChiPPAR
PA4525	Gebhart et al., 2020	ChiPPAR
PA4526	Gebhart et al., 2020	ChiPPAR
PA4528	Gebhart et al., 2020	ChiPPAR
PA4550	Gebhart et al., 2020	ChiPPAR
PA4551	Gebhart et al., 2020	ChiPPAR
PA4552	Gebhart et al., 2020	ChiPPAR
PA4553	Gebhart et al., 2020	ChiPPAR
PA4554	Gebhart et al., 2020	ChiPPAR
PA4556	Gebhart et al., 2020	ChiPPAR
PA4571	Gebhart et al., 2020	ChiPPAR
PA4582	Gebhart et al., 2020	ChiPPAR
PA4586	Gebhart et al., 2020	ChiPPAR
PA4587	Gebhart et al., 2020	ChiPPAR
PA4596	Gebhart et al., 2020	ChiPPAR
PA4599	Gebhart et al., 2020	ChiPPAR
PA4610	Gebhart et al., 2020	ChiPPAR
PA4616	Gebhart et al., 2020	ChiPPAR
PA4624	Gebhart et al., 2020	ChiPPAR
PA4625	Gebhart et al., 2020	ChiPPAR
PA4633	Gebhart et al., 2020	ChiPPAR
PA4635	Gebhart et al., 2020	ChiPPAR
PA4637	Gebhart et al., 2020	ChiPPAR
PA4661	Gebhart et al., 2020	ChiPPAR
PA4683	Gebhart et al., 2020	ChiPPAR
PA4704	Gebhart et al., 2020	ChiPPAR
PA4704.1	Gebhart et al., 2020	ChiPPAR
PA4704.2	Gebhart et al., 2020	ChiPPAR
PA4726.2	Gebhart et al., 2020	ChiPPAR
PA4738	Gebhart et al., 2020	ChiPPAR
PA4739	Gebhart et al., 2020	ChiPPAR
PA4770	Gebhart et al., 2020	ChiPPAR
PA4771	Gebhart et al., 2020	ChiPPAR
PA4772	Gebhart et al., 2020	ChiPPAR
PA4793	Gebhart et al., 2020	ChiPPAR
PA4843	Gebhart et al., 2020	ChiPPAR
PA4844	Gebhart et al., 2020	ChiPPAR
PA4865	Gebhart et al., 2020	ChiPPAR
PA4866	Gebhart et al., 2020	ChiPPAR
PA4867	Gebhart et al., 2020	ChiPPAR
PA4881	Gebhart et al., 2020	ChiPPAR
PA4887	Gebhart et al., 2020	ChiPPAR
PA4888	Gebhart et al., 2020	ChiPPAR
PA4891	Gebhart et al., 2020	ChiPPAR
PA4915	Gebhart et al., 2020	ChiPPAR
PA4916	Gebhart et al., 2020	ChiPPAR
PA4917	Gebhart et al., 2020	ChiPPAR
PA4918	Gebhart et al., 2020	ChiPPAR
PA4919	Gebhart et al., 2020	ChiPPAR
PA4920	Gebhart et al., 2020	ChiPPAR
PA4922	Gebhart et al., 2020	ChiPPAR
PA4929	Gebhart et al., 2020	ChiPPAR
PA5015	Gebhart et al., 2020	ChiPPAR
PA5016	Gebhart et al., 2020	ChiPPAR
PA5026	Gebhart et al., 2020	ChiPPAR
PA5027	Gebhart et al., 2020	ChiPPAR
PA5040	Gebhart et al., 2020	ChiPPAR
PA5041	Gebhart et al., 2020	ChiPPAR
PA5042	Gebhart et al., 2020	ChiPPAR
PA5043	Gebhart et al., 2020	ChiPPAR
PA5044	Gebhart et al., 2020	ChiPPAR
PA5119	Gebhart et al., 2020	ChiPPAR
PA5123	Gebhart et al., 2020	ChiPPAR
PA5124	Gebhart et al., 2020	ChiPPAR
PA5137	Gebhart et al., 2020	ChiPPAR
PA5170	Gebhart et al., 2020	ChiPPAR
PA5171	Gebhart et al., 2020	ChiPPAR
PA5172	Gebhart et al., 2020	ChiPPAR
PA5173	Gebhart et al., 2020	ChiPPAR
PA5182	Gebhart et al., 2020	ChiPPAR
PA5183	Gebhart et al., 2020	ChiPPAR
PA5183a	Gebhart et al., 2020	ChiPPAR
PA5230	Gebhart et al., 2020	ChiPPAR
PA5231	Gebhart et al., 2020	ChiPPAR
PA5243	Gebhart et al., 2020	ChiPPAR
PA5271	Gebhart et al., 2020	ChiPPAR
PA5272	Gebhart et al., 2020	ChiPPAR
PA5290	Gebhart et al., 2020	ChiPPAR
PA5405	Gebhart et al., 2020	ChiPPAR
PA5409	Gebhart et al., 2020	ChiPPAR
PA5427	Gebhart et al., 2020	ChiPPAR
PA5435	Gebhart et al., 2020	ChiPPAR
PA5436	Gebhart et al., 2020	ChiPPAR
PA5440	Gebhart et al., 2020	ChiPPAR
PA5446	Gebhart et al., 2020	ChiPPAR
PA5481	Gebhart et al., 2020	ChiPPAR
PA5482	Gebhart et al., 2020	ChiPPAR
PA5496	Gebhart et al., 2020	ChiPPAR
PA5497	Gebhart et al., 2020	ChiPPAR
PA5530	Gebhart et al., 2020	ChiPPAR
PA5538	Gebhart et al., 2020	ChiPPAR
PA5554	Gebhart et al., 2020	ChiPPAR
PA5555	Gebhart et al., 2020	ChiPPAR
PA5556	Gebhart et al., 2020	ChiPPAR
PA5558	Gebhart et al., 2020	ChiPPAR
PA5559	Gebhart et al., 2020	ChiPPAR
pant1	Chihara et. al., 2021	CLIP-seq
PA0003	Chihara et. al., 2021	CLIP-seq
PA0004	Chihara et. al., 2021	CLIP-seq
PA0040	Chihara et. al., 2021	CLIP-seq
pant4	Chihara et. al., 2021	CLIP-seq
PA0046	Chihara et. al., 2021	CLIP-seq
NA	Chihara et. al., 2021	CLIP-seq
PA0050	Chihara et. al., 2021	CLIP-seq
PA0050	Chihara et. al., 2021	CLIP-seq
PA0054	Chihara et. al., 2021	CLIP-seq
PA0054	Chihara et. al., 2021	CLIP-seq
PA0054	Chihara et. al., 2021	CLIP-seq
PA0055	Chihara et. al., 2021	CLIP-seq
PA0066	Chihara et. al., 2021	CLIP-seq
PA0071	Chihara et. al., 2021	CLIP-seq
PA0081	Chihara et. al., 2021	CLIP-seq
PA0081	Chihara et. al., 2021	CLIP-seq
PA0085	Chihara et. al., 2021	CLIP-seq
PA0094	Chihara et. al., 2021	CLIP-seq
PA0095	Chihara et. al., 2021	CLIP-seq
PA0095	Chihara et. al., 2021	CLIP-seq
PA0097	Chihara et. al., 2021	CLIP-seq
PA0156	Chihara et. al., 2021	CLIP-seq
PA0156	Chihara et. al., 2021	CLIP-seq
NA	Chihara et. al., 2021	CLIP-seq
PA0242	Chihara et. al., 2021	CLIP-seq
PA0250	Chihara et. al., 2021	CLIP-seq
NA	Chihara et. al., 2021	CLIP-seq
PA0262	Chihara et. al., 2021	CLIP-seq
PA0262	Chihara et. al., 2021	CLIP-seq
PA0264	Chihara et. al., 2021	CLIP-seq
PA0277	Chihara et. al., 2021	CLIP-seq
PA0286	Chihara et. al., 2021	CLIP-seq
PA0290	Chihara et. al., 2021	CLIP-seq
PA0290	Chihara et. al., 2021	CLIP-seq
pant38	Chihara et. al., 2021	CLIP-seq
PA0296	Chihara et. al., 2021	CLIP-seq
pant46	Chihara et. al., 2021	CLIP-seq
PA0337	Chihara et. al., 2021	CLIP-seq
PA0338	Chihara et. al., 2021	CLIP-seq
PA0408	Chihara et. al., 2021	CLIP-seq
PA0408	Chihara et. al., 2021	CLIP-seq
PA0411	Chihara et. al., 2021	CLIP-seq
PA0413	Chihara et. al., 2021	CLIP-seq
PA0426	Chihara et. al., 2021	CLIP-seq
PA0430	Chihara et. al., 2021	CLIP-seq
NA	Chihara et. al., 2021	CLIP-seq
NA	Chihara et. al., 2021	CLIP-seq
SPA0004	Chihara et. al., 2021	CLIP-seq
PA0447	Chihara et. al., 2021	CLIP-seq
PA0448	Chihara et. al., 2021	CLIP-seq
PA0449	Chihara et. al., 2021	CLIP-seq
PA0449	Chihara et. al., 2021	CLIP-seq
PA0449	Chihara et. al., 2021	CLIP-seq
as21	Chihara et. al., 2021	CLIP-seq
PA0490	Chihara et. al., 2021	CLIP-seq
PA0515	Chihara et. al., 2021	CLIP-seq
PA0516	Chihara et. al., 2021	CLIP-seq
PA0516	Chihara et. al., 2021	CLIP-seq
PA0518	Chihara et. al., 2021	CLIP-seq
PA0519	Chihara et. al., 2021	CLIP-seq
pant65	Chihara et. al., 2021	CLIP-seq
PA0577	Chihara et. al., 2021	CLIP-seq
PA0582	Chihara et. al., 2021	CLIP-seq
PA0586	Chihara et. al., 2021	CLIP-seq
PA0587	Chihara et. al., 2021	CLIP-seq
PA0595	Chihara et. al., 2021	CLIP-seq
PA0595	Chihara et. al., 2021	CLIP-seq
PA0604	Chihara et. al., 2021	CLIP-seq
NA	Chihara et. al., 2021	CLIP-seq
PA0624	Chihara et. al., 2021	CLIP-seq
PA0647	Chihara et. al., 2021	CLIP-seq
PA0648	Chihara et. al., 2021	CLIP-seq
PA0650	Chihara et. al., 2021	CLIP-seq
PA0652	Chihara et. al., 2021	CLIP-seq
PA0652	Chihara et. al., 2021	CLIP-seq
PA0652	Chihara et. al., 2021	CLIP-seq
PA0652	Chihara et. al., 2021	CLIP-seq
PA0653	Chihara et. al., 2021	CLIP-seq
NA	Chihara et. al., 2021	CLIP-seq
PA0715	Chihara et. al., 2021	CLIP-seq
PA0716	Chihara et. al., 2021	CLIP-seq
pant77	Chihara et. al., 2021	CLIP-seq
PA0749	Chihara et. al., 2021	CLIP-seq
PA0763	Chihara et. al., 2021	CLIP-seq
PA0771	Chihara et. al., 2021	CLIP-seq
PA0782	Chihara et. al., 2021	CLIP-seq
NA	Chihara et. al., 2021	CLIP-seq
PA0833	Chihara et. al., 2021	CLIP-seq
PA0835	Chihara et. al., 2021	CLIP-seq
as39	Chihara et. al., 2021	CLIP-seq
NA	Chihara et. al., 2021	CLIP-seq
PA0905	Chihara et. al., 2021	CLIP-seq
PA0905	Chihara et. al., 2021	CLIP-seq
PA0905.2	Chihara et. al., 2021	CLIP-seq
PA0905.3	Chihara et. al., 2021	CLIP-seq
PA0917	Chihara et. al., 2021	CLIP-seq
PA0928	Chihara et. al., 2021	CLIP-seq
PA0938	Chihara et. al., 2021	CLIP-seq
PA0938	Chihara et. al., 2021	CLIP-seq
PA0943	Chihara et. al., 2021	CLIP-seq
PA0959	Chihara et. al., 2021	CLIP-seq
PA0960	Chihara et. al., 2021	CLIP-seq
PA0959	Chihara et. al., 2021	CLIP-seq
SPA0182	Chihara et. al., 2021	CLIP-seq
SPA0168	Chihara et. al., 2021	CLIP-seq
NA	Chihara et. al., 2021	CLIP-seq
PA1069	Chihara et. al., 2021	CLIP-seq
PA1070	Chihara et. al., 2021	CLIP-seq
PA1089	Chihara et. al., 2021	CLIP-seq
PA1093	Chihara et. al., 2021	CLIP-seq
PA1093	Chihara et. al., 2021	CLIP-seq
PA1094	Chihara et. al., 2021	CLIP-seq
PA1094	Chihara et. al., 2021	CLIP-seq
PA1097	Chihara et. al., 2021	CLIP-seq
PA1104	Chihara et. al., 2021	CLIP-seq
PA1112	Chihara et. al., 2021	CLIP-seq
PA1123	Chihara et. al., 2021	CLIP-seq
PA1126	Chihara et. al., 2021	CLIP-seq
PA1126	Chihara et. al., 2021	CLIP-seq
PA1127	Chihara et. al., 2021	CLIP-seq
PA1138	Chihara et. al., 2021	CLIP-seq
PA1155	Chihara et. al., 2021	CLIP-seq
PA1155	Chihara et. al., 2021	CLIP-seq
PA1155	Chihara et. al., 2021	CLIP-seq
PA1198	Chihara et. al., 2021	CLIP-seq
PA1198	Chihara et. al., 2021	CLIP-seq
NA	Chihara et. al., 2021	CLIP-seq
PA1332	Chihara et. al., 2021	CLIP-seq
PA1376	Chihara et. al., 2021	CLIP-seq
PA1396	Chihara et. al., 2021	CLIP-seq
PA1414	Chihara et. al., 2021	CLIP-seq
PA1414	Chihara et. al., 2021	CLIP-seq
PA1430	Chihara et. al., 2021	CLIP-seq
PA1430	Chihara et. al., 2021	CLIP-seq
PA1430	Chihara et. al., 2021	CLIP-seq
PA1432	Chihara et. al., 2021	CLIP-seq
PA1450	Chihara et. al., 2021	CLIP-seq
PA1457	Chihara et. al., 2021	CLIP-seq
PA1457	Chihara et. al., 2021	CLIP-seq
PA1458	Chihara et. al., 2021	CLIP-seq
PA1458	Chihara et. al., 2021	CLIP-seq
PA1511	Chihara et. al., 2021	CLIP-seq
PA1527	Chihara et. al., 2021	CLIP-seq
PA1528	Chihara et. al., 2021	CLIP-seq
PA1528	Chihara et. al., 2021	CLIP-seq
PA1528	Chihara et. al., 2021	CLIP-seq
PA1530.1	Chihara et. al., 2021	CLIP-seq
NA	Chihara et. al., 2021	CLIP-seq
PA1556	Chihara et. al., 2021	CLIP-seq
PA1572	Chihara et. al., 2021	CLIP-seq
PA1572	Chihara et. al., 2021	CLIP-seq
PA1579	Chihara et. al., 2021	CLIP-seq
PA1587	Chihara et. al., 2021	CLIP-seq
PA1588	Chihara et. al., 2021	CLIP-seq
PA1596	Chihara et. al., 2021	CLIP-seq
PA1596	Chihara et. al., 2021	CLIP-seq
PA1613	Chihara et. al., 2021	CLIP-seq
PA1613	Chihara et. al., 2021	CLIP-seq
NA	Chihara et. al., 2021	CLIP-seq
PA1656	Chihara et. al., 2021	CLIP-seq
PA1656	Chihara et. al., 2021	CLIP-seq
PA1665	Chihara et. al., 2021	CLIP-seq
PA1664	Chihara et. al., 2021	CLIP-seq
NA	Chihara et. al., 2021	CLIP-seq
PA1727	Chihara et. al., 2021	CLIP-seq
PA1760	Chihara et. al., 2021	CLIP-seq
as86	Chihara et. al., 2021	CLIP-seq
PA1776	Chihara et. al., 2021	CLIP-seq
PA1777	Chihara et. al., 2021	CLIP-seq
PA1777	Chihara et. al., 2021	CLIP-seq
PA1793	Chihara et. al., 2021	CLIP-seq
PA1799	Chihara et. al., 2021	CLIP-seq
PA1799	Chihara et. al., 2021	CLIP-seq
PA1802	Chihara et. al., 2021	CLIP-seq
PA1817	Chihara et. al., 2021	CLIP-seq
PA1821	Chihara et. al., 2021	CLIP-seq
PA1832	Chihara et. al., 2021	CLIP-seq
NA	Chihara et. al., 2021	CLIP-seq
PA1869	Chihara et. al., 2021	CLIP-seq
PA1869	Chihara et. al., 2021	CLIP-seq
[truncated: 1,587 more rows]
