# Supplementary material for: Thermodynamic modeling of RsmA - mRNA interactions capture novel direct binding across the Pseudomonas aeruginosa transcriptome
Source: Front Mol Biosci. 2025 Feb 20;12:1493891. doi: 10.3389/fmolb.2025.1493891 (PMC11882435; doi:10.3389/fmolb.2025.1493891)
Supplement: Supplementary file 9 [file Table7.xlsx]

## Sheet: Sheet1
Supplementary Table 7: DEseq2 summary of proteomics dataset
Protein ID	L2FC WTvA	Padj	L2FC WTvF	padj	L2FC WT v AF	padj	DelA v DelF	padj	DelA v delAF	padj	DelF v delAF	padj	DelA vs WT Signficicant? (L2FC <-1 or >1 with p adjusted < 0.05)	DelF vs WT Signficicant? (L2FC <-1 or >1 with p adjusted < 0.005)	DelAF vs WT Signficicant? (L2FC <-1 or >1 with p adjusted < 0.005)	DelA vs DelAF Signficicant? (L2FC <-1 or >1 with p adjusted < 0.005)	DelF vs DelAF Signficicant? (L2FC <-1 or >1 with p adjusted < 0.005)		Gene name
A0A0H2Z982	7.22519	3.53576e-07	-0.006994	1	1.18203	0.06471	-7.23218	5.451e-07	-6.04316	9.7261e-05	1.18902	0.0681227	1	0	0	-1	0	dA v dAF only	popD
A0A0H2ZJZ5	-0.881043	0.147435	-0.245786	1	-3.52305	1.6921e-27	0.635257	0.494137	-2.64201	1.4592e-19	-3.27727	5.8765e-24	0	0	-1	-1	-1	dA and dF v dAF	PA14_00820
A0A0H2Z9N3	7.41685	3.53576e-07	0.276196	1	1.46496	0.0565851	-7.14066	1.6725e-06	-5.9519	0.00025012	1.18876	0.18755	1	0	0	-1	0	dA v dAF only	popB
A0A0H2Z9G1	7.52976	2.60357e-07	0.28318	1	1.75229	0.0177783	-7.24658	1.3039e-06	-5.77746	0.00052861	1.46911	0.0771586	1	0	1	-1	0	dA v dAF only	pcrH
CON__P15636	0.79507	0.0492856	1.18575	0.0176563	0.246846	0.791743	0.390683	0.779507	-0.548224	0.529912	-0.938908	0.0145319	1	1	0	0	-1	dF v dAF only	#N/A
A0A0H2ZJ28	-2.8495	2.13872e-10	-0.127767	1	-5.48577	3.8357e-44	2.72173	6.7308e-09	-2.63628	2.6549e-36	-5.35801	8.6678e-40	-1	0	-1	-1	-1	dA and dF v dAF	clpB
A0A0H2ZFB4	6.67356	1.1287e-05	0.173667	1	1.47428	0.112317	-6.4999	2.6221e-05	-5.19928	0.00358478	1.30061	0.210619	1	0	0	-1	0	dA v dAF only	PA14_14330
A0A0H2ZJ79	-0.0896111	0.996653	-0.241412	1	1.9874	0.0011538	-0.151801	0.991646	2.07701	0.00121265	2.22881	0.00016187	0	0	1	1	1	dA and dF v dAF	nuh
A0A0H2Z7T0	-0.0019643	1	-0.589946	1	1.19798	0.0217464	-0.587982	0.490698	1.19994	0.0449744	1.78793	5.2025e-05	0	0	1	1	1	dA and dF v dAF	braC
A0A0H2ZI98	-0.0640681	0.996653	0.0537862	1	2.39276	0.000433	0.117854	0.997097	2.45682	0.00058001	2.33897	0.00079631	0	0	1	1	1	dA and dF v dAF	PA14_64030
A0A0H2ZK98	-5.66642	0.000457863	-2.69399	1	-3.12174	0.174796	2.97244	0.00487438	2.54469	0.0153886	-0.427751	0.941309	-1	0	0	1	0	dA v dAF only	PA14_02220
A0A0H2Z9M5	-0.331828	0.404556	-0.212091	1	0.277391	0.423986	0.119737	0.977655	0.609219	0.0112867	0.489482	0.0440709	0	0	0	1	1	dA and dF v dAF	oprF
A0A0H2Z7I6	5.8601	0.000543995	0.265488	1	1.24313	0.397811	-5.59461	0.00150391	-4.61697	0.0261042	0.977642	0.618926	1	0	0	-1	0	dA v dAF only	exoU
A0A0H2ZGV7	0.461852	0.859787	-0.0743627	1	2.26827	2.8185e-05	-0.536215	0.730337	1.80642	0.00541708	2.34263	1.6963e-05	0	0	1	1	1	dA and dF v dAF	PA14_58420
A0A0H2ZGN2	-0.0009746	1	-0.347097	1	1.26496	0.0208521	-0.346123	0.887233	1.26593	0.0440005	1.61206	0.00110346	0	0	1	1	1	dA and dF v dAF	PA14_58390
A0A0H2ZKQ6	2.14011	0.714209	3.82148	1	-0.188569	0.977281	1.68137	0.923121	-2.32868	NA	-4.01005	0.0841183	0	0	0	0	0	no	PA14_06620
Q02T79	-0.153721	0.984358	-0.771825	0.0176563	-0.128358	0.878553	-0.618104	0.0140179	0.0253635	0.997563	0.643467	0.00764633	0	-1	0	0	1	dF v dAF only	rplD
A0A0H2ZIG0	2.4015	0.794943	2.22345	1	-2.18639	0.450591	0	1	-4.58788	NA	-4.40984	0.0657458	0	0	0	0	0	no	pncB1
A0A0H2ZK02	5.95372	0.000191726	-0.587283	1	1.27006	0.315341	-6.541	2.6221e-05	-4.68366	0.0165715	1.85734	0.0495203	1	0	0	-1	1	dA and dF v dAF	exoT
Q02T90	-0.0845358	0.995255	-0.667121	0.0456223	-0.0662824	0.945011	-0.582585	0.0124616	0.0182534	0.997563	0.600838	0.00740891	0	-1	0	0	1	dF v dAF only	rplA
Q02TY9	-0.185225	0.993787	-0.0441964	1	0.875541	0.0301155	0.141028	0.991646	1.06077	0.00878969	0.919737	0.0224618	0	0	1	1	1	dA and dF v dAF	PA14_05510
A0A0H2ZK28	-2.5213	0.497617	0.74269	1	-7.67857	2.4324e-08	3.26399	0.197788	-5.15727	2.8178e-12	-8.42126	6.8358e-10	0	0	-1	-1	-1	dA and dF v dAF	PA14_00990
A0A0H2Z7J4	4.31259	0.000543995	-0.0543294	1	1.17761	0.317737	-4.36692	0.00054498	-3.13499	0.0573078	1.23194	0.275662	1	0	0	0	0	no	spcU
A0A0H2Z996	5.90565	0.000194766	0.214517	1	2.03066	0.0589713	-5.69113	0.00051171	-3.87498	0.100548	1.81615	0.127758	1	0	0	0	0	no	pscF
A0A0H2Z989	6.40064	0.000135908	-0.0172625	1	1.95867	0.134206	-6.41791	0.00015565	-4.44197	0.0489516	1.97594	0.130548	1	0	0	-1	0	dA v dAF only	exsD
A0A0H2ZKN8	-0.464396	0.995255	-0.221497	1	3.95882	0.06007	0.2429	0.997097	4.42321	0.0475233	4.18031	0.0420714	0	0	0	1	1	dA and dF v dAF	PA14_04040
A0A0H2ZIP3	-0.368414	0.814186	-0.0216461	1	0.757915	0.128433	0.346768	0.829111	1.12633	0.00919048	0.779561	0.120419	0	0	0	1	0	dA v dAF only	arcA
A0A0H2ZGA2	-0.554314	0.984358	-0.473747	1	2.15712	0.242752	0.0805671	0.997097	2.71143	0.138922	2.63087	0.097131	0	0	0	0	0	no	mexH
A0A0H2ZCT9	0.0158034	0.996653	-0.0855236	1	1.6382	0.0177254	-0.101327	0.997097	1.62239	0.0416993	1.72372	0.0119998	0	0	1	1	1	dA and dF v dAF	erfK
A0A0H2ZK83	-3.26512	0.00885334	1.26097	1	-6.2037	3.6366e-10	4.52609	0.0073996	-2.93858	1.2476e-10	-7.46467	6.4301e-08	-1	0	-1	-1	-1	dA and dF v dAF	PA14_00940
A0A0H2ZLM2	0.248689	0.993787	-0.164128	1	1.78804	0.00758053	-0.412817	0.896645	1.53936	0.0698488	1.95217	0.00288591	0	0	1	0	1	dF v dAF only	PA14_21175
Q02RJ6	-2.01856	0.0480529	-0.446042	1	0.23036	0.965549	1.57252	0.200985	2.24892	0.0440005	0.676402	0.835926	-1	0	0	1	0	dA v dAF only	lasB
A0A0H2ZI72	-0.657954	0.938809	-0.13133	1	2.25342	0.198625	0.526624	0.96766	2.91137	0.0791341	2.38475	0.160765	0	0	0	0	0	no	PA14_70200
A0A0H2ZFI7	0.220837	0.996653	3.22342	1	-1.17672	0.673155	3.00259	0.412731	-1.39756	0.997563	-4.40015	0.0280159	0	0	0	0	-1	dF v dAF only	PA14_13190
A0A0H2ZK24	-3.50049	0.0354018	1.63915	1	-6.45136	2.4919e-07	5.13964	0.00200888	-2.95086	4.8392e-07	-8.09051	7.6448e-09	-1	0	-1	-1	-1	dA and dF v dAF	PA14_00910
A0A0H2ZLE4	-0.546179	0.577357	0.127781	1	0.809877	0.181166	0.673961	0.355471	1.35606	0.00441295	0.682096	0.337508	0	0	0	1	0	dA v dAF only	clpA
A0A0H2ZJF5	1.22038	0.710159	2.8089	1	0.72488	0.789299	1.58852	0.735832	-0.495505	0.997563	-2.08402	0.311898	0	0	0	0	0	no	yicC
A0A0H2ZDK0	1.44069	0.794943	2.62109	1	-0.0400693	0.984974	1.18041	0.951466	-1.48075	0.997563	-2.66116	0.271645	0	0	0	0	0	no	PA14_16890
A0A0H2ZIR8	-0.326012	0.970403	-0.615349	1	0.332602	0.826507	-0.289337	0.948656	0.658614	0.80215	0.947951	0.096506	0	0	0	0	0	no	PA14_67050
A0A0H2Z7X1	-0.302946	0.726218	-0.511045	1	-0.0991027	0.923356	-0.2081	0.887345	0.203843	0.997563	0.411943	0.262458	0	0	0	0	0	no	fliC
A0A0H2ZH42	-1.0796	0.031962	0.0867547	1	-2.17223	2.2291e-09	1.16636	0.0267006	-1.09262	0.00425372	-2.25898	5.0258e-09	-1	0	-1	-1	-1	dA and dF v dAF	PA14_58330
A0A0H2ZGI5	-2.96362	1.17046e-05	-1.02193	1	-2.12792	0.00546539	1.94169	0.00319745	0.8357	0.644771	-1.10599	0.22205	-1	0	-1	0	0	no	phzF1
A0A0H2ZDN1	-0.262699	0.988916	0.0564542	1	1.0336	0.0734795	0.319153	0.926683	1.29629	0.0214688	0.977141	0.11542	0	0	0	1	0	dA v dAF only	gltB
A0A0H2ZIR4	0.791765	0.601034	-0.0828567	1	2.58257	0.0011538	-0.874622	0.483265	1.7908	0.130071	2.66542	0.00079755	0	0	1	0	1	dF v dAF only	PA14_72640
A0A0H2Z7P7	-0.116033	0.996653	-0.336292	1	1.15282	0.193342	-0.220259	0.991646	1.26885	0.224713	1.48911	0.0443562	0	0	0	0	1	dF v dAF only	PA14_52060
A0A0H2ZHY9	1.18558	0.648033	-0.403977	1	4.22708	0.0176269	-1.58956	0.286124	3.04149	0.338186	4.63105	0.00700274	0	0	1	0	1	dF v dAF only	hitA
A0A0H2Z6Z0	-0.24718	0.996653	-0.515309	1	2.05284	0.283923	-0.268129	0.991646	2.30002	0.335908	2.56815	0.106356	0	0	0	0	0	no	PA14_54540
A0A0H2Z9P8	5.41231	0.00891318	0.825795	1	1.75788	0.472074	-4.58652	0.0592077	-3.65444	0.328906	0.93208	0.871505	1	0	0	0	0	no	pscJ
A0A0H2ZG18	0.401793	0.89187	-0.512339	1	1.17405	0.0407863	-0.914133	0.142797	0.772255	0.684705	1.68639	0.00051741	0	0	1	0	1	dF v dAF only	PA14_11140
A0A0H2Z802	-1.38621	0.258654	-0.423147	1	0.47646	0.882408	0.963065	0.616052	1.86267	0.110051	0.899607	0.664116	0	0	0	0	0	no	PA14_49280
A0A0H2ZAZ1	-0.598836	0.278011	-0.193005	1	0.150487	0.91843	0.40583	0.681841	0.749323	0.128285	0.343493	0.680539	0	0	0	0	0	no	chiC
A0A0H2ZEY6	1.09043	0.441751	-0.299685	1	3.0711	0.00502288	-1.39012	0.166577	1.98067	0.338186	3.37078	0.00139237	0	0	1	0	1	dF v dAF only	PA14_16360
A0A0H2ZH52	0.345921	0.94776	-0.269999	1	1.32481	0.016008	-0.61592	0.534779	0.97889	0.276643	1.59481	0.00169122	0	0	1	0	1	dF v dAF only	dppF
A0A0H2ZM75	0.663452	0.726218	0.400828	1	2.96911	0.00050271	-0.262624	0.991646	2.30566	0.0377904	2.56828	0.00591568	0	0	1	1	1	dA and dF v dAF	PA14_58375
A0A0H2ZC19	0.959285	0.882324	2.38951	1	0.315279	0.93273	1.43023	0.813285	-0.644006	0.997563	-2.07423	0.301256	0	0	0	0	0	no	PA14_24150
A0A0H2Z9P3	5.56901	0.00105571	-0.103347	1	1.89349	0.184294	-5.67236	0.00097602	-3.67552	0.177183	1.99684	0.148615	1	0	0	0	0	no	pscE
A0A0H2Z601	0.032267	0.996653	0.0156392	1	1.75947	0.0338206	-0.0166278	1	1.7272	0.07764	1.74383	0.0416957	0	0	1	0	1	dF v dAF only	PA14_53820
Q02T71	-0.108792	0.995255	-0.756391	0.859048	-0.0528606	0.965549	-0.647599	0.127057	0.0559318	0.997563	0.703531	0.0509893	0	0	0	0	0	no	rpsQ
A0A0H2Z7S6	-4.24162	1.11957e-42	0.447588	1	-4.83722	8.4294e-57	4.68921	1.366e-35	-0.5956	0.00323796	-5.28481	3.7944e-46	-1	0	-1	-1	-1	dA and dF v dAF	PA14_50570
A0A0H2ZJN1	-2.26685	2.15555e-07	-0.336592	1	-3.79315	2.1669e-23	1.93026	1.2259e-05	-1.5263	1.908e-08	-3.45656	1.4327e-20	-1	0	-1	-1	-1	dA and dF v dAF	PA14_71840
A0A0H2Z7E7;A0A0H2ZHI6	0.366226	0.901995	-0.0976818	1	1.4527	0.00515982	-0.463908	0.779507	1.08648	0.146603	1.55039	0.00253798	0	0	1	0	1	dF v dAF only	ybeJ
A0A0H2ZC71	-1.26778	0.954766	-1.77151	1	1.41756	0.832089	-0.503724	0.991646	2.68534	NA	3.18907	0.235771	0	0	0	0	0	no	PA14_30070
A0A0H2ZFA6;A0A0H2ZD23	-0.192959	0.996653	-0.304618	1	1.84698	0.216068	-0.111659	0.997097	2.03994	0.249906	2.1516	0.107201	0	0	0	0	0	no	PA14_13140
A0A0H2ZC86	0.834252	0.9709	2.2579	1	-0.297058	0.952022	1.42365	0.875382	-1.13131	0.997563	-2.55496	0.262458	0	0	0	0	0	no	uvrB
A0A0H2ZII7	-0.0588535	0.996653	-0.222741	1	3.94294	0.104514	-0.163887	0.997097	4.00179	0.177183	4.16568	0.0771586	0	0	0	0	0	no	yegQ
A0A0H2ZJL3	0.920727	0.995255	0.742683	1	-4.20573	0.111733	0	1	-5.12646	NA	-4.94842	0.0404262	0	0	0	0	-1	dF v dAF only	PA14_71430
A0A0H2ZB86	-1.0245	0.132532	-1.0662	1	-0.888089	0.193342	-0.0416939	0.997097	0.136413	0.997563	0.178107	0.935543	0	0	0	0	0	no	PA14_34460
A0A0H2ZJS2	0.800664	0.992322	2.84224	1	-0.216614	0.965549	2.04157	0.779507	-1.01728	0.997563	-3.05885	0.22205	0	0	0	0	0	no	dgcP
A0A0H2ZG47	-1.41558	0.349283	-0.212427	1	0.719946	0.82758	1.20315	0.523176	2.13553	0.108373	0.932373	0.715581	0	0	0	0	0	no	PA14_09550
A0A0H2Z8H0	5.94917	0.000345221	0.296216	1	2.76404	0.0290811	-5.65295	0.00105232	-3.18513	0.406089	2.46782	0.0758688	1	0	1	0	0	no	pscC
Q02PD3	-0.219564	0.992068	-0.785695	1	-0.133881	0.925021	-0.566131	0.350932	0.0856829	0.997563	0.651814	0.144499	0	0	0	0	0	no	rpmF
A0A0H2Z9N7	-0.806712	0.970403	-0.201246	1	2.26668	0.389392	0.605466	0.977655	3.0734	0.237558	2.46793	0.313067	0	0	0	0	0	no	PA14_36200
A0A0H2ZGG9	-1.93877	0.815589	0.742688	1	-5.81735	0.00021371	2.68146	0.506284	-3.87858	0.00096301	-6.56004	1.7517e-05	0	0	-1	-1	-1	dA and dF v dAF	PA14_56090
A0A0H2ZDN3	-0.87291	6.73627e-05	-0.515479	1	-0.84286	0.00010427	0.357431	0.370222	0.0300495	0.997563	-0.327381	0.323637	-1	0	-1	0	0	no	orfH
Q02UB7	0.0203489	0.996653	0.0521007	1	1.20141	0.0284285	0.0317518	0.997097	1.18106	0.0658968	1.14931	0.046098	0	0	1	0	1	dF v dAF only	spuD
A0A0H2ZLY6	0.278392	0.993787	-0.669233	1	0.823692	0.298148	-0.947625	0.161956	0.5453	0.997563	1.49293	0.00506721	0	0	0	0	1	dF v dAF only	vfr
A0A0H2Z7K2	0.707129	0.352086	0.151998	1	2.02379	4.2882e-05	-0.555131	0.62526	1.31666	0.0635822	1.87179	0.00033252	0	0	1	0	1	dF v dAF only	phnA
A0A0H2Z9N8	5.72432	0.000835042	0.306146	1	2.54065	0.0696587	-5.41818	0.0025413	-3.18367	0.417154	2.2345	0.155351	1	0	0	0	0	no	exsA
A0A0H2ZA47	-0.916734	0.911024	-1.71582	1	-0.055298	0.984974	-0.799085	0.873088	0.861436	0.997563	1.66052	0.278776	0	0	0	0	0	no	bdhA
A0A0H2ZGS4	0.961049	0.775282	-0.106683	1	3.52824	0.0300498	-1.06773	0.649759	2.56719	0.417154	3.63492	0.0247392	0	0	1	0	1	dF v dAF only	ttg2D
A0A0H2ZEW7	-1.36748	0.398286	-0.997803	1	-0.324638	0.927677	0.369678	0.990344	1.04284	0.997563	0.673166	0.784263	0	0	0	0	0	no	ppc
Q02F66	-3.47705	0.359774	-3.10215	1	-1.90138	0.760639	0.374905	0.997097	1.57567	NA	1.20076	NA	0	0	0	0	0	no	rsgA
A0A0H2ZFW8	0.141475	0.993787	-0.330482	1	0.452189	0.277966	-0.471956	0.286124	0.310715	0.997563	0.782671	0.00794073	0	0	0	0	1	dF v dAF only	pilA
Q02T56	-0.101267	0.993787	-0.416927	1	-0.0573939	0.946689	-0.315659	0.374361	0.0438736	0.997563	0.359533	0.160765	0	0	0	0	0	no	rpsD
A0A0H2ZJR5	-4.57994	1.63031e-07	-0.214474	1	-7.13113	2.0876e-19	4.36546	9.1586e-07	-2.5512	1.9333e-24	-6.91666	3.2674e-18	-1	0	-1	-1	-1	dA and dF v dAF	PA14_01020
A0A0H2ZEJ9	-1.45233	0.794943	-0.213608	1	-4.73024	2.3615e-05	1.23872	0.849636	-3.27791	0.00012071	-4.51663	7.2254e-05	0	0	-1	-1	-1	dA and dF v dAF	PA14_19030
Q02NZ3	0.626156	0.899942	1.54507	1	0.299656	0.91623	0.918912	0.817261	-0.3265	0.997563	-1.24541	0.39136	0	0	0	0	0	no	htpX
A0A0H2Z7A1	0.491299	0.891797	0.0632973	1	2.01655	0.00423424	-0.428002	0.918006	1.52525	0.125702	1.95326	0.00740891	0	0	1	0	1	dF v dAF only	aotJ
A0A0H2ZEF1	-1.89905	0.883201	0	1	-7.70517	5.7959e-08	1.67994	0.887233	-5.80613	1.4849e-05	-7.48607	1.5673e-07	0	0	-1	-1	-1	dA and dF v dAF	PA14_19020
A0A0H2Z8G0	5.83127	0.000352838	-0.21147	1	2.6146	0.00683118	-6.04274	0.00021347	-3.21667	0.29886	2.82607	0.00280596	1	0	1	0	1	dF v dAF only	pcrV
A0A0H2Z9T5	0	1	0	1	-6.15578	0.00075116	0	1	-6.11472	0.00195998	-5.93668	0.00139554	0	0	-1	-1	-1	dA and dF v dAF	PA14_40660
A0A0H2Z964	5.57423	0.00126982	0.154412	1	2.39028	0.0999623	-5.41982	0.0025174	-3.18395	0.417154	2.23587	0.150684	1	0	0	0	0	no	pscQ
A0A0H2ZEF8	0.698058	0.995255	2.96267	1	-0.729544	0.915385	2.26461	0.817511	-1.4276	NA	-3.69221	0.191699	0	0	0	0	0	no	tesB
A0A0H2ZLW4	-3.7042	0.186868	-3.68774	1	-3.51901	0.174783	0.0164592	1	0.185191	NA	0.168732	0.97873	0	0	0	0	0	no	PA14_03166
A0A0H2ZL79	0.330581	0.996653	2.47943	1	-0.154469	0.970244	2.14885	0.592837	-0.485049	0.997563	-2.6339	0.230258	0	0	0	0	0	no	epd
A0A0H2Z7I1	1.21156	0.89187	3.25716	1	0.725818	0.874192	2.0456	0.803928	-0.485745	0.997563	-2.53134	0.440022	0	0	0	0	0	no	PA14_50660
A0A0H2ZHQ1	1.83447	0.601034	0.439998	1	-0.41182	0.91623	-1.39448	0.827492	-2.24629	0.426679	-0.851817	0.775242	0	0	0	0	0	no	katB
A0A0H2Z9K1	-7.716	8.79095e-08	0	1	-2.4981	0.418362	7.4969	2.9837e-07	5.2179	3.0743e-06	-2.279	0.523092	-1	0	0	1	0	dA v dAF only	PA14_42900
A0A0H2ZGT1	0.587705	0.984358	1.55965	1	-0.0587608	0.984974	0.971941	0.873836	-0.646466	0.997563	-1.61841	0.320624	0	0	0	0	0	no	PA14_58060
A0A0H2ZJ97	-0.468196	0.778811	-0.622648	1	-0.142775	0.935115	-0.154451	0.991646	0.325421	0.997563	0.479873	0.555784	0	0	0	0	0	no	rnk
A0A0H2ZGU6	-3.29965	5.4837e-11	1.27678	1	-3.58684	1.9883e-13	4.57643	6.7308e-09	-0.287188	0.997563	-4.86361	2.1186e-10	-1	0	-1	0	-1	dF v dAF only	PA14_58270
A0A0H2Z841	-0.62477	0.993787	2.25601	1	-1.71861	0.34377	2.88078	0.392137	-1.09384	0.997563	-3.97462	0.0469702	0	0	0	0	-1	dF v dAF only	yieF
A0A0H2ZBM9	0.280067	0.996653	2.96374	1	-0.540986	0.925021	2.68367	0.602061	-0.821052	NA	-3.50472	0.176419	0	0	0	0	0	no	PA14_26590
A0A0H2ZLD6	0.808956	0.89187	-0.62743	1	2.52313	0.110424	-1.43639	0.374361	1.71417	0.994223	3.15056	0.0213767	0	0	0	0	1	dF v dAF only	nirS
A0A0H2Z9H8	0.0327925	0.996653	0.0417231	1	0.149252	0.652388	0.00893061	0.997097	0.11646	0.997563	0.107529	0.835926	0	0	0	0	0	no	hupB
Q02TI4	-0.137534	0.993787	-0.206201	1	-0.0490395	0.965549	-0.0686668	0.997097	0.0884943	0.997563	0.157161	0.897655	0	0	0	0	0	no	rpsU
A0A0H2ZJ31	0.0759629	0.996653	-0.465953	1	0.0556	0.984974	-0.541916	0.811699	-0.0203629	0.997563	0.521553	0.663176	0	0	0	0	0	no	rpmG
Q02H54	0.0737121	0.995255	-0.0273553	1	-0.0299502	0.965549	-0.101068	0.975645	-0.103662	0.997563	-0.0025949	0.994841	0	0	0	0	0	no	groS
Q02T82	0.266289	0.0664276	0.0683315	1	0.35593	0.00316383	-0.197958	0.352639	0.089641	0.997563	0.287599	0.0340183	0	0	1	0	1	dF v dAF only	tuf1
A0A0H2ZD34	0.16766	0.993787	-0.251056	1	0.111263	0.937846	-0.418716	0.68579	-0.0563974	0.997563	0.362318	0.633348	0	0	0	0	0	no	acpP
Q02T62	0.109476	0.996653	-0.547156	1	0.148656	0.940528	-0.656632	0.514193	0.0391798	0.997563	0.695811	0.316081	0	0	0	0	0	no	rpmD
Q02H55	0.0143158	0.996653	0.0194743	1	0.00911416	0.984974	0.00515849	0.997097	-0.0052017	0.997563	-0.0103602	0.979198	0	0	0	0	0	no	groL
Q02T69	0.0600993	0.996653	-0.218291	1	0.040684	0.965549	-0.278391	0.626037	-0.0194153	0.997563	0.258975	0.538005	0	0	0	0	0	no	rplX
A0A0H2ZGT4	-0.660152	0.134684	-0.148894	1	-0.222283	0.829162	0.511258	0.405745	0.437869	0.874104	-0.0733893	0.961642	0	0	0	0	0	no	sodB
Q02T75	0.185928	0.970403	-0.105256	1	0.166049	0.836272	-0.291183	0.716836	-0.019879	0.997563	0.271304	0.608934	0	0	0	0	0	no	rplV
Q02T89	0.395469	0.51894	0.366489	1	0.482062	0.199324	-0.0289799	0.997097	0.086593	0.997563	0.115573	0.932631	0	0	0	0	0	no	rplJ
Q02T72	0.348635	0.9709	-0.143888	1	0.497433	0.649519	-0.492523	0.828843	0.148799	0.997563	0.641321	0.48834	0	0	0	0	0	no	rpmC
A0A0H2ZK92	0.0777568	0.996653	-0.175992	1	0.0135346	0.984974	-0.253749	0.94969	-0.0642221	0.997563	0.189527	0.906848	0	0	0	0	0	no	cspB
Q02T88	-0.013142	0.996653	-0.203147	1	-0.0062164	0.984974	-0.190005	0.779507	0.00692558	0.997563	0.196931	0.583186	0	0	0	0	0	no	rplL
Q02G03	0.486743	0.00237701	0.415969	0.419654	0.804157	2.8262e-08	-0.070774	0.991646	0.317413	0.262477	0.388187	0.0449966	1	0	1	0	1	dF v dAF only	rplY
Q02UU0	-0.229853	0.820481	-0.326673	1	-0.327082	0.333712	-0.0968192	0.991646	-0.097229	0.997563	-0.0004098	0.998584	0	0	0	0	0	no	ahpC
Q02T84	0.186708	0.89187	-0.0348448	1	0.248756	0.525915	-0.221552	0.811699	0.0620481	0.997563	0.2836	0.455655	0	0	0	0	0	no	rpsG
Q02T67	0.515114	0.735825	-0.0260977	1	0.410397	0.682255	-0.541212	0.681841	-0.104717	0.997563	0.436495	0.671317	0	0	0	0	0	no	rpsN
Q02EW8	0.294717	0.883201	0.399593	1	0.357088	0.550458	0.104876	0.991646	0.0623714	0.997563	-0.0425049	0.97873	0	0	0	0	0	no	rpmE
Q02RL8	-0.184462	0.992322	-0.326074	1	-0.107838	0.927677	-0.141613	0.991646	0.0766234	0.997563	0.218236	0.828487	0	0	0	0	0	no	rpsP
Q02T81	0.435505	0.198707	0.141826	1	0.596062	0.0188625	-0.293679	0.641462	0.160557	0.997563	0.454236	0.145349	0	0	1	0	0	no	rpsJ
Q02RL5	0.261037	0.938809	0.0394314	1	0.455223	0.401362	-0.221606	0.951466	0.194185	0.997563	0.415791	0.523157	0	0	0	0	0	no	rplS
Q02T73	0.465831	0.388099	0.306189	1	0.58105	0.113974	-0.159642	0.977655	0.115219	0.997563	0.274862	0.715581	0	0	0	0	0	no	rplP
Q02RC7	0.154195	0.626652	-0.0648264	1	0.237437	0.100773	-0.219021	0.223997	0.0832419	0.997563	0.302263	0.0194436	0	0	0	0	1	dF v dAF only	tsf
Q02T58	0.321307	0.59157	0.131	1	0.175794	0.788261	-0.190306	0.905239	-0.145513	0.997563	0.0447937	0.96662	0	0	0	0	0	no	rpsM
A0A0H2ZDD5	0.267801	0.312184	0.170217	1	0.376492	0.0318648	-0.0975843	0.972695	0.108691	0.997563	0.206275	0.464403	0	0	1	0	0	no	rpsA
Q02E46	0.174061	0.984358	-0.15621	1	0.220488	0.760639	-0.33027	0.673786	0.0464278	0.997563	0.376698	0.41908	0	0	0	0	0	no	rpmB
Q02T65	0.270828	0.696566	0.173863	1	0.363883	0.251572	-0.0969646	0.991646	0.0930551	0.997563	0.19002	0.758204	0	0	0	0	0	no	rplF
A0A0H2Z7G9	-0.0060374	0.996653	-0.198892	1	-0.0367479	0.97909	-0.192855	0.941508	-0.0307105	0.997563	0.162144	0.886816	0	0	0	0	0	no	oprL
A0A0H2Z6Y0	0.0246408	0.996653	-0.0327477	1	-0.0781795	0.965549	-0.0573885	0.997097	-0.10282	0.997563	-0.0454318	0.97873	0	0	0	0	0	no	PA14_49410
Q02T64	0.257197	0.883201	-0.116184	1	0.214577	0.780279	-0.373381	0.594715	-0.0426205	0.997563	0.330761	0.53135	0	0	0	0	0	no	rplR
Q02T61	0.197113	0.9709	-0.164719	1	0.259002	0.681942	-0.361832	0.6079	0.0618885	0.997563	0.42372	0.307405	0	0	0	0	0	no	rplO
Q02T57	0.0770392	0.996653	-0.446619	1	-0.226028	0.750256	-0.523658	0.200985	-0.303067	0.997563	0.220591	0.765048	0	0	0	0	0	no	rpsK
Q02F86	0.125448	0.9709	-0.15585	1	0.262616	0.349521	-0.281298	0.412731	0.137168	0.997563	0.418466	0.0440709	0	0	0	0	1	dF v dAF only	rplI
Q02H08	0.276868	0.961591	-0.736977	1	-0.185958	0.882408	-1.01385	0.0102551	-0.462826	0.997563	0.551019	0.292651	0	0	0	0	0	no	rpsI
Q02T77	0.221712	0.775282	-0.137142	1	0.127729	0.83966	-0.358854	0.25943	-0.0939827	0.997563	0.264871	0.436045	0	0	0	0	0	no	rplB
A0A0H2ZFK7	-0.0878481	0.996653	0.108609	1	0.219006	0.853732	0.196457	0.977655	0.306854	0.997563	0.110397	0.945962	0	0	0	0	0	no	PA14_12900
Q02T68	-0.0405541	0.996653	-0.293039	1	-0.260643	0.441716	-0.252485	0.656623	-0.220088	0.997563	0.0323966	0.974641	0	0	0	0	0	no	rplE
Q02T76	-0.144245	0.993787	-0.152386	1	-0.210467	0.829162	-0.0081408	1	-0.0662215	0.997563	-0.0580808	0.966985	0	0	0	0	0	no	rpsS
Q02FR1	-0.0171303	0.996653	-0.0527839	1	0.0121857	0.984974	-0.0356537	0.991646	0.029316	0.997563	0.0649697	0.907791	0	0	0	0	0	no	dnaK
Q02RW1	-0.0145695	0.996653	-0.051875	1	0.0147131	0.984974	-0.0373055	0.997097	0.0292826	0.997563	0.0665881	0.945962	0	0	0	0	0	no	ndk
Q02T54	0.309714	0.891797	-0.095319	1	0.193838	0.86705	-0.405033	0.703819	-0.115876	0.997563	0.289157	0.751807	0	0	0	0	0	no	rplQ
Q02GA9	-0.169505	0.992322	-0.61844	1	-0.238986	0.740084	-0.448935	0.374641	-0.0694818	0.997563	0.379454	0.407467	0	0	0	0	0	no	rplU
Q02NN8	-0.0839588	0.996653	-0.342631	1	0.26108	0.840727	-0.258672	0.951466	0.345038	0.997563	0.60371	0.347556	0	0	0	0	0	no	rplT
CON__P00761	-0.21871	0.960226	-0.347876	1	-0.431888	0.317737	-0.129166	0.991646	-0.213178	0.997563	-0.0840124	0.945962	0	0	0	0	0	no	#N/A
Q02H07	0.564238	0.140943	0.0814185	1	0.472273	0.214328	-0.48282	0.326376	-0.0919648	0.997563	0.390855	0.402936	0	0	0	0	0	no	rplM
Q02DF4	-0.109241	0.995255	-0.401184	1	-0.134926	0.878553	-0.291943	0.700301	-0.0256853	0.997563	0.266258	0.614744	0	0	0	0	0	no	atpD
A0A0H2ZE94	-0.185331	0.9709	-0.137677	1	-0.0787587	0.946689	0.0476541	0.997097	0.106572	0.997563	0.0589178	0.963239	0	0	0	0	0	no	ahpC
A0A0H2ZGD8	0.141687	0.682558	-0.0594496	1	0.169594	0.3281	-0.201137	0.283322	0.0279066	0.997563	0.229044	0.111291	0	0	0	0	0	no	fusA1
Q02T74	0.556769	0.0303591	0.285656	1	0.510749	0.0460761	-0.271113	0.698992	-0.0460207	0.997563	0.225093	0.671317	1	0	1	0	0	no	rpsC
Q02T85	-0.0199696	0.996653	-0.21608	1	-0.179556	0.83966	-0.19611	0.941508	-0.159586	0.997563	0.0365241	0.97873	0	0	0	0	0	no	rpsL
Q02F83	0.106819	0.993787	-0.0654102	1	0.0399884	0.965549	-0.17223	0.926683	-0.066831	0.997563	0.105399	0.925268	0	0	0	0	0	no	rpsF
Q02DF2	0.113574	0.984358	-0.253678	1	-0.0305288	0.965549	-0.367251	0.120795	-0.144103	0.997563	0.223149	0.459774	0	0	0	0	0	no	atpA
A0A0H2ZIP1	-0.943081	0.00050703	-0.0993354	1	-0.753092	0.0110406	0.843745	0.00401055	0.189989	0.997563	-0.653756	0.0440709	-1	0	-1	0	-1	dF v dAF only	ygaU
A0A0H2ZJ24	-5.71614	0.000129289	-1.10574	1	-8.30315	5.9122e-10	4.6104	0.00064331	-2.58701	2.0575e-14	-7.1974	9.5691e-10	-1	0	-1	-1	-1	dA and dF v dAF	PA14_01030
Q02K73	0.533335	0.00050703	0.0818003	1	0.376724	0.0257119	-0.451535	0.00836815	-0.156611	0.997563	0.294924	0.147598	1	0	1	0	0	no	sucC
Q02T66	-0.0446508	0.996653	-0.751825	0.0071239	-0.490943	0.0324757	-0.707174	0.00051171	-0.446292	0.124223	0.260882	0.436443	0	-1	-1	0	0	no	rpsH
Q02T91	0.150038	0.995255	0.00939748	1	-0.0492287	0.969074	-0.140641	0.991646	-0.199267	0.997563	-0.0586262	0.968185	0	0	0	0	0	no	rplK
Q02T55	-0.0050046	0.996653	-0.113842	1	0.0636287	0.927677	-0.108838	0.973787	0.0686333	0.997563	0.177471	0.671317	0	0	0	0	0	no	rpoA
A0A0H2ZI87	0.0596261	0.996653	-0.0205857	1	0.0844286	0.948694	-0.0802117	0.991758	0.0248025	0.997563	0.105014	0.945962	0	0	0	0	0	no	PA14_70480
A0A0H2Z828	0.465593	0.00733392	0.241043	1	0.599665	0.00016618	-0.22455	0.602637	0.134072	0.997563	0.358622	0.0907971	1	0	1	0	0	no	sucD
Q02NB1	0.0755388	0.996653	-0.320442	1	-0.0640081	0.9759	-0.395981	0.869137	-0.139547	0.997563	0.256434	0.886816	0	0	0	0	0	no	infA
A0A0H2ZGT7	-0.560061	0.866939	-0.222619	1	-0.618743	0.578401	0.337443	0.975645	-0.0586811	0.997563	-0.396124	0.835926	0	0	0	0	0	no	PA14_62680
Q02P14	0.0998474	0.995255	0.109893	1	0.469228	0.287833	0.010046	1	0.369381	0.997563	0.359335	0.536732	0	0	0	0	0	no	efp
Q02DF0	0.156384	0.993787	-0.236283	1	-0.0956735	0.925021	-0.392667	0.494137	-0.252057	0.997563	0.140609	0.897655	0	0	0	0	0	no	atpF
Q02FT1	0.447765	0.866939	-0.214131	1	0.29206	0.83966	-0.661896	0.512058	-0.155706	0.997563	0.50619	0.578094	0	0	0	0	0	no	rpsO
A0A0H2Z863	-0.0404671	0.996653	-0.15108	1	-0.303253	0.3972	-0.110613	0.987269	-0.262786	0.997563	-0.152173	0.836888	0	0	0	0	0	no	oprH
A0A0H2Z633	-0.0916065	0.995255	-0.200522	1	-0.22258	0.568086	-0.108916	0.977655	-0.130973	0.997563	-0.0220573	0.979198	0	0	0	0	0	no	hpd
Q02I31	0.0923451	0.996653	-0.108283	1	0.00882906	0.987004	-0.200628	0.976148	-0.0835161	0.997563	0.117112	0.945962	0	0	0	0	0	no	PA14_53000
A0A0H2ZD42	0.0550734	0.996653	0.0330137	1	-0.0445423	0.965549	-0.0220597	0.997097	-0.0996157	0.997563	-0.077556	0.932631	0	0	0	0	0	no	etfA
Q02RC8	0.141758	0.984358	-0.191882	1	0.218503	0.655718	-0.333641	0.479589	0.0767443	0.997563	0.410385	0.176419	0	0	0	0	0	no	rpsB
A0A0H2Z9D9	-0.0387578	0.996653	-0.0552689	1	-0.0408137	0.941627	-0.0165112	0.997097	-0.002056	0.997563	0.0144552	0.979198	0	0	0	0	0	no	htpG
Q02T63	0.748314	0.00138628	0.290606	1	0.888893	6.2842e-05	-0.457709	0.197369	0.140578	0.997563	0.598287	0.0262453	1	0	1	0	1	dF v dAF only	rpsE
A0A0H2Z8W8	-0.0490019	0.996653	-0.189018	1	0.0310043	0.965549	-0.140016	0.926683	0.0800063	0.997563	0.220022	0.553993	0	0	0	0	0	no	sucB
Q02T80	0.0793126	0.996653	-0.310564	1	0.126658	0.914517	-0.389877	0.562258	0.0473452	0.997563	0.437222	0.30337	0	0	0	0	0	no	rplC
Q02KU3	0.0624396	0.996653	-0.144345	1	0.122245	0.864079	-0.206785	0.829111	0.0598053	0.997563	0.26659	0.492189	0	0	0	0	0	no	tig
Q02F84	-0.122191	0.996653	-0.192137	1	0.0880811	0.965549	-0.0699461	0.997097	0.210272	0.997563	0.280218	0.883275	0	0	0	0	0	no	rpsR
A0A0H2ZIU3	-0.0670131	0.996653	0.145894	1	-0.138157	0.910793	0.212907	0.951466	-0.071144	0.997563	-0.284051	0.725769	0	0	0	0	0	no	trxA
Q02T70	0.141422	0.993787	-0.155204	1	0.147149	0.896405	-0.296626	0.829081	0.00572697	0.997563	0.302353	0.662145	0	0	0	0	0	no	rplN
A0A0H2ZDX1	0.103002	0.996653	-0.107767	1	0.283724	0.878553	-0.210769	0.991646	0.180722	0.997563	0.391491	0.814246	0	0	0	0	0	no	capB
Q02T78	0.247207	0.992322	0.00257566	1	0.354521	0.732512	-0.244631	0.975645	0.107314	0.997563	0.351945	0.756711	0	0	0	0	0	no	rplW
Q02NB5;REV__A0A0H2ZFX8	-0.369912	0.170107	-0.073004	1	-0.455697	0.0280663	0.296908	0.42272	-0.0857852	0.997563	-0.382694	0.105821	0	0	-1	0	0	no	#N/A
A0A0H2ZGN7	0.0960777	0.996653	0.0101488	1	0.157483	0.90298	-0.0859288	0.993631	0.0614053	0.997563	0.147334	0.932631	0	0	0	0	0	no	mvaT
A0A0H2ZFK1	-0.0264127	0.996653	-0.277502	1	-0.0335514	0.984974	-0.251089	0.894045	-0.0071387	0.997563	0.24395	0.785858	0	0	0	0	0	no	ppa
Q02DF5	0.181223	0.995255	-0.264071	1	0.126051	0.95958	-0.445295	0.849636	-0.0551721	0.997563	0.390123	0.763511	0	0	0	0	0	no	atpC
A0A0H2ZBS5	0.0307861	0.996653	-0.125796	1	-0.11531	0.896931	-0.156582	0.958207	-0.146097	0.997563	0.010485	0.98967	0	0	0	0	0	no	etfB
Q02T87	0.102019	0.934051	-0.128153	1	0.174805	0.397811	-0.230172	0.25943	0.0727864	0.997563	0.302958	0.0391009	0	0	0	0	1	dF v dAF only	rpoB
A0A0H2Z9F5	-0.134468	0.9709	-0.20012	1	-0.209531	0.558409	-0.0656517	0.991646	-0.0750628	0.997563	-0.0094111	0.987941	0	0	0	0	0	no	lpdG
A0A0H2ZC98	-0.0228082	0.996653	0.203664	1	-0.460999	0.40527	0.226472	0.97336	-0.438191	0.997563	-0.664663	0.167543	0	0	0	0	0	no	PA14_29590
Q02F80	0.0973922	0.993787	0.0481306	1	0.0685753	0.930381	-0.0492616	0.997097	-0.0288169	0.997563	0.0204447	0.979198	0	0	0	0	0	no	purA
A0A0H2ZKH3	-0.0031275	0.997706	0.017256	1	0.172164	0.845904	0.0203835	0.997097	0.175292	0.997563	0.154908	0.897655	0	0	0	0	0	no	fda
A0A0H2ZKL4	-5.88948	1.8263e-09	-0.2129	1	-5.73655	3.6175e-09	5.67658	1.0956e-08	0.152932	0.997563	-5.52365	1.5311e-08	-1	0	-1	0	-1	dF v dAF only	ycaL
Q02RA7	0.0512688	0.996653	-0.354436	1	-0.147504	0.829162	-0.405705	0.224736	-0.198773	0.997563	0.206932	0.671317	0	0	0	0	0	no	eno
A0A0H2ZDQ2	-0.459185	0.532669	-0.131208	1	0.121328	0.925635	0.327978	0.813285	0.580514	0.338186	0.252536	0.811819	0	0	0	0	0	no	PA14_21220
Q02T86	0.120528	0.829589	-0.127894	1	0.0751037	0.83966	-0.248421	0.123486	-0.0454239	0.997563	0.202997	0.211378	0	0	0	0	0	no	rpoC
A0A0H2Z8N2	0.0849902	0.983701	0.0467786	1	0.157143	0.485857	-0.0382116	0.991646	0.0721532	0.997563	0.110365	0.751807	0	0	0	0	0	no	acnB
A0A0H2ZIP4	0.117646	0.992068	-0.172608	1	0.0323153	0.965549	-0.290255	0.468498	-0.0853311	0.997563	0.204924	0.611984	0	0	0	0	0	no	maeB
Q02TL9	-0.240057	0.813307	-0.201956	1	-0.208266	0.698371	0.0381012	0.997097	0.0317914	0.997563	-0.0063098	0.992892	0	0	0	0	0	no	metK
Q02FR0	-0.024152	0.996653	-0.0071638	1	0.013026	0.984974	0.0169882	0.997097	0.037178	0.997563	0.0201898	0.983222	0	0	0	0	0	no	grpE
Q02GB0	0.087326	0.996653	-0.121342	1	0.448485	0.816136	-0.208668	0.991646	0.361159	0.997563	0.569827	0.715388	0	0	0	0	0	no	rpmA
A0A0H2Z823	-0.0595051	0.996653	-0.154117	1	-0.005644	0.985657	-0.0946118	0.985584	0.0538611	0.997563	0.148473	0.786423	0	0	0	0	0	no	sdhA
A0A0H2ZI23	0.2048	0.863037	0.271367	1	0.229328	0.573861	0.0665669	0.991646	0.0245284	0.997563	-0.0420386	0.966372	0	0	0	0	0	no	nusA
A0A0H2ZBY5	-0.620113	0.468874	-0.229392	1	-0.515683	0.460319	0.390721	0.829892	0.104429	0.997563	-0.286291	0.833054	0	0	0	0	0	no	PA14_24770
A0A0H2ZHW6	0.132524	0.995255	-0.325484	1	0.0394088	0.984974	-0.458007	0.602061	-0.093115	0.997563	0.364892	0.614841	0	0	0	0	0	no	greA
Q02PG5	0.0451504	0.996653	-0.207997	1	-0.0516643	0.965549	-0.253147	0.698972	-0.0968146	0.997563	0.156333	0.815691	0	0	0	0	0	no	gap2
A0A0H2ZJC1	0.110633	0.996653	0.115773	1	0.0632343	0.973522	0.00514079	1	-0.0473982	0.997563	-0.052539	0.97873	0	0	0	0	0	no	sutA
A0A0H2ZIA1	0.306895	0.970403	0.327524	1	0.355863	0.740084	0.020629	0.997555	0.0489674	0.997563	0.0283385	0.983222	0	0	0	0	0	no	accB
A0A0H2ZEX2	-0.353057	0.87916	-0.0859762	1	-0.325166	0.72287	0.267081	0.932904	0.0278912	0.997563	-0.239189	0.871505	0	0	0	0	0	no	PA14_16630
A0A0H2ZGA6	-1.32731	0.000305765	0.107548	1	-0.612306	0.294889	1.43486	0.00019295	0.715006	0.180186	-0.719854	0.191699	-1	0	0	0	0	no	phzB1
A0A0H2Z6N8	0.136623	0.996653	0.155704	1	0.432397	0.713128	0.0190808	0.999014	0.295774	0.997563	0.276693	0.897655	0	0	0	0	0	no	PA14_50740
A0A0H2Z7K6	0.219053	0.954766	-0.0499739	1	0.427551	0.342304	-0.269027	0.849636	0.208498	0.997563	0.477525	0.258003	0	0	0	0	0	no	pqsB
Q02FT2	0.0204858	0.996653	-0.142165	1	-0.0188494	0.984974	-0.162651	0.829111	-0.0393352	0.997563	0.123316	0.815691	0	0	0	0	0	no	pnp
A0A0H2Z8N6	-0.0776266	0.996653	-0.251225	1	-0.244072	0.838201	-0.173598	0.991646	-0.166445	0.997563	0.00715273	0.993943	0	0	0	0	0	no	ppiB
Q02RF8	0.0969524	0.995255	0.0105466	1	0.0505322	0.965549	-0.0864058	0.991646	-0.0464202	0.997563	0.0399856	0.977265	0	0	0	0	0	no	adk
Q02DF1	0.179702	0.993787	0.284047	1	0.252707	0.82758	0.104345	0.991646	0.0730045	0.997563	-0.0313404	0.981576	0	0	0	0	0	no	atpH
Q02GB4	0.341638	0.984358	-0.0752157	1	0.281287	0.878553	-0.416853	0.917779	-0.0603512	0.997563	0.356502	0.855463	0	0	0	0	0	no	rpsT
A0A0H2ZGP4	0.171181	0.993787	-0.284468	1	0.0952085	0.941386	-0.455649	0.494137	-0.0759725	0.997563	0.379676	0.50482	0	0	0	0	0	no	PA14_57570
A0A0H2Z8M3	-8.1676	5.42047e-09	0	1	-6.77872	2.6206e-06	7.9485	1.9281e-08	1.38888	0.0281178	-6.55962	6.8441e-06	-1	0	-1	1	-1	dA and dF v dAF	hcpA
A0A0H2Z6B9	-0.5565	0.478785	-0.346321	1	-0.544922	0.341549	0.210179	0.976985	0.0115777	0.997563	-0.198601	0.897655	0	0	0	0	0	no	PA14_51830
A0A0H2ZF92	-0.344553	0.993787	-0.676212	1	-0.66551	0.618596	-0.331659	0.977655	-0.320957	0.997563	0.0107023	0.994046	0	0	0	0	0	no	yajC
A0A0H2Z7U0	-0.292892	0.875474	-0.51452	1	-0.498998	0.242752	-0.221628	0.923121	-0.206106	0.997563	0.0155225	0.987214	0	0	0	0	0	no	phoP
A0A0H2ZGH5	-0.0409736	0.996653	-0.181462	1	0.00541679	0.99151	-0.140488	0.991646	0.0463904	0.997563	0.186879	0.897655	0	0	0	0	0	no	PA14_56370
A0A0H2ZHP2	0.20627	0.9709	-0.103332	1	0.213573	0.816136	-0.309603	0.811699	0.0073022	0.997563	0.316905	0.625036	0	0	0	0	0	no	carA
Q02DE8	0.190886	0.993787	-0.22466	1	0.186074	0.878553	-0.415546	0.690245	-0.0048128	0.997563	0.410733	0.541839	0	0	0	0	0	no	atpB
A0A0H2ZI43	0.0077122	0.996653	-0.110819	1	0.251236	0.586931	-0.118531	0.985584	0.243524	0.997563	0.362055	0.312529	0	0	0	0	0	no	accC
A0A0H2ZCH3	-0.0777494	0.996653	-0.55593	1	-0.210597	0.873994	-0.47818	0.610451	-0.132848	0.997563	0.345333	0.672509	0	0	0	0	0	no	infC
A0A0H2ZDL5	-0.132145	0.993787	-0.203497	1	-0.0516007	0.965549	-0.0713514	0.991646	0.0805448	0.997563	0.151896	0.886816	0	0	0	0	0	no	PA14_21820
A0A0H2ZD54	0.500495	0.489598	0.138314	1	0.70755	0.0947627	-0.362181	0.805334	0.207055	0.997563	0.569236	0.266674	0	0	0	0	0	no	fabG
A0A0H2ZGH7	0.512279	0.478785	0.382498	1	0.456158	0.401362	-0.129781	0.991646	-0.0561216	0.997563	0.0736596	0.965587	0	0	0	0	0	no	PA14_57540
Q02RC5	-0.0815778	0.996653	-0.35994	1	-0.0930729	0.934233	-0.278362	0.817511	-0.0114951	0.997563	0.266867	0.671317	0	0	0	0	0	no	frr
Q02FS8	0.259409	0.469846	-0.0097697	1	0.257872	0.322749	-0.269178	0.428332	-0.0015367	0.997563	0.267642	0.29862	0	0	0	0	0	no	infB
A0A0H2ZM32	-0.223891	0.204396	-0.145985	1	-0.477518	8.3268e-06	0.0779058	0.951466	-0.253628	0.107595	-0.331534	0.00696272	0	0	-1	0	-1	dF v dAF only	gdhB
A0A0H2ZEH4	-0.231606	0.995255	-0.158473	1	-0.383634	0.836331	0.0731329	0.997097	-0.152028	0.997563	-0.225161	0.939211	0	0	0	0	0	no	fdxA
A0A0H2ZBU9	-0.0838716	0.996653	-0.101609	1	-0.26007	0.751283	-0.017737	0.997097	-0.176199	0.997563	-0.158462	0.911575	0	0	0	0	0	no	tpx
A0A0H2ZBT9	0.561118	0.264811	0.483712	1	0.925012	0.00725967	-0.0774064	0.997097	0.363894	0.997563	0.4413	0.483672	0	0	1	0	0	no	fabD
A0A0H2Z7B2	-0.14722	0.993787	-0.163995	1	0.0547009	0.965549	-0.0167747	0.997097	0.201921	0.997563	0.218696	0.756711	0	0	0	0	0	no	mucD
A0A0H2Z9P5	-0.0424046	0.996653	0.388693	1	-0.0096145	0.987542	0.431097	0.849636	0.0327901	0.997563	-0.398307	0.738351	0	0	0	0	0	no	clpP
A0A0H2Z979	0.116696	0.995255	0.236447	1	0.372732	0.401362	0.119751	0.991646	0.256036	0.997563	0.136285	0.919152	0	0	0	0	0	no	sdhB
A0A0H2Z7A3	0.18541	0.984358	-0.218113	1	0.182022	0.83966	-0.403523	0.536155	-0.0033875	0.997563	0.400135	0.402045	0	0	0	0	0	no	pqsC
A0A0H2ZIW7	0.0418892	0.996653	0.300153	1	-0.0219652	0.984974	0.258263	0.977655	-0.0638544	0.997563	-0.322118	0.8399	0	0	0	0	0	no	algP
A0A0H2ZKQ5	-0.676061	0.577357	0.454925	1	-0.592021	0.497443	1.13099	0.12312	0.0840409	0.997563	-1.04695	0.128428	0	0	0	0	0	no	PA14_04300
Q02DF3	0.0901654	0.995255	-0.21842	1	0.14489	0.880617	-0.308586	0.742415	0.0547248	0.997563	0.363311	0.455655	0	0	0	0	0	no	atpG
A0A0H2ZEQ6	-0.229257	0.984358	-0.0706526	1	0.0430765	0.984383	0.158604	0.991646	0.272333	0.997563	0.113729	0.945962	0	0	0	0	0	no	ompH
A0A0H2ZDI5	-0.130841	0.992322	-0.092027	1	-0.0360331	0.965549	0.0388144	0.997097	0.0948083	0.997563	0.0559938	0.957786	0	0	0	0	0	no	orfK
A0A0H2Z7L6	-0.239075	0.822085	-0.2021	1	-0.576178	0.0177254	0.0369754	0.997097	-0.337103	0.604908	-0.374078	0.232068	0	0	-1	0	0	no	aruC
A0A0H2ZHR6	-0.731705	0.175084	-0.752532	1	-1.08698	0.00343397	-0.0208273	0.997097	-0.355274	0.997563	-0.334446	0.662145	0	0	-1	0	0	no	dksA
Q02FX9	0.138836	0.993787	-0.0207778	1	0.14521	0.878553	-0.159614	0.976985	0.00637415	0.997563	0.165988	0.883275	0	0	0	0	0	no	ilvC
A0A0H2ZID8	-0.143997	0.970797	-0.15085	1	0.0452864	0.965549	-0.0068527	1	0.189284	0.997563	0.196136	0.671317	0	0	0	0	0	no	aceF
A0A0H2ZKV4	0.0362295	0.996653	0.204488	1	0.102802	0.948441	0.168259	0.991646	0.0665721	0.997563	-0.101686	0.948932	0	0	0	0	0	no	phaF
Q02E25	-0.0135604	0.996653	0.0226908	1	0.0785217	0.965549	0.0362512	0.997097	0.0920821	0.997563	0.0558309	0.97873	0	0	0	0	0	no	rpoZ
Q02PB3	0.349715	0.731896	-0.0409125	1	0.421138	0.388396	-0.390628	0.618347	0.0714227	0.997563	0.462051	0.318716	0	0	0	0	0	no	fabV
A0A0H2ZIL4	-0.0160337	0.996653	-0.0993436	1	-0.0310012	0.965549	-0.08331	0.987269	-0.0149675	0.997563	0.0683424	0.932631	0	0	0	0	0	no	aceA
A0A0H2ZFN5	0.171005	0.993787	-0.0213985	1	-0.0294165	0.984974	-0.192403	0.977655	-0.200421	0.997563	-0.008018	0.993943	0	0	0	0	0	no	PA14_57690
A0A0H2ZD09	-0.0527047	0.996653	0.498749	1	0.467142	0.906627	0.551454	0.977655	0.519846	0.997563	-0.0316071	0.992348	0	0	0	0	0	no	PA14_24880
A0A0H2ZD96	0.0213256	0.996653	-0.101578	1	-0.0364611	0.984974	-0.122903	0.997012	-0.0577868	0.997563	0.0651167	0.97873	0	0	0	0	0	no	ydhD
Q02K58	-0.47526	0.982635	-0.776313	1	-0.881768	0.433056	-0.301053	0.991646	-0.406508	0.997563	-0.105455	0.973227	0	0	0	0	0	no	ppnP
A0A0H2ZF93	0.0944348	0.996653	0.116791	1	0.175641	0.878553	0.0223562	0.997097	0.0812062	0.997563	0.05885	0.971664	0	0	0	0	0	no	nusG
A0A0H2ZK88	-5.25939	0.000670567	-0.219099	1	-7.97365	4.6773e-09	5.04029	0.00154947	-2.71426	1.3259e-11	-7.75455	1.3996e-08	-1	0	-1	-1	-1	dA and dF v dAF	PA14_01010
Q02RA9	0.137267	0.984358	0.0563456	1	0.143771	0.836331	-0.0809209	0.991646	0.00650443	0.997563	0.0874254	0.935543	0	0	0	0	0	no	pyrG
A0A0H2ZKC4	0.0565346	0.996653	-0.0093178	1	0.11958	0.915385	-0.0658524	0.997097	0.0630459	0.997563	0.128898	0.925652	0	0	0	0	0	no	serA
Q02SM0	1.13593	0.000843377	0.331412	1	0.738107	0.0479573	-0.804515	0.0721625	-0.397819	0.997563	0.406696	0.523157	1	0	1	0	0	no	ribH
Q02EN8	-0.230434	0.982635	-0.0136704	1	-0.166772	0.896931	0.216763	0.970673	0.0636612	0.997563	-0.153102	0.932631	0	0	0	0	0	no	secB
A0A0H2ZFN3	-0.0836687	0.996653	0.223559	1	0.330992	0.796076	0.307227	0.942962	0.414661	0.997563	0.107433	0.961642	0	0	0	0	0	no	oprG
Q02RB7	-0.258154	0.993787	-0.545341	1	-0.278276	0.840059	-0.287187	0.948656	-0.0201225	0.997563	0.267065	0.876116	0	0	0	0	0	no	fabZ
A0A0H2ZIW1;REV__A0A0H2ZCI2	-0.297745	0.797933	-0.195077	1	-0.155495	0.875855	0.102669	0.991646	0.142251	0.997563	0.0395822	0.97873	0	0	0	0	0	no	#N/A
A0A0H2ZEW4	-0.47984	0.984358	-0.208558	1	-0.437835	0.853732	0.271283	0.991646	0.0420052	0.997563	-0.229277	0.945962	0	0	0	0	0	no	PA14_16640
A0A0H2Z9C6	0.257681	0.804933	0.238445	1	0.317244	0.430187	-0.0192358	0.997097	0.0595627	0.997563	0.0787986	0.945962	0	0	0	0	0	no	gltA
A0A0H2Z9D0	0.14609	0.895366	-0.0087813	1	0.146044	0.72334	-0.154871	0.85177	-4.596e-05	0.999729	0.154825	0.715388	0	0	0	0	0	no	sucA
A0A0H2ZEW8	0.193394	0.895366	0.132528	1	-0.0062965	0.985657	-0.0608666	0.991758	-0.199691	0.997563	-0.138824	0.879669	0	0	0	0	0	no	guaB
A0A0H2ZGC1	-1.46554	8.82414e-06	0.250712	1	-0.867825	0.0307628	1.71625	5.451e-07	0.597712	0.310146	-1.11854	0.00416488	-1	0	-1	0	-1	dF v dAF only	phzS
A0A0H2ZKX6	-0.0869739	0.996653	-0.425144	1	-0.258894	0.788261	-0.338171	0.817511	-0.17192	0.997563	0.166251	0.906848	0	0	0	0	0	no	mexA
Q02H45	-0.182437	0.993787	0.0366226	1	-0.0797755	0.965549	0.21906	0.977655	0.102661	0.997563	-0.116398	0.945962	0	0	0	0	0	no	PA14_57130
A0A0H2ZI32	0.398268	0.993787	0.720685	1	0.604282	0.816136	0.322417	0.991646	0.206013	0.997563	-0.116403	0.97873	0	0	0	0	0	no	PA14_69600
A0A0H2ZJ18	-0.179184	0.995255	-0.40786	1	-0.0667759	0.967611	-0.228676	0.977655	0.112409	0.997563	0.341084	0.763511	0	0	0	0	0	no	cycB
Q02H34	0.0461819	0.996653	0.0145648	1	-0.0332777	0.984974	-0.0316171	0.997097	-0.0794596	0.997563	-0.0478425	0.97873	0	0	0	0	0	no	lpxC
A0A0H2ZKQ4	-0.0937721	0.995255	-0.269616	1	-0.257723	0.692953	-0.175844	0.970673	-0.16395	0.997563	0.0118938	0.98967	0	0	0	0	0	no	gabT
A0A0H2ZDV1	-0.371091	0.710159	0.0907272	1	-0.413	0.397811	0.461818	0.496712	-0.0419085	0.997563	-0.503727	0.268025	0	0	0	0	0	no	minD
A0A0H2Z8T6	0.315342	0.891797	0.337415	1	0.462265	0.431765	0.0220722	0.997097	0.146923	0.997563	0.124851	0.945962	0	0	0	0	0	no	ccoO
A0A0H2ZGT5	-1.23558	0.147435	-0.51852	1	-1.21304	0.114093	0.717059	0.659067	0.0225356	0.997563	-0.694524	0.538005	0	0	0	0	0	no	PA14_57950
A0A0H2ZGL8	0.199991	0.9709	-0.0698009	1	0.0719574	0.959626	-0.269792	0.829892	-0.128034	0.997563	0.141758	0.906848	0	0	0	0	0	no	mreB
A0A0H2ZGD9	-0.0495819	0.996653	-0.088438	1	-0.111023	0.909162	-0.0388561	0.997097	-0.0614408	0.997563	-0.0225847	0.981009	0	0	0	0	0	no	icmP
A0A0H2ZC47	-0.0870765	0.996653	0.0930079	1	-0.442135	0.542145	0.180084	0.991646	-0.355058	0.997563	-0.535143	0.440022	0	0	0	0	0	no	PA14_30800
A0A0H2ZE93	0.206677	0.984358	0.281323	1	0.158228	0.883886	0.0746463	0.997097	-0.0484491	0.997563	-0.123095	0.941842	0	0	0	0	0	no	fpr
A0A0H2ZHV4	0.031864	0.996653	-0.129421	1	0.03308	0.984974	-0.161285	0.985584	0.00121596	0.99806	0.162501	0.906848	0	0	0	0	0	no	prs
A0A0H2ZEK0	0.423431	0.719296	0.0178977	1	0.101827	0.946689	-0.405534	0.747837	-0.321604	0.997563	0.0839293	0.961642	0	0	0	0	0	no	dapD
A0A0H2ZCW7	-0.0637243	0.995255	-0.193124	1	-0.131966	0.82758	-0.1294	0.948656	-0.068242	0.997563	0.0611581	0.945962	0	0	0	0	0	no	rne
Q02KU5	0.0483674	0.996653	0.185802	1	0.137296	0.840727	0.137434	0.97336	0.0889284	0.997563	-0.0485059	0.964987	0	0	0	0	0	no	clpX
A0A0H2ZAG0	-0.295086	0.992322	0.261401	1	-0.118942	0.965549	0.556487	0.786152	0.176144	0.997563	-0.380344	0.824058	0	0	0	0	0	no	scoA
A0A0H2ZDQ9	-0.080076	0.995255	-0.0522295	1	-0.124331	0.882408	0.0278465	0.997097	-0.0442548	0.997563	-0.0721013	0.945962	0	0	0	0	0	no	edd
A0A0H2ZED8	0.115366	0.996653	0.24334	1	0.0300293	0.984974	0.127974	0.993631	-0.0853364	0.997563	-0.213311	0.932631	0	0	0	0	0	no	PA14_19600
A0A0H2ZHU7	0.1765	0.993787	-0.0817149	1	0.449374	0.389392	-0.258215	0.893122	0.272874	0.997563	0.531088	0.260398	0	0	0	0	0	no	speE
A0A0H2ZKH4	0.105484	0.996653	0.244907	1	0.730822	0.48746	0.139422	0.997012	0.625337	0.997563	0.485915	0.785858	0	0	0	0	0	no	PA14_05050
A0A0H2Z637	-0.249698	0.875474	-0.321886	1	-0.43582	0.224685	-0.0721882	0.991646	-0.186122	0.997563	-0.113934	0.929696	0	0	0	0	0	no	phhC
A0A0H2Z8F2	-3.13084	0.0122297	-1.01533	1	-5.09549	5.357e-07	2.11551	0.110039	-1.96465	0.0209847	-4.08016	3.0605e-06	-1	0	-1	-1	-1	dA and dF v dAF	ycaC
A0A0H2ZC61	0.0383295	0.996653	0.246383	1	-0.0807943	0.965549	0.208053	0.985584	-0.119124	0.997563	-0.327177	0.778608	0	0	0	0	0	no	trxB1
A0A0H2ZF28	-4.18585	1.73211e-20	-0.0031252	1	-4.09449	9.5417e-20	4.18272	4.2292e-18	0.0913622	0.997563	-4.09136	1.4773e-17	-1	0	-1	0	-1	dF v dAF only	PA14_16330
A0A0H2ZHB4	-0.0008846	1	-0.219583	1	-0.299918	0.297763	-0.218698	0.756387	-0.299034	0.604908	-0.0803356	0.932631	0	0	0	0	0	no	clpB
Q02GV9	-0.0440898	0.996653	-0.255729	1	-0.253586	0.91623	-0.211639	0.991646	-0.209496	0.997563	0.00214251	0.998584	0	0	0	0	0	no	gatC
A0A0H2ZE26	-0.188457	0.995255	0.135456	1	-0.416426	0.688738	0.323913	0.948656	-0.227969	0.997563	-0.551882	0.542528	0	0	0	0	0	no	PA14_21440
A0A0H2ZGA7	-0.0115792	0.996653	-0.0791245	1	0.0225523	0.984974	-0.0675454	0.991646	0.0341315	0.997563	0.101677	0.932631	0	0	0	0	0	no	pykA
A0A0H2ZK55	-2.84478	0.00533212	-1.79955	1	-3.09917	0.00123501	1.04524	0.487911	-0.254386	0.997563	-1.29962	0.156289	-1	0	-1	0	0	no	PA14_01490
A0A0H2ZJ10	-0.326734	0.979286	-0.178124	1	-0.373642	0.780279	0.14861	0.991646	-0.0469079	0.997563	-0.195518	0.932631	0	0	0	0	0	no	glnK
Q02K94	0.194317	0.993787	0.0559756	1	0.291147	0.740084	-0.138341	0.991646	0.0968298	0.997563	0.235171	0.855463	0	0	0	0	0	no	fabB
A0A0H2Z7H3	-0.412285	0.882324	-0.243991	1	-0.431274	0.638818	0.168294	0.991646	-0.0189888	0.997563	-0.187283	0.932631	0	0	0	0	0	no	tolQ
A0A0H2ZDR8	-1.35607	0.00126982	-0.584217	1	-1.16645	0.00865758	0.771852	0.17767	0.189622	0.997563	-0.58223	0.350933	-1	0	-1	0	0	no	clpP
Q02Q76	-0.251792	0.993787	0.0213645	1	-0.325927	0.832956	0.273157	0.977655	-0.0741352	0.997563	-0.347292	0.834427	0	0	0	0	0	no	minE
Q02MM1	-0.910139	0.00835449	0.134551	1	-0.899551	0.00811155	1.04469	0.00341909	0.0105881	0.997563	-1.0341	0.00298842	-1	0	-1	0	-1	dF v dAF only	csy3
A0A0H2ZGR2	-0.313487	0.657366	0.0175079	1	-0.384147	0.287833	0.330995	0.604669	-0.0706601	0.997563	-0.401655	0.263158	0	0	0	0	0	no	PA14_62230
A0A0H2ZJ30	0.148224	0.996653	0.200316	1	0.0790795	0.979531	0.0520916	0.997097	-0.0691444	0.997563	-0.121236	0.966262	0	0	0	0	0	no	gcvH1
A0A0H2ZHX0	-0.0845287	0.996653	0.213905	1	0.161906	0.924786	0.298433	0.948656	0.246434	0.997563	-0.0519991	0.97873	0	0	0	0	0	no	fur
Q02H15	0.0116901	0.996653	0.425185	1	0.160499	0.927677	0.413495	0.873836	0.148809	0.997563	-0.264686	0.897655	0	0	0	0	0	no	gmhA
Q02EH2;REV__A0A0H2Z8L5	0.295306	0.691444	0.032974	1	0.248155	0.590346	-0.262332	0.77407	-0.047151	0.997563	0.215181	0.715581	0	0	0	0	0	no	#N/A
A0A0H2ZHQ7	-0.0071552	0.996653	-0.415098	1	0.0243425	0.984974	-0.407943	0.506284	0.0314977	0.997563	0.43944	0.29209	0	0	0	0	0	no	ychF
Q02KR1	-0.122343	0.988916	-0.0782123	1	-0.124856	0.840059	0.0441308	0.997097	-0.0025128	0.997563	-0.0466437	0.961642	0	0	0	0	0	no	ppsA
A0A0H2ZC63	0.233269	0.794943	-0.169002	1	0.129175	0.852345	-0.402271	0.228278	-0.104094	0.997563	0.298177	0.402045	0	0	0	0	0	no	idh
A0A0H2ZAN8	-1.22836	6.97639e-05	-0.0525522	1	-0.683342	0.0947627	1.17581	0.00029175	0.545021	0.310146	-0.63079	0.160184	-1	0	0	0	0	no	hcnC
Q02IC5	-0.130177	0.993787	-0.375108	1	-0.109641	0.898445	-0.244931	0.772419	0.0205362	0.997563	0.265467	0.538005	0	0	0	0	0	no	aspS
A0A0H2ZHF4	-0.0880557	0.995255	-0.102378	1	-0.0242834	0.984974	-0.0143222	0.997097	0.0637724	0.997563	0.0780945	0.945962	0	0	0	0	0	no	PA14_60800
A0A0H2ZDC3	0.272104	0.855157	0.113616	1	0.135551	0.883886	-0.158488	0.977655	-0.136553	0.997563	0.0219347	0.981576	0	0	0	0	0	no	tyrB
A0A0H2Z7U1	0.0717747	0.996653	0.0109601	1	0.423836	0.390488	-0.0608146	0.997097	0.352061	0.997563	0.412876	0.452496	0	0	0	0	0	no	pqsD
A0A0H2ZD57	-0.0418557	0.996653	-0.0076909	1	-0.0490767	0.969108	0.0341648	0.997097	-0.007221	0.997563	-0.0413857	0.97873	0	0	0	0	0	no	fabF1
A0A0H2ZIV4	0.124972	0.993787	0.0183045	1	0.399518	0.341549	-0.106668	0.991646	0.274546	0.997563	0.381214	0.412785	0	0	0	0	0	no	glnA
Q02RY8	-0.140335	0.993787	-0.0111846	1	-0.0921846	0.941386	0.129151	0.991646	0.0481506	0.997563	-0.081	0.948932	0	0	0	0	0	no	pepA
A0A0H2ZEB7	-0.394435	0.934051	-0.627892	1	-0.699714	0.349521	-0.233457	0.985584	-0.305279	0.997563	-0.0718216	0.976812	0	0	0	0	0	no	PA14_19610
A0A0H2Z855	0.159927	0.901995	0.0518633	1	0.118696	0.840059	-0.108064	0.977655	-0.0412311	0.997563	0.0668328	0.945962	0	0	0	0	0	no	nrdA
Q02TY0	-0.136555	0.993787	0.0365926	1	0.0427302	0.965549	0.173148	0.951291	0.179285	0.997563	0.00613753	0.993943	0	0	0	0	0	no	ahcY
Q02RS2	0.208989	0.895366	-0.113703	1	0.282724	0.525915	-0.322692	0.594715	0.0737353	0.997563	0.396428	0.257328	0	0	0	0	0	no	guaA
A0A0H2ZEZ6	-0.129807	0.996653	-0.499218	1	-0.349891	0.83966	-0.369412	0.944674	-0.220085	0.997563	0.149327	0.945962	0	0	0	0	0	no	iscU
A0A0H2Z8A7	-8.03702	4.83292e-09	-1.18089	1	-6.87398	9.7498e-07	6.85613	1.4554e-06	1.16305	0.0176837	-5.69309	0.00011139	-1	0	-1	1	-1	dA and dF v dAF	PA14_43040
A0A0H2ZKT8	0.0116272	0.996653	0.0599363	1	0.145926	0.854293	0.0483091	0.997097	0.134299	0.997563	0.0859897	0.945962	0	0	0	0	0	no	tktA
Q02K16	0.0766674	0.996653	-0.0183203	1	0.107545	0.960392	-0.0949876	0.997097	0.0308776	0.997563	0.125865	0.945962	0	0	0	0	0	no	PA14_44620
A0A0H2ZFL0	-0.0538532	0.996653	-0.4092	1	-0.346756	0.582599	-0.355346	0.772419	-0.292903	0.997563	0.0624437	0.96621	0	0	0	0	0	no	argJ
A0A0H2ZHT6	0.142282	0.958132	-0.070607	1	0.122897	0.838201	-0.212889	0.746604	-0.0193854	0.997563	0.193504	0.646587	0	0	0	0	0	no	carB
Q02RB1	0.166373	0.993787	0.269868	1	0.317328	0.643938	0.103495	0.991646	0.150954	0.997563	0.0474595	0.97873	0	0	0	0	0	no	accA
A0A0H2ZIA9	-0.13072	0.995255	0.188686	1	-0.217511	0.853732	0.319406	0.885402	-0.0867913	0.997563	-0.406197	0.614841	0	0	0	0	0	no	ilvE
A0A0H2ZIC7	-0.212734	0.993787	-0.235697	1	-0.12247	0.935115	-0.0229629	0.997097	0.0902641	0.997563	0.113227	0.945962	0	0	0	0	0	no	hflC
A0A0H2ZGX5	-1.03439	0.993787	-0.798588	1	-0.0669723	0.985477	0.235804	0.997097	0.96742	NA	0.731616	NA	0	0	0	0	0	no	PA14_63360
A0A0H2Z5X0	0.0885585	0.996653	-0.372025	1	0.552403	0.499309	-0.460584	0.779507	0.463844	0.997563	0.924428	0.101522	0	0	0	0	0	no	PA14_54490
A0A0H2ZGM0	-0.200849	0.993787	-0.248971	1	-0.509882	0.389471	-0.0481227	0.997097	-0.309034	0.997563	-0.260911	0.82791	0	0	0	0	0	no	PA14_57050
A0A0H2ZLQ2	-2.94337	0.166707	-0.215215	1	-5.06636	0.00022871	2.72815	0.237674	-2.12299	0.0196627	-4.85115	0.00051905	0	0	-1	-1	-1	dA and dF v dAF	PA14_07330
A0A0H2ZGJ9	-0.0817377	0.996653	0.230173	1	-0.244154	0.915385	0.311911	0.977655	-0.162417	0.997563	-0.474328	0.775242	0	0	0	0	0	no	pchB
A0A0H2ZJF2	0.558521	0.879789	1.00918	1	0.541895	0.688738	0.450658	0.948656	-0.016626	0.997563	-0.467284	0.831437	0	0	0	0	0	no	cc4
A0A0H2ZKM9	-0.0616745	0.996653	0.158239	1	-0.216963	0.898149	0.219913	0.991646	-0.155288	0.997563	-0.375202	0.778349	0	0	0	0	0	no	spuC
Q02IH8	0.156039	0.995255	0.0295562	1	0.246563	0.83966	-0.126483	0.991646	0.0905241	0.997563	0.217007	0.897655	0	0	0	0	0	no	purC
Q02FR3	-0.161624	0.993787	0.151954	1	-0.154865	0.903474	0.313578	0.862011	0.00675957	0.997563	-0.306818	0.725769	0	0	0	0	0	no	dapB
A0A0H2ZHW8	0.165424	0.984358	0.221905	1	0.172698	0.832956	0.0564807	0.997097	0.00727369	0.997563	-0.049207	0.967175	0	0	0	0	0	no	rho
A0A0H2ZG60	-0.21535	0.995255	-0.0609402	1	-0.317367	0.875855	0.15441	0.991758	-0.102017	0.997563	-0.256427	0.932594	0	0	0	0	0	no	ppiC2
A0A0H2ZAA4	0.1912	0.993787	0.0151082	1	0.0537834	0.967611	-0.176092	0.985584	-0.137417	0.997563	0.0386752	0.979198	0	0	0	0	0	no	galU
A0A0H2ZA83	-0.134621	0.995255	0.105741	1	-0.121383	0.920585	0.240362	0.917779	0.0132378	0.997563	-0.227124	0.822888	0	0	0	0	0	no	atoB
A0A0H2ZIV2	0.124309	0.993787	-0.232405	1	0.336105	0.460319	-0.356714	0.562258	0.211795	0.997563	0.56851	0.0773887	0	0	0	0	0	no	typA
A0A0H2ZJ69	-5.27756	2.56187e-07	0.37459	1	-4.80502	3.2973e-06	5.65215	8.9092e-06	0.472537	0.997563	-5.17961	5.212e-05	-1	0	-1	0	-1	dF v dAF only	PA14_01540
A0A0H2ZGD4	-0.449816	0.794943	-0.390639	1	-0.552494	0.410269	0.0591768	0.997097	-0.102679	0.997563	-0.161855	0.932631	0	0	0	0	0	no	ssb
A0A0H2ZJC8	0.412698	0.934549	0.287327	1	0.614917	0.533795	-0.125372	0.997097	0.202219	0.997563	0.327591	0.886816	0	0	0	0	0	no	purE
A0A0H2ZH57	0.0126478	0.996653	-0.206251	1	0.0988518	0.967611	-0.218899	0.991646	0.086204	0.997563	0.305103	0.916186	0	0	0	0	0	no	PA14_60350
A0A0H2ZFH3	-0.109953	0.995255	0.0518136	1	-0.0167073	0.984974	0.161766	0.987677	0.0932455	0.997563	-0.0685209	0.965587	0	0	0	0	0	no	dacC
Q02Q95	0.377807	0.719161	0.00426818	1	0.2512	0.760639	-0.373538	0.704634	-0.126606	0.997563	0.246932	0.785858	0	0	0	0	0	no	rdgC
Q02NV3	-0.309644	0.859677	-0.300145	1	-0.316844	0.622212	0.00949924	1	-0.0071997	0.997563	-0.0166989	0.987214	0	0	0	0	0	no	tal
A0A0H2ZDK8	-0.465577	0.3141	-0.400311	1	-0.358929	0.423986	0.0652659	0.993631	0.106648	0.997563	0.0413818	0.977265	0	0	0	0	0	no	gapA
Q02FR2	0.160621	0.993787	0.00143321	1	0.162465	0.880588	-0.159187	0.985584	0.00184471	0.997563	0.161032	0.906848	0	0	0	0	0	no	dnaJ
Q02EW3	-0.139092	0.993787	-0.127366	1	-0.18922	0.82758	0.0117258	0.998021	-0.0501277	0.997563	-0.0618535	0.961642	0	0	0	0	0	no	hslU
Q02EU9	-0.205834	0.995255	0.134173	1	-0.297622	0.878553	0.340007	0.974263	-0.0917886	0.997563	-0.431796	0.799556	0	0	0	0	0	no	tatA
A0A0H2Z9C1	-6.50585	1.01801e-11	2.22209	1	-5.53546	1.2947e-08	8.72793	8.7237e-11	0.970387	0.00327527	-7.75755	1.0138e-08	-1	0	-1	1	-1	dA and dF v dAF	PA14_43030
A0A0H2ZIV8	-0.797863	0.794943	-0.113156	1	-0.653293	0.720871	0.684707	0.849636	0.144571	0.997563	-0.540136	0.824058	0	0	0	0	0	no	algQ
A0A0H2ZA54	0.130204	0.995255	-0.0823932	1	-0.0625941	0.965549	-0.212597	0.931976	-0.192798	0.997563	0.0197991	0.983222	0	0	0	0	0	no	fahA
A0A0H2ZJW8	-0.134547	0.995255	0.202162	1	-0.549406	0.389392	0.336709	0.916642	-0.414859	0.997563	-0.751568	0.182811	0	0	0	0	0	no	PA14_72930
A0A0H2Z8I4	-0.288484	0.996653	0.925432	1	-0.0655078	0.984974	1.21392	0.811699	0.222976	0.997563	-0.99094	0.758204	0	0	0	0	0	no	PA14_47130
A0A0H2ZE27	0.244436	0.992322	-0.223903	1	0.499281	0.522956	-0.468338	0.730337	0.254846	0.997563	0.723184	0.221001	0	0	0	0	0	no	PA14_14900
A0A0H2ZJ52	0.003658	1	0.126693	1	-0.186457	0.932348	0.123035	0.997097	-0.190115	0.997563	-0.313149	0.897655	0	0	0	0	0	no	hupA
A0A0H2Z7H9	0.15931	0.995255	-0.0078102	1	0.0523322	0.984974	-0.16712	0.991646	-0.106978	0.997563	0.0601424	0.97873	0	0	0	0	0	no	cpoB
A0A0H2ZCA6	-0.091049	0.995255	-0.205059	1	-0.150592	0.83966	-0.11401	0.991646	-0.0595432	0.997563	0.0544667	0.961642	0	0	0	0	0	no	gyrA
A0A0H2Z9F0	0.223635	0.996653	-0.622537	1	-0.0625938	0.984974	-0.846172	0.951466	-0.286228	0.997563	0.559944	0.928769	0	0	0	0	0	no	sdhD
Q02PF5	0.0802953	0.996653	-0.0489389	1	-0.153788	0.878553	-0.129234	0.991646	-0.234083	0.997563	-0.104849	0.945962	0	0	0	0	0	no	sthA
A0A0H2Z6P5	0.146818	0.993787	-0.0467749	1	0.0858415	0.952812	-0.193593	0.972695	-0.0609764	0.997563	0.132616	0.932631	0	0	0	0	0	no	prpC
A0A0H2Z6N1	0.224191	0.724741	0.0917831	1	0.242682	0.445338	-0.132408	0.948656	0.0184905	0.997563	0.150899	0.786423	0	0	0	0	0	no	putA
A0A0H2ZI80	-0.134869	0.995255	-0.0660991	1	-0.436413	0.370534	0.0687697	0.997097	-0.301544	0.997563	-0.370314	0.534372	0	0	0	0	0	no	hflK
Q02I65	4.51553	0.0282784	-0.417034	1	2.06587	0.371985	-4.93257	0.0118238	-2.44966	0.997563	2.4829	0.214908	1	0	0	0	0	no	csrA
A0A0H2ZEH2	-0.0101893	0.996653	-0.0564937	1	0.0964791	0.965549	-0.0463043	0.997097	0.106668	0.997563	0.152973	0.945962	0	0	0	0	0	no	bfrB
A0A0H2ZES6	-2.27777	2.26773e-05	-0.650886	1	-2.4309	2.4998e-06	1.62688	0.0025413	-0.15313	0.997563	-1.78001	0.00039849	-1	0	-1	0	-1	dF v dAF only	PA14_16150
A0A0H2ZIV9	0.106206	0.996653	-0.134237	1	0.0418977	0.984974	-0.240443	0.97336	-0.0643079	0.997563	0.176135	0.930106	0	0	0	0	0	no	hemB
A0A0H2Z9C8	0.526492	0.883201	0.245899	1	0.50646	0.71831	-0.280593	0.991646	-0.020032	0.997563	0.260561	0.932631	0	0	0	0	0	no	ccoN
A0A0H2ZFQ5	0.115757	0.996653	-0.0918932	1	-0.177049	0.925021	-0.20765	0.991646	-0.292806	0.997563	-0.0851563	0.969095	0	0	0	0	0	no	ptsN
A0A0H2Z954	0.186315	0.993787	0.257608	1	0.351091	0.627673	0.0712936	0.997097	0.164776	0.997563	0.0934822	0.952269	0	0	0	0	0	no	ccoP
A0A0H2ZHI0	-0.764376	0.190211	0.071996	1	-0.497229	0.489054	0.836372	0.157841	0.267147	0.997563	-0.569225	0.430542	0	0	0	0	0	no	PA14_61290
Q02K95	-0.155493	0.996653	0.683489	1	0.627423	0.626047	0.838983	0.602061	0.782916	0.997563	-0.0560666	0.981576	0	0	0	0	0	no	fabA
Q02TL3	-0.173002	0.993787	-0.263289	1	-0.343631	0.516429	-0.0902866	0.991646	-0.170629	0.997563	-0.0803421	0.945962	0	0	0	0	0	no	pgk
A0A0H2Z917	-0.325748	0.984358	-0.452156	1	-0.070266	0.97909	-0.126408	0.993631	0.255482	0.997563	0.38189	0.812198	0	0	0	0	0	no	cheW
A0A0H2ZHK6	-0.128659	0.996653	-0.136758	1	-0.0196126	0.984974	-0.0080991	1	0.109047	0.997563	0.117146	0.946106	0	0	0	0	0	no	PA14_61390
Q02RH2	0.138338	0.992322	-0.0746017	1	0.252899	0.583237	-0.21294	0.858119	0.114561	0.997563	0.327501	0.420504	0	0	0	0	0	no	lysS
Q02V45	-0.233377	0.996653	-0.716522	1	-0.575919	0.883731	-0.483144	0.991646	-0.342542	0.997563	0.140602	0.97873	0	0	0	0	0	no	trpA
A0A0H2ZAY4	0.249046	0.814609	0.0643847	1	0.198641	0.740084	-0.184661	0.919871	-0.0504053	0.997563	0.134256	0.897655	0	0	0	0	0	no	nuoG
A0A0H2ZFE6	0.15887	0.993787	0.0519839	1	-0.116301	0.920585	-0.106886	0.991646	-0.275171	0.997563	-0.168285	0.895965	0	0	0	0	0	no	fumA
A0A0H2Z7E2	-0.355975	0.778568	-0.139582	1	0.0450707	0.978864	0.216393	0.948656	0.401046	0.997563	0.184653	0.897655	0	0	0	0	0	no	ansB
A0A0H2ZGQ0	0.0142633	0.996653	0.0458677	1	0.175031	0.882129	0.0316044	0.997097	0.160768	0.997563	0.129163	0.941842	0	0	0	0	0	no	trpS
Q02FU3	0.574263	0.883201	0.469341	1	0.861746	0.401265	-0.104922	0.997097	0.287483	0.997563	0.392405	0.886816	0	0	0	0	0	no	panB2
A0A0H2Z6Q5	-4.24166	2.93267e-16	0.0728723	1	-5.28048	1.9497e-26	4.31453	4.2403e-14	-1.03882	7.5867e-05	-5.35335	7.9857e-23	-1	0	-1	-1	-1	dA and dF v dAF	PA14_50590
A0A0H2ZGB1;A0A0H2Z9T7	-2.08931	0.000172341	-0.326381	1	-1.29761	0.0629055	1.76293	0.0025174	0.791702	0.525403	-0.971227	0.234543	-1	0	0	0	0	no	phzG1;phzG2
A0A0H2Z9W7	0.0610761	0.996653	0.0327398	1	0.182097	0.751283	-0.0283363	0.997097	0.121021	0.997563	0.149357	0.855463	0	0	0	0	0	no	lon
A0A0H2ZEZ8	-3.61196	1.14317e-22	-0.0829422	1	-3.97835	3.0852e-28	3.52901	4.645e-20	-0.366389	0.606767	-3.8954	3.6741e-25	-1	0	-1	0	-1	dF v dAF only	PA14_16180
A0A0H2ZEP3	0.00760668	0.996653	0.0979066	1	-0.153238	0.915216	0.0902999	0.993631	-0.160845	0.997563	-0.251145	0.834727	0	0	0	0	0	no	trx-1
A0A0H2ZAX9	0.216961	0.954766	0.166445	1	0.458302	0.287833	-0.0505154	0.997097	0.241342	0.997563	0.291857	0.671317	0	0	0	0	0	no	aceA
A0A0H2ZDK9	0.371196	0.870288	0.307555	1	0.434777	0.558409	-0.0636407	0.997097	0.0635809	0.997563	0.127222	0.945962	0	0	0	0	0	no	asd
A0A0H2ZAX4	0.159081	0.993787	-0.17841	1	0.162282	0.878553	-0.337491	0.730337	0.00320092	0.997563	0.340691	0.557115	0	0	0	0	0	no	purB
Q02EW6	0.241889	0.934051	0.218669	1	0.24955	0.749116	-0.0232201	0.997097	0.00766097	0.997563	0.0308811	0.979198	0	0	0	0	0	no	argS
A0A0H2ZGB9	-0.24488	0.494792	-0.140529	1	-0.35158	0.0713381	0.104351	0.968657	-0.106701	0.997563	-0.211052	0.473674	0	0	0	0	0	no	pchE
Q02IB8	0.132908	0.993787	0.0356925	1	0.236605	0.707212	-0.0972153	0.991646	0.103697	0.997563	0.200912	0.809043	0	0	0	0	0	no	proS
A0A0H2Z5Y3	-0.170913	0.984358	-0.25108	1	-0.429884	0.261854	-0.0801671	0.991646	-0.25897	0.997563	-0.178803	0.840732	0	0	0	0	0	no	lon
A0A0H2ZFT6	-0.0935537	0.996653	-0.109092	1	-0.262124	0.915385	-0.0155388	1	-0.168571	0.997563	-0.153032	0.956599	0	0	0	0	0	no	PA14_58300
Q02TT1	-0.104322	0.995255	-0.0742191	1	-0.0173486	0.984974	0.0301029	0.997097	0.0869734	0.997563	0.0568705	0.961642	0	0	0	0	0	no	glcB
A0A0H2ZHY7	-0.511683	0.859677	0.0423968	1	-0.430829	0.750469	0.55408	0.808225	0.080854	0.997563	-0.473226	0.721871	0	0	0	0	0	no	PA14_64520
A0A0H2ZEE2	0.0982546	0.995255	0.226839	1	0.211152	0.816136	0.128585	0.991646	0.112897	0.997563	-0.0156875	0.987934	0	0	0	0	0	no	glpD
Q02H37	0.276211	0.696656	0.119824	1	0.255043	0.542843	-0.156387	0.948656	-0.0211677	0.997563	0.135219	0.886816	0	0	0	0	0	no	secA
A0A0H2ZBD4	-5.8547	0.000110099	0	1	-8.38012	5.9122e-10	5.6356	0.00025441	-2.52542	1.0881e-08	-8.16102	1.9863e-09	-1	0	-1	-1	-1	dA and dF v dAF	PA14_28000
A0A0H2Z7V1	-0.114274	0.996653	0.0365485	1	-0.171968	0.898445	0.150822	0.991646	-0.0576944	0.997563	-0.208517	0.897655	0	0	0	0	0	no	dapA
A0A0H2ZKW2	0.675992	0.696656	0.310174	1	0.655164	0.502455	-0.365818	0.96085	-0.0208284	0.997563	0.34499	0.883275	0	0	0	0	0	no	pilH
A0A0H2ZM25	0.0262942	0.996653	0.00020873	1	0.0441915	0.977388	-0.0260855	0.997097	0.0178972	0.997563	0.0439827	0.97873	0	0	0	0	0	no	ftsZ
A0A0H2ZHD3	0.298626	0.993787	0.014191	1	0.198801	0.924786	-0.284435	0.977655	-0.0998245	0.997563	0.18461	0.945962	0	0	0	0	0	no	PA14_61430
Q02SE5	0.0931059	0.996653	0.195933	1	0.290937	0.727106	0.102827	0.991646	0.197831	0.997563	0.095004	0.948884	0	0	0	0	0	no	hemL
A0A0H2ZLA4	0.111089	0.995255	0.0293884	1	-0.0276589	0.984974	-0.0817003	0.991758	-0.138748	0.997563	-0.0570473	0.966314	0	0	0	0	0	no	rpoD
Q02GV8	-0.0279565	0.996653	-0.0810754	1	0.00942704	0.985657	-0.0531189	0.997097	0.0373835	0.997563	0.0905024	0.946106	0	0	0	0	0	no	gatA
A0A0H2Z7P6	-0.0426053	0.996653	-0.204969	1	0.0182227	0.987542	-0.162364	0.997097	0.060828	0.997563	0.223192	0.948932	0	0	0	0	0	no	cheY
Q02FP9	-0.0796539	0.996653	-0.389915	1	0.147469	0.965549	-0.310261	0.977655	0.227123	0.997563	0.537383	0.721871	0	0	0	0	0	no	speH
Q02IA6	0.00019816	1	-0.226823	1	-0.251086	0.832956	-0.227022	0.974263	-0.251285	0.997563	-0.024263	0.983222	0	0	0	0	0	no	purM
A0A0H2ZAP4	0.845243	0.995255	-0.234327	1	-3.3055	0.136221	-1.07957	0.990344	-4.15075	0.110051	-3.07118	0.184194	0	0	0	0	0	no	PA14_36190
Q02NP1	-0.0109509	0.996653	-0.0795988	1	-0.0314322	0.97909	-0.0686479	0.991646	-0.0204813	0.997563	0.0481665	0.965587	0	0	0	0	0	no	thrS
A0A0H2ZI20	-0.388368	0.882324	-0.281235	1	-0.536568	0.417518	0.107133	0.991758	-0.1482	0.997563	-0.255333	0.871505	0	0	0	0	0	no	algR
Q02E40	-0.0930797	0.995255	-0.0297024	1	-0.191392	0.825459	0.0633773	0.997097	-0.0983125	0.997563	-0.16169	0.886816	0	0	0	0	0	no	algC
Q02R89	-0.229084	0.9709	-0.379588	1	-0.319693	0.649591	-0.150505	0.991646	-0.0906089	0.997563	0.0598956	0.967175	0	0	0	0	0	no	recA
A0A0H2ZJR3	-0.112656	0.995255	0.0262244	1	-0.0494739	0.965549	0.13888	0.987269	0.0631817	0.997563	-0.0756984	0.948932	0	0	0	0	0	no	gabD
A0A0H2ZET1	0.437536	0.601034	-0.019127	1	0.293722	0.68678	-0.456663	0.541255	-0.143814	0.997563	0.312849	0.671317	0	0	0	0	0	no	thrC
A0A0H2ZGK4	-0.351336	0.786143	-0.267197	1	-0.203914	0.83966	0.084139	0.991758	0.147422	0.997563	0.0632826	0.96621	0	0	0	0	0	no	katA
A0A0H2ZE36	0.474284	0.553632	-0.0263169	1	0.386017	0.529107	-0.500601	0.494137	-0.0882662	0.997563	0.412334	0.513615	0	0	0	0	0	no	suhB
A0A0H2Z780	-0.374669	0.9709	0.117513	1	-0.219053	0.920585	0.492183	0.869137	0.155616	0.997563	-0.336566	0.886717	0	0	0	0	0	no	PA14_53040
A0A0H2ZDI9	0.246138	0.993787	0.213308	1	0.0423147	0.984974	-0.0328301	0.997097	-0.203824	0.997563	-0.170994	0.935238	0	0	0	0	0	no	ibpA
Q02GB7	0.11268	0.993787	0.0290266	1	0.092204	0.917269	-0.0836536	0.991646	-0.0204762	0.997563	0.0631775	0.945962	0	0	0	0	0	no	ileS
A0A0H2ZDP9	-0.368124	0.601034	-0.0854403	1	-0.451072	0.24016	0.282684	0.813285	-0.0829478	0.997563	-0.365632	0.440022	0	0	0	0	0	no	zwf
A0A0H2ZCB4	-0.337297	0.961591	-0.408118	1	-0.148813	0.935115	-0.0708219	0.997097	0.188484	0.997563	0.259305	0.886816	0	0	0	0	0	no	edaA
A0A0H2ZEB2	0.115767	0.996653	0.522022	1	0.0321493	0.984974	0.406255	0.926683	-0.083618	0.997563	-0.489872	0.721871	0	0	0	0	0	no	mioC
A0A0H2ZA00	0.0334424	0.996653	-0.0435454	1	0.139043	0.878553	-0.0769878	0.991646	0.1056	0.997563	0.182588	0.83033	0	0	0	0	0	no	ppiD
A0A0H2ZE61	-2.49345	1.30966e-06	0.287772	1	-2.31131	9.1771e-06	2.78122	1.9184e-06	0.182137	0.997563	-2.59908	9.6838e-06	-1	0	-1	0	-1	dF v dAF only	PA14_20960
A0A0H2ZB11	-7.1651	2.60357e-07	-2.06792	1	-8.78842	3.7348e-11	5.09717	8.3226e-05	-1.62332	5.5666e-07	-6.72049	1.2282e-08	-1	0	-1	-1	-1	dA and dF v dAF	PA14_35790
Q02V72	0.586369	0.612127	0.119524	1	0.472005	0.571521	-0.466845	0.811699	-0.114364	0.997563	0.352481	0.782422	0	0	0	0	0	no	glyQ
A0A0H2ZIC6	-0.584675	0.823769	-0.256665	1	-0.316261	0.878553	0.32801	0.976148	0.268413	0.997563	-0.0595964	0.979198	0	0	0	0	0	no	osmE
Q02ET9	0.239241	0.901995	-0.0109087	1	0.382402	0.417453	-0.25015	0.87276	0.143161	0.997563	0.39331	0.438793	0	0	0	0	0	no	opgG
A0A0H2ZDI1	-0.10628	0.995255	-0.030117	1	0.0922403	0.922235	0.0761627	0.991646	0.19852	0.997563	0.122357	0.906848	0	0	0	0	0	no	PA14_23420
A0A0H2ZF82	0.540666	0.901995	0.830915	1	0.0710842	0.984974	0.290249	0.991646	-0.469582	0.997563	-0.759831	0.58934	0	0	0	0	0	no	fdx2
Q02DF6	0.116919	0.995255	0.0615909	1	0.0976302	0.949294	-0.0553285	0.997097	-0.0192892	0.997563	0.0360393	0.979198	0	0	0	0	0	no	glmU
A0A0H2ZF83	-0.422538	0.457469	-0.0813803	1	-0.514553	0.146665	0.341158	0.656623	-0.0920147	0.997563	-0.433173	0.283779	0	0	0	0	0	no	pchD
Q02NA4	-0.0665085	0.996653	-0.314826	1	0.114329	0.927677	-0.248318	0.905239	0.180837	0.997563	0.429155	0.440022	0	0	0	0	0	no	serS
A0A0H2ZJS1	-0.0065761	0.996653	0.133827	1	0.0409923	0.967611	0.140404	0.977655	0.0475684	0.997563	-0.0928351	0.945962	0	0	0	0	0	no	gyrB
A0A0H2Z9M8	-0.653445	0.258654	0.469783	1	-0.305947	0.751283	1.12323	0.00765633	0.347498	0.997563	-0.77573	0.127211	0	0	0	0	0	no	hcnB
Q02QZ6	0.339616	0.870288	0.149092	1	0.478733	0.411531	-0.190524	0.977655	0.139117	0.997563	0.329641	0.721418	0	0	0	0	0	no	argG
Q02GZ1	0.109355	0.995255	0.293117	1	0.0602834	0.965549	0.183762	0.981036	-0.0490716	0.997563	-0.232834	0.855463	0	0	0	0	0	no	murA
Q02R25	0.318783	0.601034	0.10236	1	0.177632	0.786939	-0.216423	0.863342	-0.141151	0.997563	0.0752725	0.945962	0	0	0	0	0	no	arnA
A0A0H2ZAK2	-0.61639	0.492437	-0.430659	1	-0.987608	0.0271942	0.185731	0.991646	-0.371218	0.997563	-0.556949	0.374285	0	0	-1	0	0	no	PA14_31530
A0A0H2ZIJ3	-0.17023	0.996653	-0.569493	1	-0.348114	0.83966	-0.399263	0.923121	-0.177884	0.997563	0.221379	0.932631	0	0	0	0	0	no	gloA3
A0A0H2ZEM7	0.0660115	0.996653	0.261533	1	0.0130499	0.984974	0.195521	0.948656	-0.0529615	0.997563	-0.248483	0.740428	0	0	0	0	0	no	glpK
A0A0H2ZGQ3	0.0388763	0.996653	0.0363737	1	-0.0903591	0.965549	-0.0025027	1	-0.129235	0.997563	-0.126733	0.961642	0	0	0	0	0	no	sspB
A0A0H2ZHW2	0.356752	0.993787	0.10626	1	0.194665	0.949054	-0.250492	0.991646	-0.162086	0.997563	0.0884058	0.97873	0	0	0	0	0	no	secG
A0A0H2ZIJ0	-0.087587	0.996653	-0.324263	1	-0.311233	0.571052	-0.236677	0.887233	-0.223646	0.997563	0.0130302	0.98967	0	0	0	0	0	no	PA14_66170
A0A0H2ZKV7	-0.141993	0.995255	-0.143801	1	-0.124096	0.920585	-0.0018082	1	0.0178973	0.997563	0.0197055	0.983222	0	0	0	0	0	no	PA14_05230
A0A0H2ZCF0	-0.562687	0.883201	-0.594676	1	-0.823655	0.38792	-0.0319893	0.997097	-0.260968	0.997563	-0.228979	0.932631	0	0	0	0	0	no	PA14_27870
A0A0H2ZLB3	-0.0091355	0.996653	0.0462538	1	0.491807	0.267619	0.0553894	0.997097	0.500942	0.487364	0.445553	0.374285	0	0	0	0	0	no	surA
A0A0H2ZK18	0.323879	0.993787	0.355321	1	0.218212	0.921899	0.0314412	0.997097	-0.105667	0.997563	-0.137108	0.961642	0	0	0	0	0	no	def
Q02PX3	0.403467	0.859787	0.147624	1	0.218524	0.878553	-0.255842	0.97336	-0.184943	0.997563	0.0708999	0.971664	0	0	0	0	0	no	serC
A0A0H2Z7L7	0.164979	0.995255	0.4199	1	-0.268191	0.873804	0.25492	0.991646	-0.43317	0.997563	-0.68809	0.44125	0	0	0	0	0	no	bcp
A0A0H2ZI61	-0.358097	0.970403	-0.444335	1	-0.441689	0.702354	-0.0862373	0.997097	-0.0835916	0.997563	0.00264564	0.998584	0	0	0	0	0	no	aspP
Q02QX1	0.17846	0.954766	0.198711	1	0.198257	0.735058	0.0202507	0.997097	0.0197971	0.997563	-0.0004536	0.998584	0	0	0	0	0	no	metG
A0A0H2Z8S5	-0.323093	0.9709	-0.337849	1	-0.540469	0.509414	-0.0147557	1	-0.217375	0.997563	-0.20262	0.927317	0	0	0	0	0	no	anr
Q02FS3	-0.529209	0.402544	-0.478477	1	-0.589347	0.188418	0.0507326	0.997097	-0.0601378	0.997563	-0.11087	0.945962	0	0	0	0	0	no	glmM
A0A0H2ZJ35	-4.60219	0.0100363	0	1	-6.98543	1.8925e-06	4.38309	0.0185362	-2.38324	0.00484153	-6.76633	4.9369e-06	-1	0	-1	-1	-1	dA and dF v dAF	PA14_01150
A0A0H2ZIY2	0.0316559	0.996653	0.39329	1	0.0113395	0.987542	0.361634	0.951466	-0.0203164	0.997563	-0.381951	0.835926	0	0	0	0	0	no	rmlC
A0A0H2ZIU8	-0.0121964	0.996653	0.404439	1	-0.0767937	0.966757	0.416635	0.893122	-0.0645973	0.997563	-0.481233	0.681252	0	0	0	0	0	no	elbB
Q02G63	-0.573771	0.859677	0.0131237	1	-0.352281	0.854293	0.586895	0.828843	0.22149	0.997563	-0.365405	0.88406	0	0	0	0	0	no	mscL
A0A0H2Z6G9	-0.0562686	0.996653	-0.202464	1	0.11141	0.937846	-0.146195	0.991646	0.167679	0.997563	0.313874	0.715581	0	0	0	0	0	no	PA14_51260
A0A0H2ZDS4	-2.6723	1.65763e-07	-0.855103	1	-2.58765	3.6501e-07	1.8172	0.0001463	0.0846519	0.997563	-1.73255	0.00026545	-1	0	-1	0	-1	dF v dAF only	cyp23
A0A0H2Z7Z1	-0.0263313	0.996653	-0.142213	1	0.277548	0.760164	-0.115882	0.991646	0.303879	0.997563	0.41976	0.511213	0	0	0	0	0	no	nrdB
A0A0H2ZKV0	-0.155025	0.995255	-0.0857142	1	-0.236417	0.883731	0.069311	0.997097	-0.0813914	0.997563	-0.150702	0.945962	0	0	0	0	0	no	ycgM
A0A0H2ZIZ0	0.233458	0.901995	0.0246041	1	0.439352	0.294793	-0.208854	0.925649	0.205894	0.997563	0.414748	0.358607	0	0	0	0	0	no	PA14_68360
A0A0H2ZGN1	0.0237935	0.996653	0.132872	1	0.0161119	0.984974	0.109078	0.991646	-0.0076816	0.997563	-0.11676	0.935238	0	0	0	0	0	no	ftsA
A0A0H2Z769	-0.0333991	0.996653	0.376468	1	-0.33523	0.941627	0.409867	0.991646	-0.301831	0.997563	-0.711698	0.883275	0	0	0	0	0	no	bolA
A0A0H2ZLZ4	-1.91724	0.0451055	-0.513095	1	-2.72682	0.00027252	1.40415	0.230504	-0.809582	0.814425	-2.21373	0.00294398	-1	0	-1	0	-1	dF v dAF only	PA14_08450
A0A0H2ZH93	0.207385	0.993787	0.0629011	1	0.530188	0.389392	-0.144483	0.991646	0.322804	0.997563	0.467287	0.531068	0	0	0	0	0	no	glyA
Q02F79	-0.303774	0.916365	-0.35433	1	-0.473354	0.424881	-0.0505568	0.997097	-0.169581	0.997563	-0.119024	0.945962	0	0	0	0	0	no	hisZ
A0A0H2ZFQ7;REV__A0A0H2Z9V1	-0.48967	0.745272	0.0991986	1	-0.142612	0.935115	0.588868	0.597023	0.347058	0.997563	-0.241811	0.905147	0	0	0	0	0	no	#N/A
Q02NN7	0.263189	0.970403	-0.0824194	1	0.0966349	0.952022	-0.345608	0.829892	-0.166554	0.997563	0.179054	0.906848	0	0	0	0	0	no	pheS
Q02PS5	0.148552	0.995255	-0.42207	1	-0.208045	0.89251	-0.570622	0.594715	-0.356597	0.997563	0.214025	0.906848	0	0	0	0	0	no	accD
A0A0H2Z7J6	0.234917	0.954766	-0.0173534	1	0.471969	0.333829	-0.252271	0.894714	0.237052	0.997563	0.489323	0.312107	0	0	0	0	0	no	pqsA
Q02E31	-0.0909378	0.996653	-0.285052	1	-0.355618	0.720871	-0.194114	0.991646	-0.264681	0.997563	-0.0705668	0.968864	0	0	0	0	0	no	pyrE
Q02RA8	0.379825	0.828652	0.249433	1	0.283588	0.780279	-0.130392	0.991646	-0.0962361	0.997563	0.0341558	0.981009	0	0	0	0	0	no	kdsA
A0A0H2ZGY7	-0.364749	0.961591	-0.546698	1	-0.192623	0.921899	-0.181949	0.991646	0.172126	0.997563	0.354075	0.812126	0	0	0	0	0	no	PA14_57560
A0A0H2ZGK0	-0.296394	0.9709	-0.304073	1	0.153645	0.927677	-0.0076784	1	0.450039	0.997563	0.457717	0.611984	0	0	0	0	0	no	PA14_56590
Q02ND0	0.00498374	0.997472	-0.0168728	1	0.0331904	0.984974	-0.0218565	0.997097	0.0282066	0.997563	0.0500632	0.97873	0	0	0	0	0	no	nuoB
Q02L47	-0.359752	0.993787	0.506219	1	1.29454	0.298655	0.865971	0.730337	1.65429	0.197224	0.788323	0.715388	0	0	0	0	0	no	phzB2
Q02MM2	-1.73804	0.00200066	-0.138559	1	-1.83884	0.00063143	1.59948	0.00776404	-0.100794	0.997563	-1.70028	0.00268375	-1	0	-1	0	-1	dF v dAF only	cas6f
A0A0H2ZGC8	0.436912	0.883991	0.686911	1	0.233173	0.887461	0.249998	0.991646	-0.20374	0.997563	-0.453738	0.721871	0	0	0	0	0	no	secY
Q02K11	-0.247701	0.984358	-0.0709758	1	-0.338485	0.724921	0.176725	0.991646	-0.0907838	0.997563	-0.267509	0.846445	0	0	0	0	0	no	zipA
A0A0H2ZF77	-0.154771	0.995255	-0.253038	1	-0.157116	0.920423	-0.0982677	0.993631	-0.0023449	0.997563	0.0959229	0.957786	0	0	0	0	0	no	bamB
A0A0H2ZB32	-0.524561	0.402683	-0.117511	1	-0.826506	0.0178206	0.40705	0.656623	-0.301945	0.997563	-0.708995	0.0670413	0	0	-1	0	0	no	lpdV
Q02KT5	0.0670608	0.996653	-0.0761497	1	-0.219274	0.780279	-0.14321	0.987269	-0.286335	0.997563	-0.143124	0.906848	0	0	0	0	0	no	glnS
Q02I59	0.0448869	0.996653	0.107552	1	-0.0079814	0.987542	0.0626648	0.997097	-0.0528682	0.997563	-0.115533	0.945962	0	0	0	0	0	no	astB
A0A0H2Z6A9	0.0450848	0.996653	0.982038	1	-0.0288013	0.984974	0.936953	0.616052	-0.073886	0.997563	-1.01084	0.392249	0	0	0	0	0	no	PA14_51980
A0A0H2Z614	0.842235	0.40233	0.034703	1	0.701373	0.401362	-0.807532	0.464905	-0.140862	0.997563	0.66667	0.483672	0	0	0	0	0	no	PA14_53500
Q02U51	-0.495725	0.859677	-0.32807	1	-0.4855	0.655718	0.167654	0.991646	0.0102248	0.997563	-0.157429	0.945962	0	0	0	0	0	no	coaD
A0A0H2ZER3	0.0350332	0.996653	0.179213	1	0.100166	0.960392	0.14418	0.991646	0.0651331	0.997563	-0.079047	0.966262	0	0	0	0	0	no	map
Q02ND1	0.26951	0.870288	0.123137	1	0.0582046	0.965549	-0.146373	0.985584	-0.211305	0.997563	-0.0649321	0.961642	0	0	0	0	0	no	nuoC
A0A0H2ZFD4	0.637702	0.901995	-0.269689	1	0.0722961	0.984974	-0.907392	0.671423	-0.565406	0.997563	0.341985	0.916186	0	0	0	0	0	no	secF
A0A0H2ZL24	-0.0740305	0.996653	-0.0824991	1	0.403723	0.575646	-0.0084686	1	0.477753	0.997563	0.486222	0.469605	0	0	0	0	0	no	PA14_05220
A0A0H2ZIN4	-0.0566101	0.996653	0.136672	1	-0.0435416	0.981271	0.193282	0.977655	0.0130685	0.997563	-0.180214	0.906848	0	0	0	0	0	no	rmlB
A0A0H2ZGU2	0.156109	0.992322	-0.0184149	1	0.0347756	0.978864	-0.174524	0.951466	-0.121334	0.997563	0.0531905	0.965587	0	0	0	0	0	no	ftsH
A0A0H2ZHZ2	-0.641698	0.995255	0.187553	1	-0.645567	0.917269	0.829251	0.985584	-0.0038691	NA	-0.83312	0.906848	0	0	0	0	0	no	PA14_63340
A0A0H2ZAE2	-0.414689	0.899528	-0.122691	1	-0.502417	0.59519	0.291998	0.973593	-0.0877283	0.997563	-0.379726	0.785858	0	0	0	0	0	no	maiA
A0A0H2ZHA8	0.183232	0.995255	0.278161	1	0.0610882	0.983641	0.0949284	0.997097	-0.122144	0.997563	-0.217073	0.932631	0	0	0	0	0	no	dtd
Q02KH5	-0.041632	0.996653	-0.253434	1	0.0958146	0.965549	-0.211802	0.991646	0.137447	0.997563	0.349249	0.877276	0	0	0	0	0	no	mtnC
A0A0H2ZIW2	0.337395	0.995255	-0.327034	1	-0.0618746	0.984974	-0.664429	0.929665	-0.399269	0.997563	0.26516	0.945962	0	0	0	0	0	no	grx
Q02QW9	-0.323976	0.995255	-0.795476	1	-0.890828	0.440916	-0.4715	0.944674	-0.566852	0.997563	-0.0953523	0.97873	0	0	0	0	0	no	dcd
A0A0H2ZI65	1.11413	0.532777	-0.113186	1	2.47523	0.0265105	-1.22732	0.412731	1.3611	0.997563	2.58842	0.0190823	0	0	1	0	1	dF v dAF only	azu
Q02KZ2	0.208257	0.995255	-0.184366	1	0.0297647	0.984974	-0.392624	0.926683	-0.178493	0.997563	0.214131	0.932631	0	0	0	0	0	no	nfuA
A0A0H2ZIH0	0.0442666	0.996653	-0.184934	1	0.0533216	0.984974	-0.229201	0.985584	0.009055	0.997563	0.238256	0.906848	0	0	0	0	0	no	purK
A0A0H2ZJK0	0.162524	0.995255	0.408405	1	0.517857	0.575073	0.245881	0.985584	0.355333	0.997563	0.109452	0.964784	0	0	0	0	0	no	ltaA
A0A0H2ZIK7	-0.380963	0.682558	-0.0968757	1	-0.391393	0.433056	0.284087	0.849636	-0.0104303	0.997563	-0.294517	0.671317	0	0	0	0	0	no	ctpA
A0A0H2ZJ32	-0.0688327	0.996653	-0.133797	1	-0.146819	0.908138	-0.0649638	0.997097	-0.0779861	0.997563	-0.0130222	0.990149	0	0	0	0	0	no	aldH
A0A0H2Z7G7	0.145385	0.995255	-0.196091	1	0.036392	0.984974	-0.341477	0.848123	-0.108993	0.997563	0.232483	0.864335	0	0	0	0	0	no	oprD
A0A0H2ZK14	-4.22138	0.023233	0	1	-8.03281	6.2987e-09	4.00228	0.0407803	-3.81142	7.4756e-09	-7.81371	1.765e-08	-1	0	-1	-1	-1	dA and dF v dAF	PA14_01040
Q02PU7	0.376996	0.657366	0.546411	1	0.268311	0.688738	0.169415	0.977655	-0.108684	0.997563	-0.2781	0.721871	0	0	0	0	0	no	gltX
A0A0H2ZDH3	-0.220293	0.995255	-0.149167	1	0.0391291	0.984974	0.0711261	0.997097	0.259422	0.997563	0.188296	0.940532	0	0	0	0	0	no	adhC
A0A0H2Z9E1	-0.238097	0.993787	-0.0421566	1	-0.279326	0.83966	0.195941	0.991646	-0.0412286	0.997563	-0.23717	0.905978	0	0	0	0	0	no	speE
A0A0H2ZCU5	0.0249321	0.996653	-0.209789	1	-0.155155	0.882492	-0.234721	0.91962	-0.180087	0.997563	0.0546337	0.967175	0	0	0	0	0	no	PA14_25840
A0A0H2ZFV5	0.212503	0.996653	-0.617991	1	-0.413452	0.836894	-0.830494	0.617118	-0.625955	0.997563	0.20454	0.945962	0	0	0	0	0	no	nusB
Q02RW8	0.130213	0.995255	0.107439	1	0.109531	0.927677	-0.0227739	0.997097	-0.0206817	0.997563	0.00209217	0.998584	0	0	0	0	0	no	iscS
A0A0H2ZC37	0.305337	0.992322	-0.212202	1	0.172419	0.927677	-0.517539	0.811699	-0.132918	0.997563	0.384621	0.785858	0	0	0	0	0	no	PA14_30710
A0A0H2ZAE6	-0.040262	0.996653	-0.337136	1	-0.369062	0.82758	-0.296874	0.977655	-0.3288	0.997563	-0.0319256	0.984606	0	0	0	0	0	no	gnyH
Q02GZ2	0.514019	0.882324	0.028964	1	0.149497	0.948441	-0.485055	0.869137	-0.364522	0.997563	0.120533	0.961642	0	0	0	0	0	no	hisG
A0A0H2Z7A9	0.0135861	0.996653	0.153027	1	-0.285805	0.708318	0.139441	0.991646	-0.299391	0.997563	-0.438833	0.446346	0	0	0	0	0	no	acsA
A0A0H2ZE11	-2.84928	0.279256	0.679551	1	-2.52296	0.300485	3.52883	0.167701	0.326318	0.997563	-3.20252	0.184743	0	0	0	0	0	no	PA14_20940
A0A0H2Z8M6	-1.34183	0.179371	0.10732	1	-1.15525	0.244096	1.44915	0.166577	0.186585	0.997563	-1.26257	0.214628	0	0	0	0	0	no	PA14_47120
A0A0H2ZET0	-0.155675	0.996653	0.129794	1	-0.0637576	0.984974	0.285469	0.991646	0.0919174	0.997563	-0.193552	0.945962	0	0	0	0	0	no	PA14_16970
Q02V73	0.0910276	0.995255	-0.352489	1	0.0792918	0.94649	-0.443517	0.332565	-0.0117359	0.997563	0.431781	0.248288	0	0	0	0	0	no	glyS
A0A0H2ZGK2	-0.191833	0.995255	-0.0940784	1	-0.306644	0.819457	0.0977543	0.997097	-0.114811	0.997563	-0.212566	0.916186	0	0	0	0	0	no	lptA
A0A0H2ZC62	0.443661	0.696566	-0.152736	1	0.306934	0.72334	-0.596397	0.355471	-0.136726	0.997563	0.45967	0.462601	0	0	0	0	0	no	purF
A0A0H2ZC85	0.279073	0.859677	0.0831254	1	0.329737	0.529107	-0.195947	0.948656	0.0506647	0.997563	0.246612	0.751807	0	0	0	0	0	no	pheT
A0A0H2ZKG2	-0.677478	0.601034	0.962983	1	-0.723465	0.34844	1.64046	0.0136242	-0.0459865	0.997563	-1.68645	0.0078778	0	0	0	0	-1	dF v dAF only	PA14_06990
A0A0H2ZJ98	-0.099709	0.996653	0.028734	1	0.158957	0.920741	0.128443	0.991646	0.258666	0.997563	0.130223	0.945962	0	0	0	0	0	no	aspA
A0A0H2ZCS4	-2.27758	6.93429e-08	-0.314388	1	-1.91156	1.3033e-05	1.96319	4.1375e-06	0.366021	0.997563	-1.59717	0.00041599	-1	0	-1	0	-1	dF v dAF only	PA14_20980
A0A0H2ZJ90	-0.430779	0.719161	0.130981	1	-0.506695	0.370534	0.56176	0.468498	-0.0759162	0.997563	-0.637676	0.217187	0	0	0	0	0	no	hemX
A0A0H2ZF44	0.226081	0.993787	0.053008	1	0.409454	0.686738	-0.173073	0.991646	0.183374	0.997563	0.356446	0.784263	0	0	0	0	0	no	hom
Q02RC6	0.176788	0.995255	0.234566	1	0.182037	0.91843	0.0577787	0.997097	0.00524917	0.997563	-0.0525295	0.97873	0	0	0	0	0	no	pyrH
A0A0H2ZEP9	-0.801467	0.867648	-0.846958	1	0.0442987	0.984974	-0.0454904	0.997097	0.845766	0.997563	0.891256	0.623929	0	0	0	0	0	no	PA14_17600
A0A0H2ZA23	-0.241657	0.993787	-0.213498	1	-0.418587	0.631348	0.0281585	0.997097	-0.17693	0.997563	-0.205089	0.915942	0	0	0	0	0	no	yhfP
A0A0H2ZFU6	-0.817115	0.013157	-0.126833	1	-0.688574	0.0530932	0.690282	0.0759295	0.128541	0.997563	-0.56174	0.176419	-1	0	0	0	0	no	cysI
A0A0H2ZAU0	0.0197095	0.996653	0.401211	1	-0.222557	0.832956	0.381501	0.805892	-0.242267	0.997563	-0.623768	0.20519	0	0	0	0	0	no	bkdA1
Q02KR3	-0.754766	0.81472	-0.868885	1	-0.834539	0.528678	-0.114119	0.997097	-0.0797734	0.997563	0.0343453	0.987497	0	0	0	0	0	no	PA14_41640
Q02FS4	0.202629	0.995255	0.376975	1	0.5252	0.653762	0.174345	0.991646	0.322571	0.997563	0.148225	0.951428	0	0	0	0	0	no	tpiA
Q02FG6	0.364859	0.759501	0.382179	1	0.36021	0.554691	0.0173202	0.997097	-0.0046487	0.997563	-0.0219689	0.983222	0	0	0	0	0	no	purH
A0A0H2ZF84	0.260883	0.934549	0.144616	1	0.138766	0.91623	-0.116266	0.991646	-0.122117	0.997563	-0.0058504	0.994046	0	0	0	0	0	no	secD
Q02TB2	0.653488	0.839805	0.0637768	1	1.32246	0.156123	-0.589711	0.857068	0.66897	0.997563	1.25868	0.206959	0	0	0	0	0	no	speD
A0A0H2ZKU3;A0A0H2ZF69	-1.68755	0.0317129	-0.20489	1	-1.02493	0.355048	1.48266	0.0985314	0.662616	0.997563	-0.820044	0.548411	-1	0	0	0	0	no	#N/A
A0A0H2ZAG9	-0.308349	0.965383	-0.0791288	1	-0.202879	0.896405	0.22922	0.977655	0.10547	0.997563	-0.12375	0.945962	0	0	0	0	0	no	gnyD
Q02E39	0.106383	0.996653	0.101024	1	0.161448	0.925021	-0.0053585	1	0.055065	0.997563	0.0604235	0.97873	0	0	0	0	0	no	argB
Q02LF6	-0.141396	0.995255	0.0734651	1	-0.300771	0.732298	0.214861	0.976148	-0.159375	0.997563	-0.374236	0.636942	0	0	0	0	0	no	hmgA
A0A0H2ZCP3	0.0899816	0.996653	0.285698	1	0.0275395	0.984974	0.195716	0.977655	-0.0624421	0.997563	-0.258158	0.793781	0	0	0	0	0	no	fadD1
A0A0H2ZES0	-0.0413797	0.996653	-0.0798813	1	-0.0807796	0.946689	-0.0385016	0.997097	-0.0393999	0.997563	-0.0008983	0.998584	0	0	0	0	0	no	bamA
Q02EZ9	0.00614319	0.997934	0.343801	1	0.139508	0.965549	0.337658	0.977655	0.133365	0.997563	-0.204293	0.945962	0	0	0	0	0	no	msrA
Q02RV6	0.0410375	0.996653	-0.145622	1	0.108146	0.940528	-0.18666	0.977655	0.0671083	0.997563	0.253768	0.824058	0	0	0	0	0	no	hisS
A0A0H2ZHW1	-0.354377	0.993787	-0.579264	1	-0.622474	0.72334	-0.224886	0.991646	-0.268097	0.997563	-0.0432108	0.983222	0	0	0	0	0	no	aroQ1
Q02Q78	0.328657	0.984358	0.304833	1	0.314282	0.852614	-0.0238244	0.998021	-0.0143756	0.997563	0.00944885	0.994046	0	0	0	0	0	no	apeB
A0A0H2ZG63	-0.303308	0.984358	-0.220007	1	-0.499761	0.571521	0.0833014	0.997097	-0.196453	0.997563	-0.279755	0.881446	0	0	0	0	0	no	pchG
A0A0H2ZDW4	-0.152646	0.995255	-0.0429822	1	-0.151593	0.925021	0.109664	0.991758	0.00105318	0.99806	-0.108611	0.948932	0	0	0	0	0	no	fabH-2
Q02RV3	-0.157589	0.995255	0.0557844	1	0.236353	0.880588	0.213374	0.991646	0.393943	0.997563	0.180569	0.935543	0	0	0	0	0	no	der
A0A0H2ZDD3	0.294566	0.995255	0.406971	1	0.994514	0.397811	0.112405	0.997097	0.699948	0.997563	0.587543	0.795221	0	0	0	0	0	no	xcpT
Q02E64	0.544261	0.895366	0.243376	1	0.401739	0.83966	-0.300885	0.991646	-0.142521	0.997563	0.158363	0.958901	0	0	0	0	0	no	xpt
Q02PH8	0.13146	0.995255	-0.179915	1	0.111064	0.923226	-0.311375	0.779507	-0.0203955	0.997563	0.29098	0.657482	0	0	0	0	0	no	fadB
A0A0H2ZHQ2	-0.451954	0.726218	0.330282	1	0.570556	0.401362	0.782236	0.197369	1.02251	0.0492683	0.240274	0.897655	0	0	0	1	0	dA v dAF only	arcB
A0A0H2ZG72	0.620236	0.891797	-0.0133137	1	0.256521	0.921899	-0.633549	0.85177	-0.363715	0.997563	0.269834	0.932631	0	0	0	0	0	no	bfrA
A0A0H2ZJW9	0.224992	0.993021	0.327201	1	0.292418	0.788986	0.102209	0.993631	0.0674261	0.997563	-0.034783	0.981371	0	0	0	0	0	no	parB
Q02PH7	-0.0146277	0.996653	0.180666	1	0.601079	0.491536	0.195293	0.991646	0.615707	0.997563	0.420414	0.76498	0	0	0	0	0	no	fadA
Q02FS6	-0.186286	0.996653	-0.139598	1	0.0180616	0.987542	0.0466886	0.997097	0.204348	0.997563	0.157659	0.964987	0	0	0	0	0	no	rimP
A0A0H2ZB21	-0.13742	0.995255	0.290502	1	-0.321518	0.675395	0.427922	0.705402	-0.184098	0.997563	-0.61202	0.230258	0	0	0	0	0	no	bkdB
Q02RV7	-0.0727547	0.996653	-0.240245	1	-0.122513	0.925634	-0.16749	0.985584	-0.0497587	0.997563	0.117732	0.945962	0	0	0	0	0	no	ispG
A0A0H2ZK67	-0.0399038	0.996653	-0.0117687	1	0.244859	0.698389	0.0281351	0.997097	0.284763	0.997563	0.256628	0.685963	0	0	0	0	0	no	rhlE
A0A0H2ZKX3	-0.397682	0.7272	-0.0918266	1	-0.0925356	0.95958	0.305855	0.862011	0.305146	0.997563	-0.000709	0.998584	0	0	0	0	0	no	prkA
A0A0H2Z9V4	0.136291	0.995255	0.281841	1	0.0237692	0.984974	0.14555	0.991646	-0.112522	0.997563	-0.258071	0.886366	0	0	0	0	0	no	aroF-1
A0A0H2ZCM5	0.0764405	0.996653	0.326403	1	-0.273896	0.836169	0.249963	0.977655	-0.350336	0.997563	-0.600299	0.41825	0	0	0	0	0	no	PA14_28340
A0A0H2ZHM8	-0.145075	0.996653	-0.0587168	1	-0.551373	0.707212	0.0863582	0.997097	-0.406298	0.997563	-0.492656	0.782034	0	0	0	0	0	no	pagL
A0A0H2ZGA4	0.300574	0.9709	0.292973	1	0.133332	0.936179	-0.0076004	1	-0.167242	0.997563	-0.159642	0.945962	0	0	0	0	0	no	ispB
A0A0H2ZF14	-0.11882	0.993787	-0.288556	1	-0.0918639	0.925021	-0.169736	0.944674	0.0269564	0.997563	0.196692	0.781191	0	0	0	0	0	no	valS
A0A0H2Z7Q7	0.406437	0.970403	0.892512	1	0.975475	0.253489	0.486076	0.911206	0.569039	0.997563	0.082963	0.97873	0	0	0	0	0	no	PA14_51840
Q02FT0	0.186622	0.995255	-0.235632	1	0.312537	0.819457	-0.422254	0.829111	0.125915	0.997563	0.548169	0.492189	0	0	0	0	0	no	truB
A0A0H2ZGH4	-1.24067	0.0937419	-0.21197	1	-2.46746	3.6501e-07	1.0287	0.25943	-1.2268	0.0164464	-2.25549	5.4433e-06	0	0	-1	-1	-1	dA and dF v dAF	moxR
A0A0H2Z8P3	-0.21316	0.995255	0.129689	1	0.140064	0.948441	0.342848	0.941508	0.353224	0.997563	0.0103754	0.993943	0	0	0	0	0	no	gltL
A0A0H2ZFP5	0.091364	0.996653	-0.383822	1	-0.11331	0.965549	-0.475186	0.941508	-0.204674	0.997563	0.270512	0.932631	0	0	0	0	0	no	PA14_57850
A0A0H2Z7E8	0.292324	0.993787	0.104354	1	0.12292	0.965549	-0.18797	0.991646	-0.169404	0.997563	0.0185655	0.992298	0	0	0	0	0	no	yaiL
A0A0H2ZC76	0.0389858	0.996653	0.0624275	1	0.292809	0.754495	0.0234417	0.997097	0.253823	0.997563	0.230381	0.877276	0	0	0	0	0	no	nuoF
A0A0H2ZC94	1.37755	0.298918	0.615974	1	0.759478	0.600671	-0.761579	0.85177	-0.618075	0.997563	0.143504	0.967175	0	0	0	0	0	no	nuoE
A0A0H2Z946	-0.584576	0.89187	-0.0721996	1	-0.777718	0.502003	0.512377	0.918827	-0.193142	0.997563	-0.705519	0.611984	0	0	0	0	0	no	scoB
A0A0H2ZKY2	0.17148	0.995255	-0.0520918	1	0.101548	0.965549	-0.223572	0.977655	-0.0699324	0.997563	0.15364	0.945962	0	0	0	0	0	no	metF
A0A0H2ZGJ4	-0.145599	0.970403	-0.0910154	1	-0.442164	0.0445808	0.0545833	0.991646	-0.296565	0.589251	-0.351148	0.176419	0	0	-1	0	0	no	pchF
Q02EL6	0.35327	0.984358	0.465015	1	0.878779	0.333712	0.111745	0.997097	0.525509	0.997563	0.413764	0.855463	0	0	0	0	0	no	PA14_68000
Q02G28	0.294195	0.988916	-0.0737035	1	-0.0314238	0.984974	-0.367898	0.91962	-0.325618	0.997563	0.0422797	0.981009	0	0	0	0	0	no	upp
Q02EV4	-0.327428	0.9087	-0.600275	1	-0.523091	0.397811	-0.272847	0.926683	-0.195663	0.997563	0.0771842	0.964987	0	0	0	0	0	no	ubiE
Q02F98	-0.0771193	0.996653	0.486097	1	-0.222774	0.91534	0.563217	0.817511	-0.145654	0.997563	-0.708871	0.477573	0	0	0	0	0	no	nadE
A0A0H2ZKQ1	0.0775034	0.996653	-0.192737	1	0.21185	0.878553	-0.27024	0.941508	0.134346	0.997563	0.404587	0.636942	0	0	0	0	0	no	tyrZ
A0A0H2ZDW9	0.192962	0.891797	-0.0006983	1	0.043952	0.965549	-0.193661	0.86603	-0.14901	0.997563	0.0446503	0.965587	0	0	0	0	0	no	purL
A0A0H2ZK49	-0.26847	0.993787	1.05681	1	-0.0615	0.984974	1.32528	0.0983556	0.20697	0.997563	-1.11831	0.176419	0	0	0	0	0	no	PA14_00570
A0A0H2ZEC4	-2.7304	0.000194766	0.959135	1	-2.56422	0.00054507	3.68954	0.00022544	0.166184	0.997563	-3.52335	0.00039136	-1	0	-1	0	-1	dF v dAF only	PA14_13350
Q02EM5	0.140262	0.996653	-0.34906	1	-0.173085	0.922235	-0.489322	0.779507	-0.313346	0.997563	0.175976	0.932631	0	0	0	0	0	no	hisA
A0A0H2ZGG1	0.209577	0.984358	-0.0925563	1	0.694961	0.0896356	-0.302133	0.844534	0.485384	0.80083	0.787517	0.042581	0	0	0	0	1	dF v dAF only	pctC
Q02U09	0.20065	0.995255	0.150337	1	0.47568	0.71831	-0.0503132	0.997097	0.27503	0.997563	0.325343	0.886816	0	0	0	0	0	no	pyrR
Q02QI1	0.206113	0.996653	-0.480524	1	0.095985	0.981271	-0.686637	0.851328	-0.110128	0.997563	0.576509	0.785858	0	0	0	0	0	no	PA14_20770
A0A0H2ZFH5	-0.45835	0.984358	-0.366442	1	-0.141368	0.965549	0.0919085	0.997097	0.316982	0.997563	0.225074	0.945962	0	0	0	0	0	no	estB
A0A0H2ZEV4	-0.360168	0.992322	-0.0183451	1	-0.70098	0.506731	0.341822	0.977655	-0.340813	0.997563	-0.682635	0.564976	0	0	0	0	0	no	PA14_10560
A0A0H2ZBW1	0.235322	0.883201	0.0481538	1	0.335726	0.430187	-0.187168	0.931976	0.100405	0.997563	0.287573	0.598574	0	0	0	0	0	no	topA
A0A0H2ZH13	-0.321402	0.984358	-0.492003	1	-0.563888	0.544503	-0.170601	0.991646	-0.242486	0.997563	-0.0718855	0.978264	0	0	0	0	0	no	PA14_57930
A0A0H2ZF17	0.399713	0.995255	-0.76655	1	0.391568	0.920423	-1.16626	0.633193	-0.0081443	0.997563	1.15812	0.491981	0	0	0	0	0	no	PA14_15770
Q02NN5	-0.581575	0.89187	0.343461	1	-0.736026	0.542145	0.925036	0.6079	-0.154451	0.997563	-1.07949	0.29209	0	0	0	0	0	no	ihfA
A0A0H2ZH69	0.270065	0.993787	0.0353283	1	0.318347	0.838201	-0.234737	0.991646	0.0482823	0.997563	0.283019	0.894571	0	0	0	0	0	no	PA14_64840
A0A0H2ZID1	-0.040675	0.996653	0.165297	1	0.168991	0.896931	0.205972	0.977655	0.209666	0.997563	0.00369332	0.997198	0	0	0	0	0	no	PA14_66580
A0A0H2ZFG3	0.176437	0.995255	0.399957	1	0.0521268	0.984974	0.223519	0.991646	-0.12431	0.997563	-0.34783	0.86142	0	0	0	0	0	no	PA14_12300
A0A0H2Z779	0.4008	0.992322	-0.21024	1	1.6743	0.0964514	-0.61104	0.85177	1.2735	0.652271	1.88454	0.0447887	0	0	0	0	1	dF v dAF only	PA14_53200
Q02PX7	0.262427	0.993787	0.748338	1	0.244943	0.880617	0.485911	0.849636	-0.017484	0.997563	-0.503395	0.671317	0	0	0	0	0	no	ubiG
A0A0H2ZL28	0.311177	0.993787	0.349007	1	0.828813	0.423986	0.0378299	0.997097	0.517636	0.997563	0.479806	0.824058	0	0	0	0	0	no	pilG
A0A0H2ZI82	-0.0075643	0.996653	0.308777	1	0.0452317	0.984974	0.316341	0.976554	0.052796	0.997563	-0.263545	0.916186	0	0	0	0	0	no	crc
A0A0H2ZGM7	0.257554	0.993787	-0.0352421	1	-0.245185	0.89251	-0.292797	0.977655	-0.502739	0.997563	-0.209943	0.932631	0	0	0	0	0	no	mutT
Q02SF5	0.170007	0.984358	0.268849	1	0.0107103	0.984974	0.0988419	0.991646	-0.159297	0.997563	-0.258138	0.697427	0	0	0	0	0	no	leuS
A0A0H2ZIM7	-0.816149	0.316212	0.450003	1	-0.791447	0.245337	1.26615	0.0453027	0.0247017	0.997563	-1.24145	0.0404262	0	0	0	0	-1	dF v dAF only	rmlA
Q02GB1	0.0948664	0.996653	-0.127533	1	-0.119062	0.946689	-0.222399	0.977655	-0.213928	0.997563	0.00847096	0.993943	0	0	0	0	0	no	obg
A0A0H2ZBU0	-8.06907	3.46996e-09	0	1	-8.60829	1.2417e-10	7.84998	1.3031e-08	-0.53922	0.562817	-8.3892	5.0043e-10	-1	0	-1	0	-1	dF v dAF only	PA14_31720
A0A0H2ZHI9	0.131887	0.996653	-0.595922	1	-0.0204899	0.984974	-0.727808	0.55638	-0.152376	0.997563	0.575432	0.583186	0	0	0	0	0	no	yadF
A0A0H2Z7H4	-0.470841	0.923937	0.329239	1	-0.203594	0.928598	0.80008	0.616052	0.267247	0.997563	-0.532833	0.751807	0	0	0	0	0	no	PA14_53300
A0A0H2ZGF1	-0.972892	0.398838	-0.78377	1	-0.672615	0.575869	0.189122	0.991646	0.300277	0.997563	0.111155	0.966262	0	0	0	0	0	no	PA14_61010
Q02RM4	-0.159583	0.995255	-0.0699064	1	0.0658242	0.965549	0.0896763	0.993631	0.225407	0.997563	0.135731	0.945962	0	0	0	0	0	no	purT
A0A0H2ZBU7	0.572705	0.819977	0.500684	1	0.707354	0.455525	-0.0720207	0.997097	0.13465	0.997563	0.206671	0.945962	0	0	0	0	0	no	PA14_25490
A0A0H2Z794	-0.272701	0.993787	-0.723985	1	-0.456115	0.770759	-0.451283	0.893122	-0.183414	0.997563	0.26787	0.916145	0	0	0	0	0	no	phhA
Q02SH2	0.393125	0.993787	0.739273	1	-0.11337	0.965549	0.346148	0.991646	-0.506495	0.997563	-0.852643	0.542528	0	0	0	0	0	no	rsfS
Q02ED9	0.173687	0.996653	0.917809	1	0.317052	0.91843	0.744122	0.87276	0.143364	0.997563	-0.600757	0.835926	0	0	0	0	0	no	PA14_69010
A0A0H2ZD90	-1.6089	0.00137903	-0.469949	1	-1.4683	0.00462286	1.13895	0.0453027	0.140592	0.997563	-0.998356	0.0896976	-1	0	-1	0	0	no	PA14_24980
Q02R23;REV__A0A0H2Z9Y7	-0.175494	0.995255	-0.0753968	1	-0.279443	0.810549	0.100097	0.993631	-0.10395	0.997563	-0.204046	0.90669	0	0	0	0	0	no	#N/A
A0A0H2ZCJ7	1.1981	0.538955	0.891769	1	1.18234	0.373986	-0.306331	0.991646	-0.0157611	0.997563	0.290569	0.945962	0	0	0	0	0	no	ohr
A0A0H2ZF40	-0.974267	0.814186	1.51859	1	-0.554457	0.859199	2.49286	0.181581	0.41981	0.997563	-2.07305	0.268025	0	0	0	0	0	no	PA14_16140
A0A0H2ZBA0	-0.375479	0.719161	0.32108	1	-0.371017	0.519375	0.696559	0.140413	0.0044625	0.997563	-0.692097	0.0976758	0	0	0	0	0	no	gapB
A0A0H2ZAE3	0.16684	0.996653	0.833554	1	-0.0690946	0.984974	0.666714	0.869137	-0.235934	0.997563	-0.902649	0.523147	0	0	0	0	0	no	PA14_39070
A0A0H2ZHE1	0.33	0.983701	0.27456	1	0.626543	0.489054	-0.0554405	0.997097	0.296543	0.997563	0.351984	0.855709	0	0	0	0	0	no	fklB
A0A0H2ZGK8	0.616732	0.515663	0.294675	1	0.454093	0.571521	-0.322057	0.926683	-0.162639	0.997563	0.159417	0.945962	0	0	0	0	0	no	PA14_56850
A0A0H2ZDE6	-0.499367	0.799102	-0.846982	1	-0.639041	0.389392	-0.347615	0.900746	-0.139675	0.997563	0.20794	0.916186	0	0	0	0	0	no	gltK
A0A0H2ZDF7	0.0240908	0.996653	-0.0115833	1	0.064094	0.965549	-0.0356741	0.997097	0.0400032	0.997563	0.0756773	0.945962	0	0	0	0	0	no	pepN
Q02PE3	0.501073	0.993787	0.983866	1	0.619664	0.836331	0.482793	0.991646	0.118591	0.997563	-0.364202	0.945962	0	0	0	0	0	no	PA14_25520
A0A0H2ZKJ8	0.209571	0.993787	-0.177817	1	-0.0788986	0.965549	-0.387387	0.814361	-0.288469	0.997563	0.098918	0.948932	0	0	0	0	0	no	oprM
A0A0H2ZHI8	0.352925	0.859677	0.307758	1	0.219903	0.840727	-0.0451665	0.997097	-0.133022	0.997563	-0.0878551	0.961642	0	0	0	0	0	no	mqoB
Q02FS9	-0.0817404	0.996653	-0.614941	1	-0.100157	0.965549	-0.5332	0.814394	-0.0184169	0.997563	0.514783	0.666785	0	0	0	0	0	no	rbfA
A0A0H2ZHV5	0.327358	0.89187	-0.0219342	1	0.0584831	0.965549	-0.349292	0.849636	-0.268875	0.997563	0.0804173	0.963149	0	0	0	0	0	no	pcnB
A0A0H2Z7C9	-0.113112	0.996653	-0.254221	1	-0.103473	0.965549	-0.141109	0.991646	0.00963887	0.997563	0.150748	0.945962	0	0	0	0	0	no	prpB
Q02PG3	0.463627	0.777631	0.485249	1	0.732419	0.224685	0.0216214	0.997097	0.268791	0.997563	0.24717	0.899086	0	0	0	0	0	no	nqrA
A0A0H2ZHT0	1.53163	0.55401	1.16825	1	0.630711	0.83966	-0.363381	0.991646	-0.900918	0.997563	-0.537536	0.916186	0	0	0	0	0	no	PA14_62190
Q02EN5	0.123605	0.995255	0.0736506	1	0.151682	0.909162	-0.0499547	0.997097	0.0280764	0.997563	0.0780311	0.961642	0	0	0	0	0	no	gpmI
A0A0H2Z8U8	0.00389034	0.997706	0.0156837	1	0.18627	0.880617	0.0117934	1	0.182379	0.997563	0.170586	0.920871	0	0	0	0	0	no	cheA
A0A0H2ZHX9	-0.038545	0.996653	-0.254992	1	0.549113	0.722709	-0.216447	0.991646	0.587658	0.997563	0.804105	0.465025	0	0	0	0	0	no	cueR
A0A0H2ZBV8	0.0280198	0.996653	0.0115062	1	-0.0315911	0.984974	-0.0165136	1	-0.0596109	0.997563	-0.0430973	0.981576	0	0	0	0	0	no	PA14_25210
A0A0H2ZE32	0.334978	0.995255	0.0293518	1	0.175593	0.965549	-0.305627	0.991646	-0.159386	0.997563	0.146241	0.977265	0	0	0	0	0	no	icsA
A0A0H2ZEJ5	0	1	0	1	-5.72792	0.00674608	0	1	-5.68686	0.015874	-5.50881	0.0108979	0	0	-1	-1	-1	dA and dF v dAF	PA14_17000
A0A0H2ZIG9	0.0476399	0.996653	0.0816388	1	0.23559	0.957046	0.0339989	0.999014	0.18795	0.997563	0.153951	0.971664	0	0	0	0	0	no	PA14_66890
A0A0H2Z9K9	0.371613	0.993787	0.0378333	1	-0.0051426	0.995404	-0.333779	0.991646	-0.376755	0.997563	-0.0429759	0.986169	0	0	0	0	0	no	PA14_40780
A0A0H2ZJD3	-0.498055	0.984358	-0.749521	1	-0.870947	0.506731	-0.251465	0.991646	-0.372891	0.997563	-0.121427	0.968719	0	0	0	0	0	no	PA14_70010
A0A0H2Z6C4	0.254236	0.954766	0.0293069	1	0.771726	0.0673229	-0.224929	0.951466	0.51749	0.799191	0.742419	0.0976758	0	0	0	0	0	no	tolB
Q02QW0	0.0165732	0.996653	-0.0269151	1	0.0137871	0.984974	-0.0434883	0.997097	-0.0027862	0.997563	0.0407021	0.97873	0	0	0	0	0	no	maeA
A0A0H2Z910	-0.221507	0.996653	0.00526932	1	-0.184366	0.95958	0.226777	0.991646	0.0371414	0.997563	-0.189635	0.948932	0	0	0	0	0	no	PA14_45840
A0A0H2ZJW5	0.34133	0.901995	-0.0177247	1	0.13727	0.927677	-0.359055	0.869137	-0.20406	0.997563	0.154995	0.939295	0	0	0	0	0	no	PA14_04140
Q02FQ4	0.0212745	0.996653	-0.0205977	1	-0.112486	0.965549	-0.0418722	0.997097	-0.13376	0.997563	-0.0918878	0.97873	0	0	0	0	0	no	smpB
A0A0H2Z8X9	-0.272819	0.993787	0.304679	1	-0.637713	0.529107	0.577498	0.829892	-0.364894	0.997563	-0.942392	0.263158	0	0	0	0	0	no	PA14_43840
A0A0H2ZF73	-0.137763	0.996653	-0.410359	1	0.0248476	0.985657	-0.272595	0.991646	0.162611	0.997563	0.435206	0.906848	0	0	0	0	0	no	PA14_14810
A0A0H2Z978	-0.218586	0.995255	-0.0883002	1	-0.3099	0.853732	0.130286	0.993631	-0.0913146	0.997563	-0.2216	0.932631	0	0	0	0	0	no	PA14_44780
A0A0H2ZEJ1	0.471621	0.888591	0.262741	1	-0.0630082	0.981271	-0.208879	0.991646	-0.534629	0.997563	-0.325749	0.871505	0	0	0	0	0	no	PA14_12330
A0A0H2ZCA1	-0.055085	0.996653	-1.25995	1	0.501098	0.965549	-1.20487	0.948656	0.556183	NA	1.76105	0.702516	0	0	0	0	0	no	PA14_28490
A0A0H2ZI48	0.522622	0.476882	0.0604919	1	0.14935	0.908138	-0.46213	0.607915	-0.373271	0.997563	0.0888583	0.948932	0	0	0	0	0	no	purD
Q02FU2	-0.205314	0.995255	-0.384191	1	-0.225796	0.904325	-0.178877	0.991646	-0.0204816	0.997563	0.158395	0.945962	0	0	0	0	0	no	panC
A0A0H2ZGQ5	-0.184911	0.996653	0.422706	1	-0.49414	0.740084	0.607616	0.849636	-0.309229	0.997563	-0.916846	0.374285	0	0	0	0	0	no	PA14_57740
Q02R97	0.300882	0.995255	-0.131289	1	-0.329002	0.906627	-0.432171	0.977655	-0.629884	0.997563	-0.197713	0.948884	0	0	0	0	0	no	surE
A0A0H2ZBX7	0.0599129	0.996653	-0.0250007	1	-0.437179	0.722709	-0.0849136	0.997097	-0.497092	0.997563	-0.412179	0.76634	0	0	0	0	0	no	moaB2
A0A0H2Z9S0	-1.06704	0.622066	0.481482	1	-1.13433	0.370534	1.54852	0.258739	-0.0672854	0.997563	-1.61581	0.147305	0	0	0	0	0	no	PA14_40860
A0A0H2ZDL6	-0.136476	0.996653	-0.176258	1	-0.20659	0.899165	-0.0397822	0.997097	-0.0701137	0.997563	-0.0303315	0.983222	0	0	0	0	0	no	pheA
A0A0H2ZEJ3	-0.0416622	0.996653	0.27279	1	-0.422932	0.358968	0.314452	0.829111	-0.381269	0.994223	-0.695722	0.0575607	0	0	0	0	0	no	fruB
A0A0H2ZDJ2	-0.123931	0.996653	-0.206279	1	0.119554	0.965549	-0.082347	0.997097	0.243485	0.997563	0.325832	0.886816	0	0	0	0	0	no	yciK
Q02U32	0.106755	0.996653	-0.203773	1	0.29664	0.878553	-0.310528	0.977655	0.189886	0.997563	0.500413	0.715388	0	0	0	0	0	no	thiG
A0A0H2ZEU8	0.760881	0.701779	0.221177	1	0.309084	0.880588	-0.539704	0.882743	-0.451798	0.997563	0.0879067	0.97873	0	0	0	0	0	no	yaaJ
A0A0H2ZG56;A0A0H2Z9Z1	-2.29733	1.6703e-07	-0.209901	1	-1.48443	0.00329646	2.08743	3.7646e-06	0.812899	0.261073	-1.27453	0.0181365	-1	0	-1	0	-1	dF v dAF only	#N/A
A0A0H2Z678	-0.0607134	0.996653	-0.210837	1	-0.0365645	0.984974	-0.150123	0.991646	0.0241489	0.997563	0.174272	0.932631	0	0	0	0	0	no	lysC
A0A0H2ZJL1	0.114288	0.996653	-0.359671	1	-0.118511	0.965549	-0.473959	0.917779	-0.232798	0.997563	0.241161	0.932631	0	0	0	0	0	no	np20
A0A0H2ZLK7	0.045958	0.996653	0.293805	1	0.0268456	0.984974	0.247847	0.991646	-0.0191123	0.997563	-0.266959	0.945962	0	0	0	0	0	no	gcvH2
Q02GV7	-0.0024778	0.999539	-0.190759	1	0.166953	0.884499	-0.188281	0.976985	0.169431	0.997563	0.357713	0.600612	0	0	0	0	0	no	gatB
A0A0H2ZB44	-0.232725	0.984358	0.142137	1	-0.13756	0.925021	0.374862	0.829111	0.0951647	0.997563	-0.279698	0.824058	0	0	0	0	0	no	PA14_29130
Q02EA3	0.220044	0.995255	-0.0678808	1	0.0413161	0.984974	-0.287925	0.977655	-0.178728	0.997563	0.109197	0.965587	0	0	0	0	0	no	hemC
Q02QG7	-2.42711	0.00237701	0.149915	1	-2.06317	0.016419	2.57702	0.00360536	0.363935	0.997563	-2.21309	0.0180101	-1	0	-1	0	-1	dF v dAF only	fabH
A0A0H2ZL93	0.0419852	0.996653	-0.0131863	1	-0.0885547	0.965549	-0.0551714	0.997097	-0.13054	0.997563	-0.0753684	0.974641	0	0	0	0	0	no	pyrC
A0A0H2ZEZ2	-0.210688	0.995255	-0.20382	1	-0.0177662	0.985477	0.00686782	1	0.192922	0.997563	0.186054	0.945962	0	0	0	0	0	no	PA14_14860
A0A0H2ZB39	-4.48329	0.016677	0	1	-6.44436	2.6136e-05	4.26419	0.0299218	-1.96107	0.0947488	-6.22526	6.2109e-05	-1	0	-1	0	-1	dF v dAF only	PA14_29200
A0A0H2ZF15	0.149965	0.995255	-0.0787589	1	0.0734643	0.965549	-0.228724	0.985584	-0.0765008	0.997563	0.152223	0.945962	0	0	0	0	0	no	prfB
Q02SG5	0.117455	0.996653	0.413249	1	0.832981	0.545865	0.295795	0.991646	0.715526	0.997563	0.419731	0.897655	0	0	0	0	0	no	PA14_12110
Q02V63	-0.0687119	0.996653	-0.454198	1	-0.376434	0.72334	-0.385486	0.863458	-0.307723	0.997563	0.0777633	0.967175	0	0	0	0	0	no	fmt
A0A0H2ZJT4	0.385853	0.983701	0.076381	1	0.315996	0.875855	-0.309472	0.977655	-0.0698568	0.997563	0.239615	0.932631	0	0	0	0	0	no	PA14_72660
A0A0H2Z7B3	0.611448	0.601034	0.216916	1	0.370127	0.740084	-0.394532	0.883288	-0.241321	0.997563	0.153211	0.945962	0	0	0	0	0	no	aotP
Q02DE0	0.27194	0.9709	-0.200268	1	0.159983	0.91843	-0.472208	0.673786	-0.111957	0.997563	0.360251	0.691185	0	0	0	0	0	no	yidC
A0A0H2ZES8	-0.797547	0.72082	-0.217375	1	-0.675756	0.635337	0.580173	0.87276	0.121792	0.997563	-0.458381	0.844456	0	0	0	0	0	no	PA14_16840
A0A0H2ZCQ4	0.386752	0.701779	0.0890806	1	0.442903	0.388363	-0.297671	0.851328	0.0561507	0.997563	0.353822	0.600612	0	0	0	0	0	no	hepA
A0A0H2ZEL3	-0.304302	0.996653	0.132578	1	-0.330572	0.965549	0.436881	0.991646	-0.0262697	NA	-0.463151	0.945962	0	0	0	0	0	no	glpF
A0A0H2ZI92	-0.269759	0.9709	-0.166601	1	-0.324353	0.740235	0.103159	0.991758	-0.0545937	0.997563	-0.157752	0.932631	0	0	0	0	0	no	PA14_70560
A0A0H2Z9P0	0.121087	0.996653	0.129612	1	0.130607	0.946689	0.00852521	1	0.00952061	0.997563	0.0009954	0.998584	0	0	0	0	0	no	PA14_42820
A0A0H2ZGY2	0.189355	0.993787	-0.0929886	1	0.128522	0.927677	-0.282343	0.918827	-0.0608323	0.997563	0.221511	0.883275	0	0	0	0	0	no	PA14_57480
A0A0H2ZF63	-0.302595	0.891797	-0.198412	1	-0.405447	0.494336	0.104183	0.991646	-0.102852	0.997563	-0.207034	0.878319	0	0	0	0	0	no	leuA
A0A0H2ZA59	-0.39069	0.854482	-0.315908	1	-0.414476	0.582675	0.0747817	0.997097	-0.0237863	0.997563	-0.098568	0.951747	0	0	0	0	0	no	gnyB
Q02KH4	-0.0382721	0.996653	0.44518	1	-0.249966	0.935115	0.483452	0.976985	-0.211694	0.997563	-0.695146	0.751072	0	0	0	0	0	no	mtnD
A0A0H2Z9S4	0.865318	0.691444	-0.0671573	1	0.0868262	0.977388	-0.932475	0.594715	-0.778492	0.997563	0.153983	0.959363	0	0	0	0	0	no	PA14_41950
Q02HR9	0.198446	0.993787	0.2462	1	0.194049	0.878553	0.0477546	0.997097	-0.0043964	0.997563	-0.052151	0.97873	0	0	0	0	0	no	lepA
A0A0H2ZJZ3	-0.50488	0.604202	-0.0854961	1	-0.48237	0.44092	0.419384	0.759514	0.0225105	0.997563	-0.396873	0.632897	0	0	0	0	0	no	glmS
A0A0H2ZIR0	-0.0838896	0.996653	0.133894	1	-0.624967	0.489054	0.217784	0.991646	-0.541077	0.997563	-0.758861	0.381431	0	0	0	0	0	no	ompR
A0A0H2ZFS1;A0A0H2Z939	0.237779	0.993787	0.600825	1	0.0331044	0.984974	0.363047	0.894714	-0.204674	0.997563	-0.567721	0.475736	0	0	0	0	0	no	PA14_11810; exaC
A0A0H2Z7C1	-0.0194715	0.996653	-0.151465	1	-0.145935	0.925021	-0.131993	0.991646	-0.126464	0.997563	0.00552937	0.995668	0	0	0	0	0	no	aruD
A0A0H2ZE35	-0.133574	0.996653	-0.216504	1	-0.548109	0.816136	-0.0829305	0.997097	-0.414536	0.997563	-0.331605	0.932631	0	0	0	0	0	no	folE1
A0A0H2ZH23	-0.0743574	0.996653	0.168799	1	0.184153	0.885454	0.243156	0.951466	0.258511	0.997563	0.0153549	0.990149	0	0	0	0	0	no	pmbA
A0A0H2ZKB4	-0.516498	0.984358	0.612507	1	2.01339	0.171044	1.12901	0.62223	2.52989	0.0769812	1.40089	0.520192	0	0	0	0	0	no	PA14_04010
A0A0H2ZEU1	-0.654655	0.731896	0.441826	1	0.0622355	0.984974	1.09648	0.254122	0.71689	0.997563	-0.37959	0.88406	0	0	0	0	0	no	rpoS
A0A0H2Z7G5	-0.278657	0.995255	-0.0782795	1	-0.0501831	0.984974	0.200377	0.991646	0.228474	0.997563	0.0280964	0.990149	0	0	0	0	0	no	slyD
A0A0H2ZJB9	0.32855	0.90638	0.227321	1	0.422173	0.583237	-0.101228	0.993631	0.0936229	0.997563	0.194851	0.919152	0	0	0	0	0	no	dadA
A0A0H2ZD38	0.0655094	0.996653	-0.179191	1	-0.135038	0.960392	-0.2447	0.991646	-0.200547	0.997563	0.0441532	0.981371	0	0	0	0	0	no	sppA
A0A0H2ZJV9	-0.782265	0.934051	-0.370492	1	-0.3467	0.930518	0.411773	0.991646	0.435566	0.997563	0.0237923	0.993943	0	0	0	0	0	no	PA14_00480
A0A0H2Z8W2	-0.184353	0.996653	-0.206551	1	0.434134	0.921899	-0.0221983	1	0.618487	0.997563	0.640686	0.887653	0	0	0	0	0	no	sdhC
A0A0H2ZE56	-3.89199	7.0409e-40	0.233236	1	-4.07404	3.8357e-44	4.12523	6.5045e-35	-0.182044	0.997563	-4.30727	1.4124e-38	-1	0	-1	0	-1	dF v dAF only	PA14_21020
A0A0H2ZHP5	-0.257383	0.995255	-0.491246	1	-0.553974	0.727106	-0.233864	0.991646	-0.296592	0.997563	-0.0627277	0.979198	0	0	0	0	0	no	ilvH
A0A0H2Z5X2	-0.0419679	0.996653	-0.690071	1	-0.262667	0.878553	-0.648103	0.55638	-0.220699	0.997563	0.427404	0.688352	0	0	0	0	0	no	algU
Q02HS5	-0.0386981	0.996653	-0.329279	1	-0.236402	0.918629	-0.290581	0.985584	-0.197704	0.997563	0.0928774	0.973457	0	0	0	0	0	no	pdxJ
A0A0H2ZA28	0.141052	0.995255	-0.150799	1	-0.0257641	0.984974	-0.291851	0.840156	-0.166816	0.997563	0.125035	0.932631	0	0	0	0	0	no	cysI
A0A0H2ZLB4;A0A0H2ZBI0	-0.120637	0.995255	-0.160465	1	-0.367551	0.566716	-0.0398275	0.997097	-0.246913	0.997563	-0.207086	0.877276	0	0	0	0	0	no	mexB; mexF
A0A0H2ZHQ0	0.41809	0.982635	0.404928	1	0.454068	0.810549	-0.0131616	1	0.0359786	0.997563	0.0491402	0.983222	0	0	0	0	0	no	pmrA
A0A0H2ZGC4	-0.178677	0.995255	-0.0731858	1	-0.806994	0.149712	0.105492	0.997097	-0.628316	0.684705	-0.733808	0.230258	0	0	0	0	0	no	pchA
A0A0H2ZIA5	1.30208	0.954766	3.97847	1	1.71657	0.649591	2.67638	0.649759	0.414491	NA	-2.26189	0.64962	0	0	0	0	0	no	fis
A0A0H2ZCG1	-0.0451778	0.996653	0.0359395	1	0.356148	0.893982	0.0811173	0.997097	0.401326	0.997563	0.320209	0.932631	0	0	0	0	0	no	PA14_27710
A0A0H2ZC08	0.175051	0.995255	0.188553	1	0.452812	0.711109	0.0135019	1	0.27776	0.997563	0.264258	0.906848	0	0	0	0	0	no	PA14_30100
Q02SG3	-0.158242	0.995512	-0.505354	1	0.334975	0.83966	-0.347113	0.926683	0.493216	0.997563	0.840329	0.231548	0	0	0	0	0	no	lipA
A0A0H2ZDE4	0.208621	0.995255	-0.382877	1	-0.112168	0.965549	-0.591497	0.829111	-0.320788	0.997563	0.270709	0.923566	0	0	0	0	0	no	pgl
A0A0H2ZGI7	0.397996	0.780317	0.051186	1	0.240647	0.829162	-0.34681	0.846324	-0.157349	0.997563	0.189461	0.906848	0	0	0	0	0	no	cysN
A0A0H2Z8I1	0.428964	0.984358	-0.0375635	1	0.716878	0.6201	-0.466527	0.948656	0.287915	0.997563	0.754442	0.621047	0	0	0	0	0	no	PA14_48400
Q02S21	0.186344	0.995255	0.16174	1	-0.0900565	0.965549	-0.0246046	0.997097	-0.276401	0.997563	-0.251796	0.906848	0	0	0	0	0	no	rhlB
A0A0H2ZCD2	-0.0307875	0.996653	1.11491	1	-0.308065	0.927677	1.1457	0.788878	-0.277277	0.997563	-1.42298	0.436045	0	0	0	0	0	no	yciI
Q02I63	-0.108965	0.995255	-0.385574	1	-0.0710641	0.965549	-0.276609	0.829892	0.0379008	0.997563	0.31451	0.598574	0	0	0	0	0	no	alaS
A0A0H2ZCW3	0.51219	0.982635	-0.0750409	1	0.593185	0.782196	-0.587231	0.91958	0.0809945	0.997563	0.668226	0.740428	0	0	0	0	0	no	PA14_25620
A0A0H2ZC51	-6.06961	6.43882e-05	-1.18089	1	-7.2084	3.6266e-07	4.88872	0.00292883	-1.13879	0.177183	-6.02751	4.4996e-05	-1	0	-1	0	-1	dF v dAF only	PA14_30730
A0A0H2ZFW1	-1.04019	0.375968	-0.0475062	1	-0.941357	0.344985	0.992685	0.45284	0.0988347	0.997563	-0.893851	0.423767	0	0	0	0	0	no	PA14_11910
Q02E28	0.764057	0.775282	0.515895	1	0.830496	0.497443	-0.248162	0.991646	0.0664394	0.997563	0.314601	0.932631	0	0	0	0	0	no	rph
A0A0H2ZFC5	-0.233585	0.993787	-0.311477	1	0.039338	0.984974	-0.0778917	0.997097	0.272923	0.997563	0.350815	0.828487	0	0	0	0	0	no	pilF
A0A0H2ZFM5	-0.199865	0.996653	0.576025	1	-0.062027	0.984974	0.77589	0.752534	0.137838	0.997563	-0.638052	0.715581	0	0	0	0	0	no	sspA
A0A0H2ZKB2	0.183259	0.996653	0.00746598	1	-0.46532	0.770759	-0.175793	0.991646	-0.648579	0.997563	-0.472786	0.785858	0	0	0	0	0	no	PA14_01240
A0A0H2ZDH9	0.208038	0.995255	0.376837	1	0.218314	0.898445	0.1688	0.991646	0.0102761	0.997563	-0.158524	0.945962	0	0	0	0	0	no	metZ
A0A0H2ZC50	-5.06677	0.00335788	0	1	-6.17367	7.2404e-05	4.84767	0.00693288	-1.1069	0.896264	-5.95457	0.00016187	-1	0	-1	0	-1	dF v dAF only	PA14_29190
A0A0H2Z9D1	0.0520719	0.996653	0.250176	1	-0.0656685	0.969043	0.198104	0.991646	-0.11774	0.997563	-0.315845	0.828745	0	0	0	0	0	no	cysB
A0A0H2ZC07	-2.5057	0.40233	-0.803986	1	-2.97471	0.132093	1.70172	0.650129	-0.469002	0.997563	-2.17072	0.262458	0	0	0	0	0	no	cspD
Q02TG8	0.0438693	0.996653	0.151985	1	-0.03019	0.984974	0.108115	0.991646	-0.0740593	0.997563	-0.182174	0.855731	0	0	0	0	0	no	lptD
A0A0H2ZDT9	-0.554481	0.695123	0.0493044	1	-0.149811	0.935115	0.603785	0.6079	0.40467	0.997563	-0.199115	0.932631	0	0	0	0	0	no	PA14_20750
A0A0H2ZHU3	0.119976	0.996653	0.423662	1	0.346642	0.874192	0.303686	0.991646	0.226666	0.997563	-0.0770194	0.97873	0	0	0	0	0	no	omlA
A0A0H2ZAW8	0.103443	0.996653	0.259071	1	0.0419366	0.984974	0.155628	0.991646	-0.0615062	0.997563	-0.217134	0.887653	0	0	0	0	0	no	clpA
A0A0H2ZBD3	-0.0972898	0.996653	-0.20975	1	-0.319768	0.68678	-0.112461	0.991646	-0.222478	0.997563	-0.110018	0.945962	0	0	0	0	0	no	gcvP2
Q02KT7	0.492721	0.859677	0.568406	1	0.550479	0.568408	0.0756857	0.997097	0.0577581	0.997563	-0.0179277	0.99121	0	0	0	0	0	no	folD
A0A0H2ZK71	-0.275765	0.923937	-0.364873	1	-0.218258	0.83966	-0.0891076	0.991758	0.0575069	0.997563	0.146614	0.932594	0	0	0	0	0	no	prlC
A0A0H2Z6K8	0.028601	0.996653	0.731914	1	0.0436684	0.984974	0.703313	0.626037	0.0150674	0.997563	-0.688246	0.503224	0	0	0	0	0	no	PA14_54640
A0A0H2ZL55	-0.321586	0.859787	-0.231385	1	-0.302959	0.688738	0.0902005	0.991646	0.0186269	0.997563	-0.0715736	0.963149	0	0	0	0	0	no	parC
A0A0H2Z884	0.190682	0.995255	0.405465	1	0.27162	0.870372	0.214783	0.991646	0.080938	0.997563	-0.133845	0.948932	0	0	0	0	0	no	gsp69
A0A0H2ZGA0	0.491228	0.9709	-0.314854	1	1.33446	0.222233	-0.806081	0.698972	0.843236	0.997563	1.64932	0.0793252	0	0	0	0	0	no	pilE
A0A0H2ZEP0	0.567093	0.954766	0.156007	1	0.643427	0.730225	-0.411086	0.977655	0.0763342	0.997563	0.48742	0.874642	0	0	0	0	0	no	PA14_18180
A0A0H2ZG25;A0A0H2ZA12	-1.62759	0.467095	0.0421433	1	-1.1819	0.576898	1.66973	0.468498	0.445689	0.997563	-1.22404	0.611984	0	0	0	0	0	no	#N/A
A0A0H2ZDC7	0.180342	0.995255	0.303613	1	0.27048	0.840727	0.12327	0.991667	0.090138	0.997563	-0.0331322	0.983222	0	0	0	0	0	no	orfL
A0A0H2ZHK5	0.668583	0.375361	0.407962	1	0.315732	0.763432	-0.260621	0.97336	-0.352851	0.997563	-0.0922302	0.961642	0	0	0	0	0	no	comL
A0A0H2ZIS4	0.0677792	0.996653	-0.278988	1	0.7023	0.563249	-0.346768	0.974263	0.634521	0.997563	0.981289	0.283779	0	0	0	0	0	no	fbpA
A0A0H2ZKA1	-4.90353	0.00941274	-1.18089	1	-5.39538	0.00217893	3.72264	0.120795	-0.491849	0.997563	-4.21449	0.0313753	-1	0	-1	0	-1	dF v dAF only	tis1
A0A0H2ZJ23	-0.0084984	0.996653	-0.184287	1	-0.316494	0.83966	-0.175789	0.991646	-0.307996	0.997563	-0.132207	0.948932	0	0	0	0	0	no	dadX
A0A0H2Z797	-0.290265	0.992322	-0.0726309	1	-0.342233	0.816136	0.217634	0.991646	-0.0519688	0.997563	-0.269603	0.897655	0	0	0	0	0	no	sseA
A0A0H2ZA94	-0.643857	0.336825	-0.478588	1	-0.843783	0.0542395	0.165269	0.991646	-0.199927	0.997563	-0.365196	0.657482	0	0	0	0	0	no	gnyA
A0A0H2Z727	-1.03919	0.870288	-0.402096	1	-2.10891	0.0893831	0.637089	0.97336	-1.06973	0.997563	-1.70682	0.211378	0	0	0	0	0	no	PA14_48750
Q02S69	0.25384	0.984358	-0.0461722	1	0.0876909	0.965549	-0.300013	0.917119	-0.166149	0.997563	0.133863	0.945962	0	0	0	0	0	no	prfC
Q02N79	0.195794	0.993787	0.0482279	1	0.596552	0.350055	-0.147566	0.991646	0.400758	0.997563	0.548324	0.458212	0	0	0	0	0	no	pqsH
A0A0H2ZDN7	-0.318825	0.89187	-0.491657	1	-0.294543	0.754495	-0.172833	0.985584	0.0242815	0.997563	0.197114	0.895965	0	0	0	0	0	no	aroA
A0A0H2ZBQ3	-0.446026	0.900915	-0.293255	1	-0.404365	0.781929	0.152771	0.991646	0.0416603	0.997563	-0.111111	0.964784	0	0	0	0	0	no	PA14_32420
Q02GZ8	0.542968	0.888119	0.382414	1	0.375831	0.83966	-0.160554	0.993631	-0.167137	0.997563	-0.0065834	0.997198	0	0	0	0	0	no	cysD
Q02E41	-0.504034	0.993787	-0.0334757	1	-0.060461	0.984974	0.470558	0.991646	0.443573	0.997563	-0.0269853	0.993943	0	0	0	0	0	no	dut
A0A0H2ZGX6	-0.0397698	0.996653	-0.0277205	1	-0.1129	0.965549	0.0120493	1	-0.0731301	0.997563	-0.0851794	0.967175	0	0	0	0	0	no	murD
A0A0H2ZIY0	-0.0446573	0.996653	2.04271	1	0.17546	0.965549	2.08737	0.269315	0.220117	0.997563	-1.86725	0.277839	0	0	0	0	0	no	PA14_00470
Q02RB6	-0.305515	0.993787	-0.787747	1	-0.371542	0.843091	-0.482232	0.878516	-0.0660277	0.997563	0.416205	0.815691	0	0	0	0	0	no	lpxA
Q02QZ8	-0.243339	0.993787	-0.153648	1	-0.363426	0.780279	0.0896908	0.997097	-0.120087	0.997563	-0.209778	0.930106	0	0	0	0	0	no	pyrC
A0A0H2Z6F6	0.49401	0.859677	0.249099	1	0.554543	0.568408	-0.24491	0.991646	0.0605333	0.997563	0.305444	0.886816	0	0	0	0	0	no	pqsE
Q02KT6	0.134196	0.995255	-0.132822	1	-0.0810039	0.965549	-0.267017	0.941508	-0.215199	0.997563	0.0518176	0.97873	0	0	0	0	0	no	cysS
A0A0H2Z6Z5	-0.0109021	0.996653	0.492564	1	0.00310299	0.996195	0.503466	0.863342	0.0140051	0.997563	-0.489461	0.737648	0	0	0	0	0	no	PA14_54480
Q02Q74	-0.144137	0.996653	0.190122	1	-0.456398	0.720193	0.334258	0.97336	-0.312261	0.997563	-0.64652	0.529192	0	0	0	0	0	no	minC
A0A0H2Z7F2	-0.0463155	0.996653	-0.688875	1	-0.531287	0.887461	-0.64256	0.97336	-0.484972	0.997563	0.157588	0.976812	0	0	0	0	0	no	PA14_52080
A0A0H2ZGM4	-3.68097	1.0528e-26	-0.264781	1	-3.83567	2.1435e-29	3.41619	1.8252e-23	-0.154694	0.997563	-3.57089	4.5204e-26	-1	0	-1	0	-1	dF v dAF only	PA14_58250
A0A0H2Z7H8	-0.698122	0.243127	-0.156963	1	-1.05419	0.00683118	0.541158	0.536155	-0.356064	0.997563	-0.897223	0.0352036	0	0	-1	0	-1	dF v dAF only	fumC2
Q02NC9	-0.405122	0.995255	0.0213376	1	-0.259179	0.965549	0.426459	0.991646	0.145943	0.997563	-0.280517	0.961642	0	0	0	0	0	no	nuoA1
Q02EQ6	0.0776847	0.996653	-0.0045187	1	-0.170035	0.924786	-0.0822035	0.997097	-0.247719	0.997563	-0.165516	0.945962	0	0	0	0	0	no	fbp
A0A0H2Z9D3	-0.0435099	0.996653	-0.383295	1	-0.0008241	0.999604	-0.339785	0.977655	0.0426858	0.997563	0.382471	0.885656	0	0	0	0	0	no	folE2
Q02DY9	-0.531984	0.719161	-0.434534	1	-0.254356	0.873994	0.0974502	0.997097	0.277627	0.997563	0.180177	0.932631	0	0	0	0	0	no	betB
A0A0H2ZCK1	-0.145799	0.993787	0.139429	1	0.173028	0.878553	0.285228	0.86603	0.318827	0.997563	0.0335995	0.979198	0	0	0	0	0	no	tsp
Q02GB2	0.383773	0.9709	0.291608	1	0.322084	0.853732	-0.0921649	0.997097	-0.061689	0.997563	0.0304759	0.987214	0	0	0	0	0	no	proB
A0A0H2ZGM3	-1.22696	0.447762	-1.21271	1	-1.18677	0.333712	0.0142416	1	0.0401893	0.997563	0.0259477	0.990285	0	0	0	0	0	no	PA14_57110
A0A0H2ZFL3	0.086749	0.996653	0.422021	1	0.0642485	0.981271	0.335272	0.972067	-0.0225005	0.997563	-0.357773	0.855463	0	0	0	0	0	no	ddlB
A0A0H2ZIW4	-0.716277	0.954766	-0.967195	1	-0.727506	0.776725	-0.250918	0.991646	-0.0112291	0.997563	0.239689	0.945962	0	0	0	0	0	no	yigN
A0A0H2ZE28	-2.68045	1.01077e-05	1.00923	1	-2.74461	3.2973e-06	3.68968	4.2043e-06	-0.0641618	0.997563	-3.75384	1.7463e-06	-1	0	-1	0	-1	dF v dAF only	PA14_21000
A0A0H2Z9J7	0.377877	0.992322	0.2065	1	-0.305161	0.882408	-0.171377	0.993631	-0.683038	0.997563	-0.511661	0.763511	0	0	0	0	0	no	PA14_42010
A0A0H2ZEZ9	0.142567	0.996653	-0.026598	1	0.661696	0.609147	-0.169165	0.991646	0.519129	0.997563	0.688294	0.622397	0	0	0	0	0	no	dsbC
Q02HS3	0.500494	0.777525	0.300865	1	0.643435	0.380004	-0.199628	0.991646	0.142941	0.997563	0.34257	0.824684	0	0	0	0	0	no	era
A0A0H2Z8C5	1.68975	0.381043	0.33935	1	0.377991	0.921899	-1.3504	0.618347	-1.31176	0.997563	0.0386403	0.990149	0	0	0	0	0	no	PA14_49030
A0A0H2Z770	0.748344	0.858252	0.311801	1	0.458381	0.83966	-0.436543	0.977655	-0.289963	0.997563	0.14658	0.966262	0	0	0	0	0	no	tolR
A0A0H2Z7E9	0.0966073	0.996653	0.542272	1	-0.0207699	0.984974	0.445665	0.951291	-0.117377	0.997563	-0.563042	0.747473	0	0	0	0	0	no	PA14_52020
A0A0H2Z808	0.664595	0.245792	-0.192582	1	0.75732	0.0947627	-0.857177	0.056424	0.0927247	0.997563	0.949902	0.0189865	0	0	0	0	1	dF v dAF only	acnA
A0A0H2ZEN7	0.439221	0.891797	-0.0146798	1	0.382606	0.774752	-0.453901	0.851328	-0.0566149	0.997563	0.397286	0.775242	0	0	0	0	0	no	ribB
Q02F21	0.0172203	0.996653	-0.252142	1	-0.0220802	0.984974	-0.269363	0.926683	-0.0393005	0.997563	0.230062	0.877276	0	0	0	0	0	no	hldE
A0A0H2ZCK2	-0.574964	0.731896	-0.167795	1	-0.788929	0.264116	0.407169	0.887578	-0.213965	0.997563	-0.621134	0.478954	0	0	0	0	0	no	oprQ
A0A0H2ZKI7	0.388429	0.859677	-0.001443	1	0.711391	0.210875	-0.389872	0.829111	0.322962	0.997563	0.712834	0.21835	0	0	0	0	0	no	pilJ
A0A0H2ZJB6	0.148371	0.996653	-0.0264196	1	0.610657	0.751283	-0.17479	0.993631	0.462287	0.997563	0.637077	0.751072	0	0	0	0	0	no	PA14_69700
A0A0H2Z7J5	-0.229629	0.996653	0.266288	1	0.0492522	0.984974	0.495917	0.977655	0.278881	0.997563	-0.217036	0.961642	0	0	0	0	0	no	PA14_50500
A0A0H2ZL81	0.0996654	0.996653	-0.190889	1	0.155338	0.946689	-0.290555	0.977655	0.0556728	0.997563	0.346227	0.855463	0	0	0	0	0	no	mrp
A0A0H2ZF00	0.0906782	0.996653	-0.0663014	1	-0.291372	0.91623	-0.15698	0.997097	-0.38205	0.997563	-0.22507	0.945962	0	0	0	0	0	no	ycfJ
Q02TA1	-0.359541	0.996653	0.176807	1	-0.628974	0.918629	0.536347	0.991646	-0.269433	NA	-0.805781	0.906848	0	0	0	0	0	no	erpA
Q02TA4	0.0173548	0.996653	-0.266297	1	-0.00533	0.993434	-0.283652	0.9702	-0.0226848	0.997563	0.260967	0.887653	0	0	0	0	0	no	argC
A0A0H2ZHN3	1.46379	0.553632	0.166084	1	1.24923	0.472074	-1.29771	0.656623	-0.214561	0.997563	1.08315	0.625036	0	0	0	0	0	no	PA14_62690
A0A0H2ZH67	0.202943	0.982635	0.127801	1	0.222383	0.807988	-0.0751427	0.997097	0.0194397	0.997563	0.0945824	0.945962	0	0	0	0	0	no	PA14_60550
A0A0H2ZG95	0.590637	0.786567	0.166022	1	0.522805	0.64505	-0.424615	0.918827	-0.0678321	0.997563	0.356783	0.863794	0	0	0	0	0	no	purU1
A0A0H2ZKS8	0.50946	0.821083	0.348733	1	1.2082	0.0492268	-0.160727	0.991646	0.698742	0.997563	0.859469	0.283779	0	0	1	0	0	no	oprE
A0A0H2Z9Y9	-6.10581	3.26922e-05	-2.43102	1	-6.67487	2.2165e-06	3.67479	2.3055e-05	-0.569056	0.994223	-4.24385	1.7909e-07	-1	0	-1	0	-1	dF v dAF only	PA14_41420
A0A0H2ZK64	-0.304969	0.965383	0.262249	1	-0.24513	0.853732	0.567219	0.6079	0.0598391	0.997563	-0.507379	0.542528	0	0	0	0	0	no	ahpF
A0A0H2ZGQ7	0.0825982	0.996653	0.0767975	1	-0.272745	0.821259	-0.0058007	1	-0.355343	0.997563	-0.349542	0.725769	0	0	0	0	0	no	ilvI
Q02GX6	0.130634	0.996653	0.452223	1	-0.0340746	0.984974	0.321589	0.948656	-0.164709	0.997563	-0.486298	0.632519	0	0	0	0	0	no	PA14_57970
Q02H29	0.0205087	0.996653	0.244504	1	0.352354	0.82758	0.223995	0.991646	0.331846	0.997563	0.107851	0.965587	0	0	0	0	0	no	murC
A0A0H2ZHJ4	0.338273	0.993787	-0.326465	1	0.212796	0.925021	-0.664737	0.730337	-0.125477	0.997563	0.539261	0.688352	0	0	0	0	0	no	hpt
Q02SK9	0.545142	0.992322	-0.299708	1	-0.323509	0.920741	-0.844849	0.841464	-0.86865	0.997563	-0.0238011	0.992298	0	0	0	0	0	no	xseB
A0A0H2ZKY8	-0.0998058	0.996653	0.236413	1	0.30193	0.919558	0.336219	0.991646	0.401736	0.997563	0.0655168	0.981371	0	0	0	0	0	no	rpe
A0A0H2ZJ00	-0.564138	0.9709	-0.677556	1	-0.467517	0.854293	-0.113418	0.997097	0.0966207	0.997563	0.210039	0.945962	0	0	0	0	0	no	osmC
A0A0H2Z8J8	-0.341432	0.995255	-0.133964	1	0.580861	0.83966	0.207468	0.993631	0.922293	0.997563	0.714825	0.785858	0	0	0	0	0	no	PA14_41970
A0A0H2Z9M7	0.488535	0.993787	0.679199	1	0.641623	0.840727	0.190664	0.997097	0.153089	0.997563	-0.0375752	0.99121	0	0	0	0	0	no	PA14_40560
A0A0H2ZD37	-0.507713	0.895366	-0.557291	1	-0.569074	0.646523	-0.0495781	0.997097	-0.0613607	0.997563	-0.0117826	0.993943	0	0	0	0	0	no	cobW
A0A0H2ZK57	0.85246	0.934051	0.48298	1	0.637837	0.845904	-0.36948	0.991646	-0.214623	0.997563	0.154857	0.97873	0	0	0	0	0	no	phnA
A0A0H2ZEG5	-0.177421	0.996653	-0.352371	1	-0.97073	0.673155	-0.17495	0.997097	-0.793308	0.997563	-0.618359	0.881446	0	0	0	0	0	no	folX
A0A0H2Z7X4	0.204963	0.993787	0.154373	1	0.583395	0.361163	-0.0505904	0.997097	0.378432	0.997563	0.429022	0.644725	0	0	0	0	0	no	fleQ
A0A0H2ZGR9	0.281348	0.995255	0.0364532	1	-0.170547	0.95958	-0.244895	0.991646	-0.451896	0.997563	-0.207001	0.945962	0	0	0	0	0	no	rpoN
A0A0H2ZKF6	-1.04241	0.883201	0.453692	1	0.938575	0.82758	1.4961	0.650978	1.98098	0.604908	0.484884	0.945962	0	0	0	0	0	no	PA14_04710
Q02HQ1	-0.0092763	0.996653	-0.0739859	1	-0.318602	0.83966	-0.0647096	0.997097	-0.309325	0.997563	-0.244616	0.916186	0	0	0	0	0	no	ung
A0A0H2ZG51	-1.49333	0.0724945	-0.146703	1	-1.01625	0.332254	1.34663	0.159557	0.477077	0.997563	-0.86955	0.478954	0	0	0	0	0	no	phzM
A0A0H2Z8R0	-0.0467198	0.996653	1.03532	1	-0.173468	0.965549	1.08204	0.863458	-0.126749	0.997563	-1.20878	0.65888	0	0	0	0	0	no	PA14_40880
A0A0H2ZJ02	0.462699	0.794475	0.158989	1	-0.0206312	0.984974	-0.30371	0.942962	-0.48333	0.997563	-0.17962	0.932631	0	0	0	0	0	no	lysA
A0A0H2Z6T8	0.181165	0.995255	-0.129276	1	0.501107	0.596519	-0.31044	0.948656	0.319942	0.997563	0.630383	0.457319	0	0	0	0	0	no	mucB
Q02U62	-0.0640925	0.996653	0.55154	1	0.048401	0.984974	0.615633	0.594715	0.112493	0.997563	-0.503139	0.600612	0	0	0	0	0	no	ilvD
Q02SH4	0.230697	0.993787	-0.0279455	1	-0.05976	0.981271	-0.258643	0.977655	-0.290457	0.997563	-0.0318145	0.983222	0	0	0	0	0	no	proA
A0A0H2ZJ53	-0.200929	0.993787	-0.281101	1	-0.329963	0.722709	-0.0801721	0.997097	-0.129034	0.997563	-0.0488616	0.97873	0	0	0	0	0	no	ppk
Q02DM0	0.573832	0.883201	0.535965	1	2.14993	0.00937538	-0.0378667	0.997097	1.5761	0.225046	1.61396	0.115935	0	0	1	0	0	no	dsbA
A0A0H2ZF79	0.883175	0.243127	0.954103	1	0.984507	0.109595	0.0709283	0.997097	0.101332	0.997563	0.0304041	0.987214	0	0	0	0	0	no	cysE
Q02FE6	-0.36354	0.9709	-0.205817	1	-0.480172	0.666961	0.157723	0.991646	-0.116632	0.997563	-0.274354	0.897655	0	0	0	0	0	no	PA14_64440
A0A0H2ZIL6	0.389737	0.9087	0.261072	1	0.165819	0.925021	-0.128665	0.991758	-0.223918	0.997563	-0.0952533	0.965587	0	0	0	0	0	no	PA14_66160
A0A0H2ZH82	-0.189238	0.996653	-0.0349757	1	-0.0775289	0.984974	0.154262	0.997097	0.111709	0.997563	-0.0425532	0.990285	0	0	0	0	0	no	PA14_65010
A0A0H2ZL26;A0A0H2Z8R2	0.262368	0.984358	0.254183	1	0.241611	0.859199	-0.0081848	1	-0.0207564	0.997563	-0.0125716	0.992348	0	0	0	0	0	no	#N/A
A0A0H2ZEP5	-0.361851	0.995255	-0.787984	1	-0.384722	0.909162	-0.426133	0.977655	-0.0228712	0.997563	0.403261	0.908444	0	0	0	0	0	no	PA14_16610
Q02DE4	0.278508	0.995255	0.310782	1	0.456275	0.82758	0.0322732	0.997427	0.177766	0.997563	0.145493	0.964987	0	0	0	0	0	no	rsmG
A0A0H2ZGJ2	0.214732	0.993787	0.278621	1	0.357611	0.731778	0.0638893	0.997097	0.142879	0.997563	0.0789894	0.967175	0	0	0	0	0	no	hisD
Q02V80	-0.267431	0.984358	-0.363764	1	-0.442925	0.573861	-0.0963334	0.997097	-0.175494	0.997563	-0.0791611	0.966033	0	0	0	0	0	no	dnaA
A0A0H2ZDP1	-0.127618	0.996653	0.581027	1	-0.184194	0.936179	0.708645	0.752378	-0.0565767	0.997563	-0.765221	0.522387	0	0	0	0	0	no	PA14_23210
Q02PW9	0.362339	0.992322	0.597637	1	0.828855	0.423986	0.235298	0.991646	0.466516	0.997563	0.231217	0.945962	0	0	0	0	0	no	cmk
Q02ND6	-0.132273	0.996653	-0.254192	1	0.136411	0.95958	-0.121919	0.995642	0.268684	0.997563	0.390603	0.799556	0	0	0	0	0	no	nuoI
A0A0H2Z8C7	-7.0932	2.10304e-09	0.67653	1	-5.94271	9.2359e-07	7.76973	1.6298e-08	1.15049	0.00096301	-6.61924	2.2593e-06	-1	0	-1	1	-1	dA and dF v dAF	PA14_42980
A0A0H2ZG42	-0.305749	0.954766	-0.189929	1	-0.144586	0.927677	0.11582	0.991646	0.161163	0.997563	0.0453433	0.979198	0	0	0	0	0	no	PA14_09630
Q02LM8	0.371431	0.993787	0.550172	1	0.857744	0.497443	0.178741	0.993631	0.486314	0.997563	0.307573	0.932631	0	0	0	0	0	no	kynB
A0A0H2Z7I9	-2.94697	0.182611	-2.20938	1	-2.76642	0.176687	0.737584	0.931976	0.180549	0.997563	-0.557036	0.901653	0	0	0	0	0	no	PA14_51570
A0A0H2ZGN5	-0.0393986	0.996653	-0.0952654	1	-0.273482	0.856567	-0.0558667	0.997097	-0.234083	0.997563	-0.178216	0.940354	0	0	0	0	0	no	murF
A0A0H2Z9C5	-6.21502	0.000188884	-1.18089	1	-3.515	0.136266	5.03413	0.00536689	2.70003	0.0574963	-2.3341	0.477573	-1	0	0	0	0	no	PA14_42970
A0A0H2ZBL7	-0.109144	0.996653	0.929292	1	0.180738	0.965549	1.03844	0.698972	0.289882	0.997563	-0.748554	0.758204	0	0	0	0	0	no	PA14_31850
A0A0H2Z961	-0.118575	0.996653	-0.592843	1	0.0356361	0.984974	-0.474268	0.973201	0.154211	0.997563	0.628479	0.781191	0	0	0	0	0	no	gnyR
A0A0H2Z7R5	-0.530261	0.970403	0.21483	1	-0.60141	0.740084	0.74509	0.828483	-0.0711489	0.997563	-0.816239	0.600612	0	0	0	0	0	no	pyoS3I
Q02SE8	0.456888	0.775282	0.386516	1	0.337185	0.740084	-0.0703713	0.997097	-0.119703	0.997563	-0.0493314	0.97873	0	0	0	0	0	no	miaB
A0A0H2ZL76;A0A0H2ZGB8	-2.93026	3.24763e-05	-0.0180475	1	-1.69114	0.0600171	2.91221	8.3226e-05	1.23912	0.218393	-1.6731	0.0777411	-1	0	0	0	0	no	#N/A
A0A0H2ZC92	0.251001	0.993787	0.879292	1	0.519495	0.525915	0.628291	0.616052	0.268494	0.997563	-0.359797	0.824058	0	0	0	0	0	no	orfM
A0A0H2ZL63	-0.456776	0.89187	0.00362638	1	-0.509309	0.635337	0.460402	0.869137	-0.0525335	0.997563	-0.512935	0.671317	0	0	0	0	0	no	gcdH
A0A0H2ZKF2	-0.0395148	0.996653	0.182122	1	0.432177	0.760639	0.221637	0.991646	0.471691	0.997563	0.250054	0.929475	0	0	0	0	0	no	PA14_01730
A0A0H2ZGN9	-0.480329	0.911024	-0.156281	1	-0.0082029	0.992015	0.324047	0.977655	0.472126	0.997563	0.148078	0.959363	0	0	0	0	0	no	PA14_57510
Q02NB8	0.0507027	0.996653	-0.0206312	1	-0.0645189	0.978026	-0.0713339	0.997097	-0.115222	0.997563	-0.0438876	0.981009	0	0	0	0	0	no	mnmA
A0A0H2ZJ38	0.176524	0.995255	0.775973	1	0.12577	0.960392	0.59945	0.772419	-0.0507536	0.997563	-0.650203	0.533563	0	0	0	0	0	no	pepP
A0A0H2ZLI5	0.024178	0.996653	0.0963618	1	0.353808	0.743596	0.0721838	0.997097	0.32963	0.997563	0.257446	0.886816	0	0	0	0	0	no	PA14_06600
A0A0H2ZB02	-0.184175	0.995255	0.165675	1	-0.363658	0.810549	0.34985	0.951466	-0.179483	0.997563	-0.529333	0.657482	0	0	0	0	0	no	bkdA2
A0A0H2ZI97	-0.171165	0.996653	-0.341604	1	-0.423881	0.788986	-0.170439	0.991646	-0.252716	0.997563	-0.0822767	0.978264	0	0	0	0	0	no	rubB
A0A0H2ZC68	0.264723	0.93808	-0.106992	1	0.656884	0.152163	-0.371715	0.759514	0.392161	0.997563	0.763876	0.0711413	0	0	0	0	0	no	fimV
A0A0H2Z697	-0.36814	0.995255	1.19841	1	0.134546	0.969108	1.56655	0.44433	0.502686	0.997563	-1.06386	0.657482	0	0	0	0	0	no	mazG
Q02EH1	0.483765	0.934051	-0.0535409	1	0.253814	0.915385	-0.537305	0.86895	-0.22995	0.997563	0.307355	0.906848	0	0	0	0	0	no	hslO
A0A0H2Z7B5	-0.189975	0.995255	0.0175321	1	-0.0348615	0.984974	0.207507	0.991646	0.155114	0.997563	-0.0523936	0.979198	0	0	0	0	0	no	aruG
A0A0H2ZEG6	-0.406839	0.993787	-0.213527	1	-0.349583	0.91623	0.193312	0.997097	0.0572563	0.997563	-0.136055	0.973227	0	0	0	0	0	no	PA14_12740
Q02EW4	0.0270712	0.996653	0.157761	1	0.48447	0.851285	0.13069	0.997097	0.457398	0.997563	0.326708	0.932631	0	0	0	0	0	no	hslV
A0A0H2Z9C7	-0.238992	0.995255	-0.0677578	1	0.100595	0.97909	0.171235	0.997097	0.339588	0.997563	0.168353	0.9622	0	0	0	0	0	no	PA14_41930
Q02EX9	0.0280054	0.996653	-0.211572	1	0.160987	0.940528	-0.239578	0.991646	0.132982	0.997563	0.37256	0.824058	0	0	0	0	0	no	aroB
A0A0H2ZEN6	-0.707886	0.616928	-0.603288	1	-0.852778	0.261854	0.104598	0.997097	-0.144892	0.997563	-0.24949	0.906848	0	0	0	0	0	no	fruK
A0A0H2ZKF3	-0.397932	0.993787	-0.118584	1	-0.285586	0.925021	0.279347	0.991646	0.112346	0.997563	-0.167002	0.964987	0	0	0	0	0	no	pfpI
A0A0H2ZK21	-4.80449	0.00385036	0	1	-8.43917	5.4196e-10	4.58539	0.00776404	-3.63468	1.3259e-11	-8.22007	1.7927e-09	-1	0	-1	-1	-1	dA and dF v dAF	PA14_01110
A0A0H2ZIU1	-0.243842	0.995255	0.323498	1	-0.435955	0.854499	0.56734	0.933939	-0.192113	0.997563	-0.759453	0.671317	0	0	0	0	0	no	PA14_69030
A0A0H2ZCR6	-0.0386743	0.996653	0.177804	1	-0.19183	0.935115	0.216478	0.991646	-0.153155	0.997563	-0.369633	0.883275	0	0	0	0	0	no	PA14_27560
A0A0H2ZIJ2	0.0725167	0.996653	0.246215	1	0.0972892	0.965549	0.173699	0.991646	0.0247725	0.997563	-0.148926	0.945962	0	0	0	0	0	no	parE
A0A0H2ZAC8	-0.0181897	0.996653	0.125041	1	0.499403	0.58275	0.143231	0.991646	0.517592	0.997563	0.374361	0.786423	0	0	0	0	0	no	kynU
A0A0H2ZIU6	-0.925485	0.184674	0.749886	1	-0.195446	0.923344	1.67537	0.00431854	0.730038	0.604908	-0.945332	0.258588	0	0	0	0	0	no	yhiI
Q02SL1	0.0850866	0.996653	0.206028	1	-0.0245609	0.984974	0.120942	0.991646	-0.109647	0.997563	-0.230589	0.897655	0	0	0	0	0	no	dxs
Q02H28	-0.404457	0.954766	-0.0429642	1	-0.288017	0.878553	0.361493	0.948656	0.11644	0.997563	-0.245053	0.927317	0	0	0	0	0	no	murG
A0A0H2ZDF8	-0.225129	0.995255	-0.405839	1	-0.241473	0.927677	-0.18071	0.991646	-0.0163446	0.997563	0.164366	0.957786	0	0	0	0	0	no	ydjA
Q02NQ8	-0.6265	0.883201	-0.220738	1	0.673424	0.734963	0.405762	0.97374	1.29992	0.408338	0.894162	0.566001	0	0	0	0	0	no	eco
Q02F61	0.809289	0.551467	0.301471	1	0.910049	0.29462	-0.507818	0.875382	0.10076	0.997563	0.608578	0.657482	0	0	0	0	0	no	psd
A0A0H2ZIF7	0.577431	0.883201	-0.163302	1	-0.261209	0.915385	-0.740733	0.690245	-0.83864	0.896264	-0.097907	0.974641	0	0	0	0	0	no	ompH
A0A0H2ZK86	-0.211331	0.996653	-0.208173	1	-0.227928	0.948441	0.00315722	1	-0.0165972	0.997563	-0.0197544	0.993943	0	0	0	0	0	no	PA14_03490
A0A0H2Z7G1	-0.505912	0.984358	-0.457358	1	0.0258832	0.985477	0.0485539	0.997097	0.531795	0.997563	0.483241	0.883275	0	0	0	0	0	no	PA14_50880
A0A0H2ZDG0	0.508102	0.901995	0.0253229	1	0.138246	0.965549	-0.482779	0.904999	-0.369856	0.997563	0.112923	0.966262	0	0	0	0	0	no	folC
A0A0H2ZIP5	0.539421	0.601034	0.0388247	1	1.36246	0.00185555	-0.500596	0.647741	0.82304	0.310146	1.32364	0.00338979	0	0	1	0	1	dF v dAF only	pilQ
A0A0H2ZBS8	0.550035	0.984358	0.379011	1	0.411282	0.898445	-0.171024	0.997097	-0.138753	0.997563	0.0322711	0.99121	0	0	0	0	0	no	PA14_25800
A0A0H2ZEX5	-0.389371	0.995255	1.66509	1	-0.0601692	0.984974	2.05446	0.434156	0.329202	0.997563	-1.72526	0.478954	0	0	0	0	0	no	PA14_16580
A0A0H2ZK79	-0.753603	0.719161	0.77675	1	-0.69219	0.573861	1.53035	0.139663	0.0614134	0.997563	-1.46894	0.117943	0	0	0	0	0	no	PA14_03360
A0A0H2Z981	0.0789521	0.996653	-0.216835	1	-0.260022	0.946689	-0.295787	0.991646	-0.338975	0.997563	-0.0431877	0.988173	0	0	0	0	0	no	PA14_44650
A0A0H2ZJA2	-0.331275	0.899526	0.0343947	1	-0.728221	0.12179	0.365669	0.851328	-0.396946	0.997563	-0.762615	0.115935	0	0	0	0	0	no	oadA
A0A0H2ZFX2	0.231007	0.995255	0.259212	1	0.0980903	0.967611	0.0282052	0.998021	-0.132916	0.997563	-0.161121	0.959064	0	0	0	0	0	no	coaE
A0A0H2ZF03	-0.262031	0.993787	0.00340671	1	-0.100176	0.965549	0.265438	0.978311	0.161855	0.997563	-0.103583	0.965587	0	0	0	0	0	no	ffh
A0A0H2ZDI8	0.507538	0.798638	0.369569	1	0.634992	0.420812	-0.13797	0.991646	0.127453	0.997563	0.265423	0.906848	0	0	0	0	0	no	hisC2
A0A0H2Z7S2	-0.088537	0.996653	-0.0698754	1	-0.233731	0.920585	0.0186616	1	-0.145194	0.997563	-0.163855	0.945962	0	0	0	0	0	no	PA14_50630
A0A0H2ZJ68	-0.530804	0.719161	-0.207918	1	-0.440294	0.646523	0.322886	0.926683	0.09051	0.997563	-0.232376	0.906848	0	0	0	0	0	no	hemY
A0A0H2ZCD7	-0.331663	0.992322	0.430152	1	0.0708412	0.983143	0.761815	0.618347	0.402504	0.997563	-0.359311	0.886816	0	0	0	0	0	no	cysK
A0A0H2ZD86	-0.76087	0.851734	-0.659379	1	-0.843634	0.551846	0.101491	0.997097	-0.0827635	0.997563	-0.184255	0.948932	0	0	0	0	0	no	PA14_25040
Q02EM2	-0.360424	0.993787	-0.471425	1	-0.691608	0.586256	-0.111001	0.997097	-0.331184	0.997563	-0.220183	0.945962	0	0	0	0	0	no	hisB
A0A0H2ZHL0	1.29819	0.643159	0.493566	1	4.34737	0.0176269	-0.804625	0.917501	3.04918	0.384308	3.85381	0.0516693	0	0	1	0	0	no	fimU
Q02U86	0.706816	0.809265	-0.423286	1	0.293236	0.901536	-1.1301	0.308744	-0.41358	0.997563	0.716521	0.553993	0	0	0	0	0	no	rpiA
A0A0H2ZIJ9	-0.362556	0.995255	0.56686	1	-0.281726	0.940528	0.929416	0.849636	0.0808302	0.997563	-0.848586	0.751807	0	0	0	0	0	no	PA14_67460
A0A0H2Z9L7	-0.152433	0.996653	0.0484559	1	-0.385059	0.91623	0.200888	0.997097	-0.232627	0.997563	-0.433515	0.922134	0	0	0	0	0	no	PA14_43110
A0A0H2ZGQ8	-0.65757	0.698818	-0.629044	1	-0.711931	0.407576	0.0285261	0.997097	-0.0543614	0.997563	-0.0828875	0.973457	0	0	0	0	0	no	PA14_57600
A0A0H2ZA70	-0.102467	0.996653	0.245494	1	-0.259055	0.874746	0.347961	0.941508	-0.156588	0.997563	-0.504549	0.639808	0	0	0	0	0	no	gor
A0A0H2ZG08	0.311741	0.993787	0.0963867	1	0.239224	0.923344	-0.215354	0.991646	-0.0725168	0.997563	0.142837	0.961642	0	0	0	0	0	no	PA14_11260
Q02MM0	-0.977946	0.383385	0.243347	1	-1.03289	0.216068	1.22129	0.215047	-0.0549427	0.997563	-1.27624	0.117943	0	0	0	0	0	no	csy2
A0A0H2ZD52	0.234787	0.995255	-0.397368	1	0.139608	0.965549	-0.632155	0.851405	-0.0951791	0.997563	0.536976	0.785858	0	0	0	0	0	no	ycfH
A0A0H2Z5X4	0.0258018	0.996653	0.101893	1	0.423364	0.760639	0.0760909	0.997097	0.397562	0.997563	0.321471	0.885746	0	0	0	0	0	no	lepB
A0A0H2ZGB5	-0.0940918	0.996653	0.127185	1	0.207813	0.882408	0.221277	0.977655	0.301905	0.997563	0.080628	0.966262	0	0	0	0	0	no	fptA
Q02DY8	0.0434961	0.996653	0.458024	1	1.025	0.568086	0.414528	0.991646	0.981502	0.997563	0.566974	0.886816	0	0	0	0	0	no	betI
A0A0H2ZD72	-4.46561	0.00254686	1.63931	1	-2.86078	0.136772	6.10492	0.0001251	1.60483	0.218393	-4.50009	0.0119998	-1	0	0	0	-1	dF v dAF only	PA14_24990
A0A0H2Z8S4	-0.273264	0.993787	-0.294173	1	0.306321	0.878553	-0.0209086	0.999014	0.579586	0.997563	0.600494	0.626566	0	0	0	0	0	no	gltJ
A0A0H2ZIR6	-0.642749	0.775282	-0.148248	1	-0.487592	0.740084	0.494501	0.874669	0.155156	0.997563	-0.339344	0.886816	0	0	0	0	0	no	pap
A0A0H2ZGR3	0.646828	0.883201	0.258975	1	0.408027	0.851285	-0.387854	0.977655	-0.238801	0.997563	0.149053	0.964987	0	0	0	0	0	no	PA14_57680
A0A0H2ZJ16	0.233921	0.984358	0.311576	1	0.355518	0.675395	0.0776545	0.997097	0.121596	0.997563	0.0439419	0.979198	0	0	0	0	0	no	tex
A0A0H2ZBP4	-0.532584	0.883201	0.022462	1	-0.766491	0.397811	0.555046	0.846324	-0.233907	0.997563	-0.788953	0.420504	0	0	0	0	0	no	PA14_31510
A0A0H2ZE06	-2.45893	0.00295507	1.36932	1	-2.36757	0.00453181	3.82825	0.00153982	0.0913586	0.997563	-3.73689	0.00157329	-1	0	-1	0	-1	dF v dAF only	PA14_21010
A0A0H2ZEV3	0.0258384	0.996653	-0.174048	1	0.135464	0.91623	-0.199887	0.961711	0.109626	0.997563	0.309512	0.671317	0	0	0	0	0	no	PA14_15590
A0A0H2ZCJ8	-0.394247	0.995255	1.65729	1	1.08977	0.72287	2.05154	0.483029	1.48402	0.997563	-0.567519	0.943573	0	0	0	0	0	no	PA14_28460
Q02TB1	0.00983808	0.996653	-0.110667	1	0.108151	0.965549	-0.120505	0.997097	0.0983131	0.997563	0.218818	0.945962	0	0	0	0	0	no	coq7
A0A0H2ZI56	-0.0378879	0.996653	0.0901252	1	-0.18565	0.95958	0.128013	0.997097	-0.147762	0.997563	-0.275775	0.940354	0	0	0	0	0	no	PA14_69980
A0A0H2ZBD8	1.83648	0.696566	0.655933	1	1.08635	0.751283	-1.18055	0.922418	-0.750127	0.997563	0.430419	0.945962	0	0	0	0	0	no	PA14_32890
A0A0H2ZF74	-0.162413	0.996653	0.058849	1	-0.184363	0.954731	0.221262	0.991646	-0.0219498	0.997563	-0.243212	0.945962	0	0	0	0	0	no	PA14_09380
A0A0H2Z674	0.0216659	0.996653	-0.155154	1	0.417105	0.854293	-0.17682	0.991758	0.395439	0.997563	0.572258	0.769203	0	0	0	0	0	no	aruF
A0A0H2ZB70	-0.540137	0.635672	0.200405	1	-0.305024	0.810549	0.740542	0.308744	0.235113	0.997563	-0.505429	0.548411	0	0	0	0	0	no	gcd
A0A0H2ZGJ3	0.272166	0.993787	0.196468	1	0.351191	0.845904	-0.0756978	0.997097	0.0790252	0.997563	0.154723	0.948932	0	0	0	0	0	no	PA14_56660
A0A0H2ZKT5	0.186137	0.995255	0.0166358	1	0.132193	0.948441	-0.169501	0.991646	-0.0539438	0.997563	0.115557	0.958901	0	0	0	0	0	no	ftsY
A0A0H2ZHS5	-0.0435802	0.996653	0.202833	1	0.678369	0.829162	0.246413	0.993631	0.721949	0.997563	0.475536	0.920871	0	0	0	0	0	no	pssA
Q02U10	-0.0711618	0.996653	0.00495978	1	0.153927	0.94649	0.0761215	0.997097	0.225089	0.997563	0.148968	0.945962	0	0	0	0	0	no	pyrB
A0A0H2ZGR5	0.37621	0.992322	0.042138	1	0.0385438	0.984974	-0.334072	0.977655	-0.337666	0.997563	-0.0035942	0.998584	0	0	0	0	0	no	yrbH
Q02PG9	-0.105642	0.996653	0.0277991	1	-0.160184	0.93273	0.133441	0.991758	-0.0545423	0.997563	-0.187983	0.940092	0	0	0	0	0	no	nagZ
A0A0H2ZIT3	-0.230448	0.995255	-0.416137	1	-0.387207	0.83966	-0.185689	0.991646	-0.156759	0.997563	0.0289302	0.988173	0	0	0	0	0	no	gcvT1
A0A0H2ZCI6	0.627435	0.635672	0.135428	1	0.918949	0.161531	-0.492007	0.817511	0.291514	0.997563	0.783521	0.301882	0	0	0	0	0	no	deaD
A0A0H2Z8P5	-1.17118	0.181139	0.0995875	1	-0.914824	0.333712	1.27077	0.161956	0.256358	0.997563	-1.01441	0.278776	0	0	0	0	0	no	fabI
A0A0H2ZGP8	-0.377142	0.863037	0.221498	1	-0.266909	0.829162	0.598641	0.494483	0.110233	0.997563	-0.488407	0.536942	0	0	0	0	0	no	murE
A0A0H2ZI15	-0.278494	0.992322	0.0350243	1	-0.425478	0.693255	0.313518	0.952468	-0.146984	0.997563	-0.460502	0.671317	0	0	0	0	0	no	cbrB
A0A0H2ZEI6	-0.0470206	0.996653	-0.0605314	1	0.0869586	0.984974	-0.0135108	1	0.133979	0.997563	0.14749	0.97873	0	0	0	0	0	no	gloA1
A0A0H2ZBU4	-0.207032	0.995255	-0.284252	1	-0.23238	0.899078	-0.0772195	0.997097	-0.0253477	0.997563	0.0518717	0.979198	0	0	0	0	0	no	xthA
A0A0H2ZFT8	0.458541	0.970403	0.629442	1	0.170385	0.950671	0.170901	0.993631	-0.288156	0.997563	-0.459057	0.835926	0	0	0	0	0	no	thiD
Q02JD6	-0.302151	0.996653	-0.693894	1	-0.542985	0.917269	-0.391743	0.991646	-0.240834	0.997563	0.150909	0.97873	0	0	0	0	0	no	PA14_47450
Q02F74	-0.308469	0.996653	-0.588182	1	-0.549033	0.859199	-0.279713	0.991646	-0.240564	0.997563	0.0391494	0.98967	0	0	0	0	0	no	hfq
A0A0H2ZC67	-2.75016	0.487815	-2.6982	1	-3.54435	0.112603	0.0519622	0.999014	-0.794188	0.997563	-0.846151	0.835926	0	0	0	0	0	no	PA14_30090
A0A0H2ZCH6	0.0611444	0.996653	-0.248897	1	0.0418788	0.984974	-0.310041	0.972695	-0.0192656	0.997563	0.290776	0.886816	0	0	0	0	0	no	yfbQ
A0A0H2Z969	4.27924	0.0910494	0.94217	1	3.29543	0.233716	-3.33707	0.377132	-0.983808	NA	2.35326	0.555924	0	0	0	0	0	no	pcr1
Q02ML9	-2.15535	0.000457863	-0.209816	1	-2.04108	0.0009464	1.94553	0.0025413	0.114269	0.997563	-1.83126	0.0046699	-1	0	-1	0	-1	dF v dAF only	csy1
A0A0H2ZIF6	0.369399	0.993787	-0.419572	1	0.935745	0.573861	-0.788971	0.817291	0.566346	0.997563	1.35532	0.267397	0	0	0	0	0	no	pilO
A0A0H2ZEN3	-0.227523	0.995255	-0.396379	1	-0.889671	0.349521	-0.168855	0.991758	-0.662147	0.997563	-0.493292	0.758204	0	0	0	0	0	no	PA14_17670
Q02PZ9	0.115547	0.996653	-0.780166	1	-0.405354	0.878553	-0.895712	0.673786	-0.5209	0.997563	0.374812	0.901653	0	0	0	0	0	no	glk
A0A0H2Z7L1	0.351848	0.995255	-0.400152	1	1.01998	0.54417	-0.752	0.849636	0.668132	0.997563	1.42013	0.263549	0	0	0	0	0	no	phnB
Q02G02	1.42223	0.203123	0.431374	1	1.29623	0.19762	-0.99086	0.62526	-0.126003	0.997563	0.864857	0.574692	0	0	0	0	0	no	pth
A0A0H2ZIR2	0.694773	0.992322	0.519764	1	0.0953443	0.984974	-0.175009	0.997097	-0.599429	0.997563	-0.42442	0.945962	0	0	0	0	0	no	drgA
A0A0H2Z7S5	-4.39627	0.00999378	0.742692	1	-6.90157	9.7746e-07	5.13897	0.0015802	-2.50529	3.4905e-06	-7.64426	3.3495e-08	-1	0	-1	-1	-1	dA and dF v dAF	muiA
A0A0H2ZII0	0.0399426	0.996653	0.324716	1	-0.427852	0.788502	0.284774	0.991646	-0.467795	0.997563	-0.752568	0.486262	0	0	0	0	0	no	accC
A0A0H2Z6W1	-0.3868	0.775924	-0.193774	1	-0.618516	0.171569	0.193026	0.977655	-0.231716	0.997563	-0.424743	0.490742	0	0	0	0	0	no	PA14_53970
Q02QZ9	0.315163	0.995255	0.425896	1	-0.0523291	0.984974	0.110732	0.997097	-0.367493	0.997563	-0.478225	0.916151	0	0	0	0	0	no	rnt
A0A0H2Z616	-0.759197	0.859787	-0.658014	1	0.0481159	0.984974	0.101183	0.997097	0.807313	0.997563	0.70613	0.721871	0	0	0	0	0	no	btuE
A0A0H2ZH46	-0.0426585	0.996653	-0.67149	1	-0.297162	0.910793	-0.628831	0.829892	-0.254503	0.997563	0.374328	0.886816	0	0	0	0	0	no	rluD
Q02N70	-0.819467	0.656951	-0.349151	1	-0.429976	0.83966	0.470315	0.923121	0.389491	0.997563	-0.0808243	0.97873	0	0	0	0	0	no	kynA
A0A0H2ZLZ2	-0.0904611	0.996653	0.319875	1	-0.106919	0.965549	0.410336	0.961389	-0.0164578	0.997563	-0.426794	0.855463	0	0	0	0	0	no	mpl
A0A0H2Z750	-1.15708	0.0739211	-0.295372	1	-1.10623	0.0741656	0.86171	0.330886	0.0508542	0.997563	-0.810855	0.274905	0	0	0	0	0	no	PA14_53590
Q02G09	0.189365	0.995255	0.179281	1	0.0477802	0.984974	-0.0100839	1	-0.141584	0.997563	-0.1315	0.946106	0	0	0	0	0	no	prfA
A0A0H2ZJR0	-1.00285	0.995255	0	1	-5.61904	0.00453181	0.78375	0.991646	-4.61619	0.0611221	-5.39994	0.00740891	0	0	-1	0	-1	dF v dAF only	PA14_00960
A0A0H2Z8G2	-0.0118882	0.996653	0.44135	1	0.111223	0.965549	0.453238	0.851328	0.123111	0.997563	-0.330127	0.855463	0	0	0	0	0	no	PA14_47490
Q02K12	-0.15083	0.995255	-0.352934	1	-0.0301259	0.984974	-0.202105	0.97336	0.120704	0.997563	0.322808	0.672509	0	0	0	0	0	no	ligA
Q02NZ0	0.82184	0.883201	1.10014	1	0.68376	0.780279	0.278301	0.991646	-0.138081	0.997563	-0.416381	0.932631	0	0	0	0	0	no	msrB
A0A0H2ZHG7	-0.0387479	0.996653	-0.340464	1	0.884274	0.554539	-0.301716	0.991646	0.923022	0.997563	1.22474	0.279171	0	0	0	0	0	no	pilN
Q02SH7	0.281669	0.993787	0.0272711	1	0.108612	0.965549	-0.254398	0.991646	-0.173056	0.997563	0.0813414	0.977265	0	0	0	0	0	no	PA14_11970
Q02I61	-0.0403564	0.996653	-0.17493	1	-0.355558	0.790357	-0.134574	0.991646	-0.315201	0.997563	-0.180627	0.939295	0	0	0	0	0	no	astE
A0A0H2Z8F9	0.0199434	0.996653	-0.53756	1	-0.228945	0.927677	-0.557503	0.875382	-0.248888	0.997563	0.308615	0.916186	0	0	0	0	0	no	fleN
A0A0H2ZHZ8	0.244156	0.984358	0.130264	1	0.375137	0.655852	-0.113891	0.991646	0.130981	0.997563	0.244872	0.882613	0	0	0	0	0	no	speA
A0A0H2Z8K8	0.0279633	0.996653	-0.27128	1	0.00687693	0.993742	-0.299244	0.991646	-0.0210864	0.997563	0.278157	0.933944	0	0	0	0	0	no	thrH
A0A0H2Z8F8	0.272457	0.995255	-0.268169	1	-0.484403	0.733777	-0.540626	0.861766	-0.75686	0.997563	-0.216234	0.939295	0	0	0	0	0	no	ompP1
A0A0H2Z6V6	0.0195266	0.996653	0.394665	1	-0.239578	0.927677	0.375139	0.985584	-0.259105	0.997563	-0.634243	0.740428	0	0	0	0	0	no	PA14_53230
A0A0H2ZGU5	0.21928	0.993787	0.250752	1	0.0257036	0.984974	0.0314722	0.997097	-0.193576	0.997563	-0.225048	0.920871	0	0	0	0	0	no	PA14_58070
A0A0H2ZI60	-0.913322	0.499935	-0.383386	1	-0.496316	0.781496	0.529936	0.869137	0.417006	0.997563	-0.11293	0.967175	0	0	0	0	0	no	PA14_64930
A0A0H2Z6T1	0.300643	0.995255	0.324924	1	0.380617	0.901536	0.0242816	1	0.079974	0.997563	0.0556924	0.983222	0	0	0	0	0	no	fliS
A0A0H2ZG66	-0.665347	0.532777	-0.0607696	1	-0.351911	0.798588	0.604578	0.616052	0.313436	0.997563	-0.291142	0.883275	0	0	0	0	0	no	fixG
A0A0H2ZIQ0	-0.132953	0.996653	-0.11897	1	0.147437	0.965549	0.013983	1	0.280389	0.997563	0.266406	0.945962	0	0	0	0	0	no	PA14_66800
Q02U73	-0.407917	0.993787	-0.367549	1	-0.35988	0.898445	0.040368	0.997097	0.0480367	0.997563	0.0076687	0.997198	0	0	0	0	0	no	thyA
A0A0H2ZFX5	0.761914	0.7272	0.458956	1	0.368293	0.854293	-0.302958	0.991646	-0.393621	0.997563	-0.0906629	0.97873	0	0	0	0	0	no	ygiM
A0A0H2ZJT5	-0.145501	0.996653	0.0482336	1	-0.0679721	0.981271	0.193735	0.991646	0.0775291	0.997563	-0.116206	0.964987	0	0	0	0	0	no	trkA
Q02FU0	-0.0653819	0.996653	0.185805	1	-0.06211	0.978026	0.251187	0.977655	0.00327182	0.997563	-0.247915	0.906848	0	0	0	0	0	no	pgi
A0A0H2ZHN7	0.676017	0.984358	1.35704	1	1.13958	0.626047	0.681023	0.977655	0.463559	0.997563	-0.217464	0.971664	0	0	0	0	0	no	yhbY
Q02EA0	0.296374	0.973743	0.183574	1	0.246523	0.863005	-0.1128	0.993631	-0.0498513	0.997563	0.0629487	0.97873	0	0	0	0	0	no	argH
A0A0H2Z912	-0.147225	0.996653	-0.0529647	1	0.223181	0.91843	0.0942603	0.997097	0.370406	0.997563	0.276145	0.906848	0	0	0	0	0	no	cheB
Q02P38	0.0471896	0.996653	-0.15919	1	0.0759865	0.981271	-0.206379	0.991646	0.0287969	0.997563	0.235176	0.937012	0	0	0	0	0	no	pyrF
A0A0H2Z9X9;A0A0H2ZCB8	-0.206883	0.995255	0.264669	1	0.364777	0.871565	0.471552	0.926683	0.57166	0.997563	0.100108	0.978264	0	0	0	0	0	no	#N/A
A0A0H2ZET8	-0.349961	0.993787	0.850739	1	-0.128891	0.965549	1.2007	0.478341	0.22107	0.997563	-0.97963	0.529192	0	0	0	0	0	no	PA14_17570
Q02KH1	-0.0417208	0.996653	0.0491993	1	0.0188014	0.984974	0.0909201	0.997097	0.0605221	0.997563	-0.030398	0.987497	0	0	0	0	0	no	aroC
Q02PL5	0.0378979	0.996653	-0.174031	1	-0.140567	0.958983	-0.211928	0.991646	-0.178465	0.997563	0.0334632	0.983222	0	0	0	0	0	no	pyrD
A0A0H2ZE51	-1.26457	0.719161	-1.33101	1	-1.17689	0.566385	-0.0664433	0.997097	0.0876769	0.997563	0.15412	0.971664	0	0	0	0	0	no	PA14_14450
A0A0H2Z748	-1.83472	0.00273496	-0.359652	1	-1.39771	0.0475321	1.47507	0.0273977	0.437013	0.997563	-1.03806	0.206466	-1	0	-1	0	0	no	PA14_52130
A0A0H2ZJ96	0.170721	0.996653	0.344779	1	0.0104821	0.99151	0.174058	0.997097	-0.160239	0.997563	-0.334297	0.932631	0	0	0	0	0	no	PA14_69580
A0A0H2ZH89	0.333372	0.993787	-0.0377146	1	0.174881	0.960392	-0.371087	0.977655	-0.158492	0.997563	0.212595	0.945962	0	0	0	0	0	no	PA14_59840
A0A0H2ZJG8	0.827297	0.883201	-0.143027	1	-0.0674292	0.984974	-0.970324	0.765533	-0.894727	0.997563	0.0755975	0.980241	0	0	0	0	0	no	rubA1
A0A0H2ZEB6	0.219938	0.995255	0.402885	1	0.097216	0.965549	0.182947	0.991646	-0.122722	0.997563	-0.305669	0.886816	0	0	0	0	0	no	PA14_18300
A0A0H2ZKA8	0.232771	0.995255	-0.213639	1	-0.248857	0.91623	-0.44641	0.926683	-0.481629	0.997563	-0.0352188	0.984606	0	0	0	0	0	no	PA14_03860
A0A0H2ZL30	-0.291876	0.995255	0.211405	1	-0.14702	0.965549	0.503281	0.974496	0.144856	0.997563	-0.358426	0.932631	0	0	0	0	0	no	PA14_08460
Q02K26	0.17802	0.996653	0.393387	1	0.0082627	0.993742	0.215367	0.991758	-0.169757	0.997563	-0.385125	0.918967	0	0	0	0	0	no	apt
A0A0H2ZB67	-2.88803	0.635672	-1.18089	1	-4.37328	0.0812832	1.70713	0.916642	-1.48525	NA	-3.19238	0.298942	0	0	0	0	0	no	aldG
Q02UC5	0.152597	0.996653	0.0941837	1	0.236872	0.921899	-0.0584131	0.997097	0.0842751	0.997563	0.142688	0.961642	0	0	0	0	0	no	aguA
A0A0H2Z8L8	0.195753	0.995255	0.373852	1	0.130687	0.965549	0.178099	0.991646	-0.0650663	0.997563	-0.243165	0.939295	0	0	0	0	0	no	PA14_41710
A0A0H2Z700	0.445828	0.984358	0.0884528	1	0.740102	0.6201	-0.357375	0.985584	0.294274	0.997563	0.651649	0.725769	0	0	0	0	0	no	mucA
A0A0H2ZBZ0	0.380178	0.996653	0.22262	1	-0.0509179	0.984974	-0.157558	0.997097	-0.431096	0.997563	-0.273537	0.961642	0	0	0	0	0	no	PA14_24700
A0A0H2ZF16	0.0671139	0.996653	0.597135	1	0.289578	0.940528	0.530021	0.977655	0.222465	0.997563	-0.307556	0.945962	0	0	0	0	0	no	PA14_15870
A0A0H2Z9R8	-4.89707	0.00498721	-1.18089	1	-6.6815	8.315e-06	3.71618	0.0809077	-1.78443	0.0930943	-5.50061	0.00052225	-1	0	-1	0	-1	dF v dAF only	PA14_35780
Q02FS0	0.957834	0.813307	0.651793	1	0.462969	0.878553	-0.306041	0.991646	-0.494865	0.997563	-0.188824	0.965587	0	0	0	0	0	no	rlmE
A0A0H2Z9A9	-0.224368	0.995255	-0.301092	1	-0.403651	0.824706	-0.0767244	0.997097	-0.179283	0.997563	-0.102559	0.967175	0	0	0	0	0	no	selD
Q02R10	-0.863155	0.794943	-0.0896566	1	-0.819193	0.619757	0.773499	0.836081	0.0439626	0.997563	-0.729536	0.715581	0	0	0	0	0	no	PA14_18590
A0A0H2ZJ15	-3.47642	0.204506	0	1	-6.70786	2.3257e-05	3.25731	0.274257	-3.23145	0.00957379	-6.48876	5.4106e-05	0	0	-1	-1	-1	dA and dF v dAF	PA14_00890
Q02PX5	0.776308	0.696566	-0.287988	1	0.442979	0.805743	-1.0643	0.319131	-0.333329	0.997563	0.730968	0.509975	0	0	0	0	0	no	mtnA
Q02H20	-0.391992	0.984358	0.126399	1	0.105418	0.965549	0.518391	0.883288	0.49741	0.997563	-0.020981	0.99121	0	0	0	0	0	no	rsmH
A0A0H2ZHJ7	0.178946	0.993787	0.144216	1	0.145643	0.906572	-0.0347302	0.997097	-0.0333025	0.997563	0.00142763	0.998584	0	0	0	0	0	no	PA14_61990
A0A0H2Z7P9	-0.969928	0.798638	0.11965	1	-0.91559	0.628087	1.08958	0.722322	0.0543382	0.997563	-1.03524	0.600612	0	0	0	0	0	no	yfcG
A0A0H2Z6N3	0.43196	0.982635	-0.0039988	1	1.14739	0.242645	-0.435959	0.948656	0.715431	0.997563	1.15139	0.242351	0	0	0	0	0	no	PA14_50810
A0A0H2ZJQ0	0.371082	0.995255	-0.110593	1	-0.640937	0.760639	-0.481675	0.977655	-1.01202	0.997563	-0.530343	0.855463	0	0	0	0	0	no	PA14_00800
A0A0H2ZDG4	-0.32206	0.993787	-0.404503	1	-0.346439	0.855607	-0.0824434	0.997097	-0.0243794	0.997563	0.0580641	0.979198	0	0	0	0	0	no	leuB
Q02JU1	0.412888	0.993787	-0.121218	1	-0.0100465	0.99151	-0.534106	0.926683	-0.422935	0.997563	0.111171	0.976812	0	0	0	0	0	no	cheZ
A0A0H2ZEY4	0.0261147	0.996653	-0.27806	1	0.494101	0.760639	-0.304174	0.983175	0.467986	0.997563	0.772161	0.483672	0	0	0	0	0	no	oprC
A0A0H2ZLX7	-0.0535111	0.996653	1.09314	1	-0.344889	0.965549	1.14665	0.961389	-0.291378	NA	-1.43803	0.769773	0	0	0	0	0	no	PA14_14975
A0A0H2ZHP4	-0.327881	0.993787	-0.204235	1	0.142997	0.965549	0.123646	0.997097	0.470878	0.997563	0.347232	0.908595	0	0	0	0	0	no	rmlD
Q02R96	0.045506	0.996653	-0.204323	1	-0.433459	0.860665	-0.249829	0.991646	-0.478965	0.997563	-0.229136	0.945962	0	0	0	0	0	no	pcm
A0A0H2ZK52	-0.407912	0.993787	0.0040259	1	-0.483026	0.829162	0.411938	0.977655	-0.0751133	0.997563	-0.487052	0.845222	0	0	0	0	0	no	gshB
Q02E84	0.441336	0.993787	0.010192	1	0.154426	0.965549	-0.431144	0.977655	-0.28691	0.997563	0.144234	0.966372	0	0	0	0	0	no	dapF
A0A0H2ZJ25	-0.0966391	0.996653	-0.16168	1	0.0837507	0.965549	-0.0650411	0.997097	0.18039	0.997563	0.245431	0.906305	0	0	0	0	0	no	PA14_68810
A0A0H2ZEE7	0.63233	0.734044	0.612299	1	0.862336	0.309588	-0.0200306	1	0.230006	0.997563	0.250037	0.932631	0	0	0	0	0	no	mqoA
A0A0H2ZFP0	0.395537	0.978357	0.444619	1	0.1005	0.965549	0.0490821	0.997097	-0.295036	0.997563	-0.344118	0.893011	0	0	0	0	0	no	hisC1
Q02EM6	-0.239827	0.995255	-0.404314	1	-0.165319	0.957518	-0.164488	0.991646	0.0745073	0.997563	0.238995	0.932631	0	0	0	0	0	no	hisF
A0A0H2ZJ55	-0.111578	0.996653	-0.282999	1	-0.658937	0.652954	-0.17142	0.995705	-0.547359	0.997563	-0.375939	0.897655	0	0	0	0	0	no	PA14_70490
A0A0H2ZH91	0.159713	0.996653	0.0741964	1	0.143434	0.965549	-0.0855169	0.997097	-0.0162789	0.997563	0.0692381	0.980828	0	0	0	0	0	no	yjfH
A0A0H2Z7B1	0.439314	0.995255	-0.433486	1	-0.0778173	0.984974	-0.872801	0.851328	-0.517132	0.997563	0.355669	0.932631	0	0	0	0	0	no	PA14_51280
A0A0H2ZBW4	0.00672719	0.997934	0.145131	1	-0.606422	0.664194	0.138403	0.997097	-0.613149	0.997563	-0.751553	0.564517	0	0	0	0	0	no	acdA
Q02PE2	0.142011	0.996653	-0.266805	1	0.256939	0.925635	-0.408816	0.975645	0.114929	0.997563	0.523744	0.814246	0	0	0	0	0	no	kdsB
Q02RW0	0.189381	0.995255	-0.332702	1	-0.182613	0.93273	-0.522083	0.849636	-0.371994	0.997563	0.150089	0.945962	0	0	0	0	0	no	rlmN
A0A0H2ZKW0	-0.12334	0.996653	0.419166	1	0.270964	0.906627	0.542507	0.868354	0.394304	0.997563	-0.148202	0.961642	0	0	0	0	0	no	PA14_03350
Q02EV0	0.367505	0.996653	0.00344914	1	1.93482	0.54417	-0.364055	0.991758	1.56731	0.997563	1.93137	0.571162	0	0	0	0	0	no	hisE
A0A0H2ZCA0	-1.37165	0.959825	-1.243	1	-1.39669	0.782196	0.128652	0.997097	-0.0250412	NA	-0.153693	0.979198	0	0	0	0	0	no	orfA
A0A0H2ZEJ8	-0.526707	0.934051	-0.137157	1	-0.865887	0.397811	0.38955	0.975645	-0.33918	0.997563	-0.72873	0.566001	0	0	0	0	0	no	PA14_18160
A0A0H2ZKR2	-3.5239	0.106919	0.742691	1	-6.60909	5.8037e-06	4.26659	0.0234831	-3.08519	1.8071e-05	-7.35178	2.7172e-07	0	0	-1	-1	-1	dA and dF v dAF	PA14_00925
A0A0H2ZER0	0.25133	0.996653	0.447359	1	-0.148712	0.965549	0.19603	0.997097	-0.400042	0.997563	-0.596071	0.860596	0	0	0	0	0	no	PA14_17410
A0A0H2ZBK9	0.503455	0.918145	0.209932	1	0.029659	0.984974	-0.293523	0.991646	-0.473796	0.997563	-0.180273	0.945962	0	0	0	0	0	no	gcvT2
A0A0H2ZE55	0.420954	0.9709	-0.213422	1	1.45328	0.0866601	-0.634377	0.800656	1.03232	0.776063	1.6667	0.0345805	0	0	0	0	1	dF v dAF only	PA14_14390
A0A0H2Z9C4	0.539111	0.993787	0.880751	1	0.12795	0.978026	0.34164	0.991646	-0.411161	0.997563	-0.752801	0.828487	0	0	0	0	0	no	PA14_44430
Q02HZ4	-0.270957	0.995255	0.0436796	1	-0.490315	0.740468	0.314636	0.985093	-0.219358	0.997563	-0.533994	0.721871	0	0	0	0	0	no	ackA
A0A0H2ZII6	0.196077	0.995255	0.210396	1	0.0156732	0.985657	0.0143199	1	-0.180403	0.997563	-0.194723	0.945962	0	0	0	0	0	no	PA14_65570
A0A0H2ZF34	-0.142061	0.996653	0.836989	1	-0.297312	0.906627	0.97905	0.607915	-0.155251	0.997563	-1.1343	0.305493	0	0	0	0	0	no	PA14_15610
A0A0H2Z749	-1.04146	0.883201	-1.32326	1	-1.6531	0.297788	-0.2818	0.991646	-0.611635	0.997563	-0.329835	0.945962	0	0	0	0	0	no	PA14_48320
Q02EG1	0.164872	0.995255	0.0278618	1	-0.0676232	0.972116	-0.13701	0.991646	-0.232495	0.997563	-0.0954849	0.965587	0	0	0	0	0	no	gshA
A0A0H2ZF35	-5.14663	0.00248	0	1	-6.24553	4.8743e-05	4.92753	0.00504868	-1.0989	0.828113	-6.02643	0.00011337	-1	0	-1	0	-1	dF v dAF only	PA14_16200
A0A0H2ZI34	0.0641882	0.996653	-0.381822	1	-0.30656	0.780279	-0.44601	0.752406	-0.370748	0.997563	0.0752616	0.966262	0	0	0	0	0	no	rnr
A0A0H2ZDH7	-0.0757938	0.996653	-0.102307	1	0.0498892	0.984974	-0.026513	0.997097	0.125683	0.997563	0.152196	0.945962	0	0	0	0	0	no	wbpM
Q02RB8	-0.548978	0.984358	-1.03319	1	-1.17568	0.336025	-0.484208	0.960571	-0.626706	0.997563	-0.142498	0.965587	0	0	0	0	0	no	lpxD
A0A0H2ZCZ9	-0.328808	0.996653	-0.485838	1	-0.218903	0.965549	-0.15703	0.997097	0.109905	0.997563	0.266935	0.948932	0	0	0	0	0	no	PA14_26550
A0A0H2ZDJ6	0.498845	0.862557	0.195584	1	0.311598	0.84077	-0.30326	0.977655	-0.187247	0.997563	0.116013	0.961642	0	0	0	0	0	no	yciL
Q02RC2	-0.343973	0.993787	-0.232018	1	-0.245832	0.927677	0.111955	0.997097	0.0981413	0.997563	-0.0138135	0.993943	0	0	0	0	0	no	dxr
A0A0H2Z765	-0.316971	0.993787	0.282122	1	-0.385147	0.851285	0.599093	0.867417	-0.0681758	0.997563	-0.667269	0.664116	0	0	0	0	0	no	PA14_51860
A0A0H2ZIX2	0.280502	0.995255	-0.0117203	1	0.147619	0.965549	-0.292222	0.991646	-0.132883	0.997563	0.159339	0.954134	0	0	0	0	0	no	hisH1
A0A0H2ZJL6	0.473634	0.929304	0.615468	1	2.08623	0.00577819	0.141834	0.997097	1.61259	0.127637	1.47076	0.128428	0	0	1	0	0	no	PA14_00210
Q02M20	-0.189658	0.996653	0.575146	1	0.288303	0.927677	0.764803	0.855879	0.47796	0.997563	-0.286843	0.945962	0	0	0	0	0	no	PA14_35840
A0A0H2ZF88	0.516273	0.654858	0.0468336	1	0.285281	0.809697	-0.46944	0.722322	-0.230992	0.997563	0.238447	0.884589	0	0	0	0	0	no	uvrA
A0A0H2ZIN7	0.263299	0.995255	0.927121	1	1.56499	0.136476	0.663822	0.874669	1.30169	0.590897	0.637872	0.824684	0	0	0	0	0	no	arcC
A0A0H2Z927	0.196674	0.996653	-0.332169	1	-0.275429	0.91534	-0.528843	0.894045	-0.472103	0.997563	0.0567398	0.981009	0	0	0	0	0	no	PA14_43130
A0A0H2ZLD3	5.27547	0.00189293	-0.330015	1	2.40777	0.0953454	-5.60548	0.0008495	-2.8677	0.604908	2.73778	0.0412033	1	0	0	0	1	dF v dAF only	PA14_05860
A0A0H2ZE57	-0.458493	0.9709	0.29855	1	-0.338051	0.884982	0.757042	0.779507	0.120441	0.997563	-0.636601	0.715581	0	0	0	0	0	no	PA14_19350
Q02SL4	-0.261925	0.995255	-0.212448	1	0.0300165	0.984974	0.0494768	0.997097	0.291941	0.997563	0.242464	0.945962	0	0	0	0	0	no	ribA
A0A0H2ZKW8	0.424652	0.995255	-0.464015	1	-0.193583	0.965549	-0.888667	0.8812	-0.618235	0.997563	0.270432	0.946106	0	0	0	0	0	no	PA14_07550
A0A0H2ZK81	-0.433127	0.954766	0.419856	1	-0.139063	0.965549	0.852984	0.541088	0.294065	0.997563	-0.558919	0.715581	0	0	0	0	0	no	PA14_05820
Q02FH0	0.182243	0.996653	0.871548	1	-0.252597	0.927677	0.689305	0.897651	-0.43484	0.997563	-1.12414	0.428986	0	0	0	0	0	no	prmA
A0A0H2Z669	0.100329	0.996653	0.481183	1	-0.0697538	0.984974	0.380855	0.991646	-0.170082	0.997563	-0.550937	0.83318	0	0	0	0	0	no	aotO
A0A0H2ZID7	-0.228085	0.995255	-0.116798	1	-0.527717	0.682512	0.111287	0.997097	-0.299632	0.997563	-0.410919	0.824058	0	0	0	0	0	no	rhdA
A0A0H2ZJZ9	-0.248989	0.996653	0.0375539	1	-0.172488	0.965549	0.286543	0.991646	0.0765007	0.997563	-0.210042	0.961642	0	0	0	0	0	no	soj
A0A0H2Z9D2	-0.286082	0.993787	-0.203822	1	0.0573818	0.984974	0.0822604	0.997097	0.343464	0.997563	0.261204	0.916186	0	0	0	0	0	no	aer
A0A0H2Z901	-0.116752	0.996653	-0.0536156	1	0.176887	0.965549	0.0631364	0.997097	0.293639	0.997563	0.230503	0.945962	0	0	0	0	0	no	lasR
A0A0H2ZEY1	-0.405525	0.988916	0.366484	1	-0.879154	0.388396	0.772009	0.779507	-0.473629	0.997563	-1.24564	0.177478	0	0	0	0	0	no	PA14_16370
Q02K17	-0.263958	0.996653	0.387823	1	-0.273392	0.951096	0.65178	0.970673	-0.0094341	0.997563	-0.661215	0.874483	0	0	0	0	0	no	recR
Q02F67	0.516149	0.9709	0.656874	1	0.427769	0.851285	0.140725	0.997097	-0.08838	0.997563	-0.229105	0.945962	0	0	0	0	0	no	orn
A0A0H2Z990	0.352805	0.9709	-0.323405	1	-0.181725	0.92482	-0.67621	0.594715	-0.534529	0.997563	0.14168	0.945962	0	0	0	0	0	no	dnaX
A0A0H2ZB79	0.071666	0.996653	0.917352	1	-0.152215	0.967611	0.845685	0.923121	-0.223881	0.997563	-1.06957	0.671317	0	0	0	0	0	no	PA14_28730
Q02SM4	0.0387434	0.996653	0.33216	1	0.0208908	0.987542	0.293417	0.991646	-0.0178527	0.997563	-0.31127	0.945962	0	0	0	0	0	no	nrdR
Q02EG0	0.407386	0.9709	0.183894	1	0.207404	0.924381	-0.223492	0.991646	-0.199982	0.997563	0.0235103	0.990149	0	0	0	0	0	no	argA
A0A0H2ZLF8	0.956999	0.862557	0.614595	1	0.351516	0.921899	-0.342405	0.991646	-0.605483	0.997563	-0.263079	0.948932	0	0	0	0	0	no	trpG
Q02RL7	0.722016	0.970403	1.28848	1	0.706823	0.810549	0.566463	0.985584	-0.0151934	0.997563	-0.581656	0.906848	0	0	0	0	0	no	rimM
A0A0H2ZH07	0.358001	0.993787	-0.108805	1	0.400826	0.856567	-0.466805	0.948656	0.0428251	0.997563	0.509631	0.814246	0	0	0	0	0	no	PA14_57880
A0A0H2ZCL4	-3.21678	0.402683	0	1	-4.91899	0.0174603	2.99768	0.482335	-1.70221	NA	-4.69989	0.0262453	0	0	-1	0	-1	dF v dAF only	PA14_28200
A0A0H2ZDT3	-0.5925	0.954766	-0.301491	1	-0.240969	0.941627	0.291009	0.991646	0.351531	0.997563	0.0605219	0.983003	0	0	0	0	0	no	PA14_21900
A0A0H2ZJK7	0.181208	0.993787	0.113115	1	0.257748	0.798588	-0.0680926	0.997097	0.0765397	0.997563	0.144632	0.932631	0	0	0	0	0	no	polA
Q02R99	0.246895	0.996653	0.246852	1	-0.303906	0.940506	-4.377e-05	1	-0.550801	0.997563	-0.550758	0.897655	0	0	0	0	0	no	ispF
Q02JW1	0.339319	0.995255	0.291464	1	0.0182082	0.987542	-0.047855	0.997097	-0.32111	0.997563	-0.273255	0.945962	0	0	0	0	0	no	ccmE
A0A0H2ZL29	0.795592	0.823769	0.0412515	1	0.252388	0.927677	-0.754341	0.829892	-0.543204	0.997563	0.211136	0.945962	0	0	0	0	0	no	PA14_04380
A0A0H2ZJU1	0.171632	0.996653	0.731239	1	-0.320056	0.878553	0.559607	0.894045	-0.491688	0.997563	-1.05129	0.279511	0	0	0	0	0	no	qor
A0A0H2ZLG5	0.285299	0.996653	0.115973	1	0.851374	0.72334	-0.169327	0.997097	0.566074	0.997563	0.735401	0.815691	0	0	0	0	0	no	PA14_08500
A0A0H2ZJJ1	-0.939493	0.895366	-1.00191	1	0.422642	0.932348	-0.062413	0.997097	1.36214	0.997563	1.42455	0.511009	0	0	0	0	0	no	PA14_72260
A0A0H2ZL67	0.953853	0.792095	1.13362	1	1.28523	0.370534	0.179771	0.997097	0.331377	0.997563	0.151606	0.977729	0	0	0	0	0	no	ftsE
A0A0H2ZEJ4	0.967837	0.978357	0.814506	1	1.70323	0.575073	-0.153331	0.997097	0.735391	0.997563	0.888722	0.903892	0	0	0	0	0	no	pheC
A0A0H2ZES5	0.0559183	0.996653	-0.301496	1	0.210441	0.917269	-0.357414	0.926683	0.154523	0.997563	0.511937	0.638758	0	0	0	0	0	no	dapC
A0A0H2ZK42	0.437725	0.954766	0.0737924	1	-0.135382	0.960392	-0.363933	0.969016	-0.573108	0.997563	-0.209175	0.939295	0	0	0	0	0	no	proC
Q02NB3	-0.21852	0.996653	0.723123	1	0.0516488	0.984974	0.941643	0.849636	0.270169	0.997563	-0.671474	0.85709	0	0	0	0	0	no	clpS
A0A0H2ZA18	-0.408595	0.993787	-0.49663	1	-0.651372	0.750256	-0.0880353	0.997097	-0.242777	0.997563	-0.154742	0.965587	0	0	0	0	0	no	PA14_40890
A0A0H2ZGZ2	0.719544	0.747788	0.328164	1	0.698301	0.561296	-0.39138	0.97374	-0.021243	0.997563	0.370137	0.894634	0	0	0	0	0	no	zapE
A0A0H2ZJV2	-0.127226	0.996653	0.230568	1	-0.72519	0.29462	0.357794	0.941508	-0.597964	0.994223	-0.955758	0.125926	0	0	0	0	0	no	mmsA
Q02GS6	0.234536	0.996653	1.06685	1	-0.298995	0.925021	0.832312	0.883288	-0.53353	0.997563	-1.36584	0.378879	0	0	0	0	0	no	PA14_58580
A0A0H2ZFC2	-1.21539	0.22025	-0.051546	1	-1.10658	0.230922	1.16384	0.297229	0.108804	0.997563	-1.05504	0.279505	0	0	0	0	0	no	yjgR
A0A0H2Z8P8	-0.446467	0.970403	-0.115654	1	0.357849	0.878553	0.330812	0.977655	0.804316	0.997563	0.473504	0.828487	0	0	0	0	0	no	PA14_46890
Q02PW7	-0.48555	0.993787	0.0626531	1	0.0781131	0.984974	0.548203	0.977655	0.563663	0.997563	0.01546	0.994841	0	0	0	0	0	no	ihfB
A0A0H2ZGX8	0.0444926	0.996653	0.337225	1	-0.1353	0.965549	0.292733	0.991646	-0.179792	0.997563	-0.472525	0.785858	0	0	0	0	0	no	nadC
A0A0H2ZEV9	-0.0418134	0.996653	0.437947	1	0.163198	0.965549	0.47976	0.985584	0.205012	0.997563	-0.274748	0.945962	0	0	0	0	0	no	merR
A0A0H2Z9N1	-5.10812	0.00557393	0.742687	1	-1.94063	0.63686	5.8508	0.00103241	3.16748	0.0574104	-2.68332	0.412785	-1	0	0	0	0	no	PA14_42940
Q02RE5	-0.314382	0.993787	-0.38437	1	-0.590251	0.569386	-0.0699882	0.997097	-0.275869	0.997563	-0.20588	0.935543	0	0	0	0	0	no	plsB
Q02RW4	0.600054	0.730323	0.0194367	1	0.539223	0.586931	-0.580618	0.752534	-0.0608313	0.997563	0.519787	0.65888	0	0	0	0	0	no	hscA
A0A0H2ZH73	0.715879	0.710159	0.237963	1	0.93063	0.309588	-0.477916	0.911206	0.214751	0.997563	0.692666	0.590368	0	0	0	0	0	no	pilB
A0A0H2ZAX7	-0.728008	0.901995	1.1731	1	-0.354833	0.920585	1.90111	0.272295	0.373175	0.997563	-1.52794	0.393517	0	0	0	0	0	no	PA14_35810
A0A0H2ZHF7	-1.04498	0.323041	-0.0123893	1	-1.05528	0.216068	1.03259	0.370222	-0.0102989	0.997563	-1.04289	0.242351	0	0	0	0	0	no	metY
A0A0H2ZF68	0.122504	0.996653	-0.263338	1	-0.301457	0.884499	-0.385841	0.970673	-0.423961	0.997563	-0.0381196	0.983222	0	0	0	0	0	no	ybdL
A0A0H2ZD00	0.112045	0.996653	-0.231741	1	0.061958	0.980015	-0.343786	0.926683	-0.050087	0.997563	0.293699	0.877276	0	0	0	0	0	no	uup
Q02NA6	0.341183	0.993787	-0.0059511	1	1.1449	0.323285	-0.347134	0.985584	0.803722	0.997563	1.15086	0.321803	0	0	0	0	0	no	lolA
A0A0H2ZH96	0.543126	0.895366	0.555507	1	0.301663	0.89251	0.0123813	1	-0.241463	0.997563	-0.253844	0.939295	0	0	0	0	0	no	hflX
A0A0H2Z8V1	-0.0411756	0.996653	-1.83025	1	-1.37102	0.810549	-1.78907	0.829111	-1.32984	NA	0.459232	0.945962	0	0	0	0	0	no	PA14_44170
A0A0H2ZEG8	-0.634047	0.9709	-0.26393	1	0.13865	0.974911	0.370117	0.991646	0.772697	0.997563	0.40258	0.932631	0	0	0	0	0	no	rhlR
A0A0H2Z9Z9	0.287042	0.996653	0.800139	1	0.119178	0.984974	0.513097	0.991646	-0.167864	0.997563	-0.680961	0.906848	0	0	0	0	0	no	PA14_40710
Q02NB9	-0.195521	0.996653	-0.144918	1	-0.0647451	0.984974	0.0506026	0.997097	0.130775	0.997563	0.0801728	0.979198	0	0	0	0	0	no	hflD
A0A0H2ZID6	0.923344	0.624485	0.687476	1	2.22992	0.016419	-0.235868	0.991646	1.30657	0.752789	1.54244	0.214628	0	0	1	0	0	no	pilM
A0A0H2ZA14	0.574202	0.799842	0.888278	1	0.864626	0.298655	0.314076	0.977655	0.290424	0.997563	-0.0236528	0.990217	0	0	0	0	0	no	fimL
A0A0H2ZEQ2	-0.711826	0.993787	-0.494549	1	-0.900226	0.823928	0.217277	0.997097	-0.188401	0.997563	-0.405678	0.945962	0	0	0	0	0	no	PA14_17350
Q02TB5	-0.0449102	0.996653	0.287302	1	-0.513513	0.836331	0.332212	0.991646	-0.468603	0.997563	-0.800815	0.671317	0	0	0	0	0	no	trpC
A0A0H2ZC84	0.223664	0.995255	0.409022	1	0.642356	0.467018	0.185359	0.991646	0.418693	0.997563	0.233334	0.932631	0	0	0	0	0	no	PA14_29800
A0A0H2ZGT0	0.0790142	0.996653	0.24233	1	-0.162828	0.964693	0.163316	0.997097	-0.241842	0.997563	-0.405159	0.886816	0	0	0	0	0	no	PA14_57900
A0A0H2ZDM9	0.46916	0.954766	0.646537	1	0.864332	0.397879	0.177377	0.991758	0.395172	0.997563	0.217795	0.945962	0	0	0	0	0	no	PA14_23430
A0A0H2ZGV5	-0.241096	0.996653	0.570756	1	-0.328408	0.915385	0.811851	0.829081	-0.087312	0.997563	-0.899163	0.598574	0	0	0	0	0	no	PA14_57040
A0A0H2ZHT1	0.244205	0.995255	-0.28479	1	0.0766056	0.984974	-0.528995	0.926683	-0.1676	0.997563	0.361396	0.906848	0	0	0	0	0	no	folP
Q02EY3	0.045197	0.996653	-0.138871	1	-0.298215	0.923226	-0.184068	0.997097	-0.343412	0.997563	-0.159344	0.965587	0	0	0	0	0	no	hemE
A0A0H2ZGX3	0.560571	0.883201	0.229784	1	1.01486	0.287833	-0.330787	0.977655	0.454287	0.997563	0.785074	0.536732	0	0	0	0	0	no	speC
A0A0H2ZD68	-0.488743	0.993787	0.427167	1	-0.0651738	0.984974	0.91591	0.829489	0.423569	0.997563	-0.492341	0.906848	0	0	0	0	0	no	lolD
A0A0H2ZHV0	0.171022	0.996653	0.459442	1	-0.0657751	0.984974	0.28842	0.991646	-0.236797	0.997563	-0.525217	0.785858	0	0	0	0	0	no	aspC
A0A0H2ZHF9	-0.379669	0.993787	-0.004663	1	-0.234838	0.946689	0.375006	0.991646	0.144831	0.997563	-0.230175	0.945962	0	0	0	0	0	no	nfxB
A0A0H2ZDU1	-3.49156	0.453829	0	1	-3.52624	0.297763	3.27246	0.506284	-0.0346778	NA	-3.30714	NA	0	0	0	0	0	no	PA14_16160
A0A0H2ZL01	0.246858	0.993787	0.603863	1	0.504084	0.637517	0.357005	0.951466	0.257226	0.997563	-0.0997782	0.967175	0	0	0	0	0	no	PA14_04890
A0A0H2Z8I7	0.196259	0.995255	-0.0986413	1	0.0873544	0.965549	-0.2949	0.977655	-0.108904	0.997563	0.185996	0.945962	0	0	0	0	0	no	cycH
A0A0H2Z7P3	-0.627126	0.541928	0.847496	1	-0.417967	0.682255	1.47462	0.00776404	0.209159	0.997563	-1.26546	0.0309716	0	0	0	0	-1	dF v dAF only	relA
A0A0H2ZGS8	-0.319634	0.995255	0.707931	1	-0.459312	0.83966	1.02757	0.649759	-0.139678	0.997563	-1.16724	0.382811	0	0	0	0	0	no	PA14_56700
A0A0H2Z9Q9	-0.515257	0.837328	-0.216343	1	-1.10593	0.0457632	0.298914	0.973787	-0.590677	0.994223	-0.889591	0.160765	0	0	-1	0	0	no	adi
A0A0H2ZBX3	-3.70149	0.140943	0	1	-6.00429	0.00027259	3.48239	0.197369	-2.3028	0.141823	-5.78519	0.0005447	0	0	-1	0	-1	dF v dAF only	PA14_31420
A0A0H2Z795	-0.468108	0.993787	0.0846842	1	-1.03058	0.466682	0.552792	0.9702	-0.562473	0.997563	-1.11527	0.458858	0	0	0	0	0	no	PA14_54630
A0A0H2ZHN5	0.0402407	0.996653	0.208503	1	0.176876	0.965549	0.168262	0.997097	0.136635	0.997563	-0.0316267	0.990217	0	0	0	0	0	no	PA14_68060
A0A0H2ZKJ4	-0.0391703	0.996653	-0.149467	1	0.748127	0.370534	-0.110297	0.997097	0.787297	0.67392	0.897594	0.22205	0	0	0	0	0	no	PA14_05480
A0A0H2ZBB1	0.35048	0.995255	-0.122991	1	0.230311	0.954731	-0.473471	0.977655	-0.120169	0.997563	0.353302	0.932631	0	0	0	0	0	no	PA14_28280
A0A0H2ZIC4	0.474564	0.923338	0.678932	1	0.559141	0.665113	0.204368	0.991646	0.0845763	0.997563	-0.119791	0.966985	0	0	0	0	0	no	PA14_66120
A0A0H2ZIJ5	0.669965	0.794943	0.285095	1	1.13097	0.218887	-0.38487	0.973787	0.461009	0.997563	0.845879	0.502506	0	0	0	0	0	no	PA14_65720
A0A0H2ZFB3;Q02GN4	0.128545	0.996653	0.683963	1	0.253528	0.91623	0.555417	0.874669	0.124982	0.997563	-0.430435	0.855463	0	0	0	0	0	no	#N/A
A0A0H2ZDS8	0.351825	0.995255	1.12758	1	0.186744	0.965549	0.775759	0.875382	-0.165081	0.997563	-0.94084	0.632519	0	0	0	0	0	no	PA14_22650
Q02LQ6	-2.74123	0.255132	-1.54698	1	-4.24137	0.00515982	1.19425	0.804272	-1.50015	0.372655	-2.69439	0.0213767	0	0	-1	0	-1	dF v dAF only	PA14_37210
A0A0H2Z835	0.038694	0.996653	0.725714	1	-0.13475	0.965549	0.68702	0.905239	-0.173444	0.997563	-0.860464	0.65888	0	0	0	0	0	no	cobO
A0A0H2ZB23	-1.0887	0.366632	-1.17973	1	-1.0291	0.300485	-0.0910318	0.997097	0.0595999	0.997563	0.150632	0.954134	0	0	0	0	0	no	PA14_34490
A0A0H2ZIU9	-7.20069	3.38191e-07	0	1	-7.29804	1.7497e-07	6.9816	1.2911e-06	-0.0973489	0.997563	-7.07895	4.4285e-07	-1	0	-1	0	-1	dF v dAF only	PA14_67520
A0A0H2Z919	0.215053	0.996653	-0.612378	1	-1.28047	0.556874	-0.827431	0.951466	-1.49552	0.997563	-0.668091	0.878319	0	0	0	0	0	no	PA14_43240
A0A0H2ZGN6	0.660641	0.592253	0.170894	1	1.15382	0.0554324	-0.489747	0.82804	0.493183	0.997563	0.982929	0.160765	0	0	0	0	0	no	dppD
A0A0H2ZFV3	0.952634	0.89187	1.33293	1	1.78956	0.333712	0.380293	0.991646	0.836928	0.997563	0.456635	0.945962	0	0	0	0	0	no	PA14_10480
A0A0H2ZE46	-0.125453	0.996653	1.17873	1	-0.0546649	0.984974	1.30418	0.626037	0.0707881	0.997563	-1.23339	0.533563	0	0	0	0	0	no	yjgQ
Q02K47	-1.36719	0.9709	-0.194182	1	-1.06459	0.878553	1.173	0.97336	0.302595	NA	-0.870409	NA	0	0	0	0	0	no	tusA
A0A0H2ZEB1	0.282575	0.996653	0.539869	1	-1.33128	0.618596	0.257293	0.997097	-1.61385	0.997563	-1.87115	0.476373	0	0	0	0	0	no	algZ
A0A0H2Z9S6	4.40175	0.0412062	-0.101377	1	2.53428	0.317737	-4.50313	0.0355526	-1.86747	0.997563	2.63566	0.278776	1	0	0	0	0	no	pscG
A0A0H2ZGC7	-0.706219	0.696566	0.516143	1	0.473518	0.795907	1.22236	0.17468	1.17974	0.225198	-0.0426253	0.983222	0	0	0	0	0	no	pqsL
Q02V57	-0.292109	0.993787	-0.156765	1	-0.219047	0.927677	0.135343	0.997097	0.0730617	0.997563	-0.0622817	0.979198	0	0	0	0	0	no	hemF
Q02RB5	0.343236	0.993787	0.296309	1	0.260416	0.920423	-0.0469266	0.997097	-0.0828201	0.997563	-0.0358935	0.987214	0	0	0	0	0	no	lpxB
Q02FU1	-0.268445	0.996653	-0.645758	1	-0.487151	0.921899	-0.377314	0.991646	-0.218706	0.997563	0.158607	0.97873	0	0	0	0	0	no	panD
A0A0H2ZHB1	0.184884	0.996653	-0.0078624	1	0.422907	0.937846	-0.192746	0.997097	0.238023	0.997563	0.43077	0.945962	0	0	0	0	0	no	PA14_60040
A0A0H2ZAW9	-4.70227	0.0138259	-2.65753	1	-4.71704	0.0112996	2.04474	0.494137	-0.0147691	0.997563	-2.05951	0.336283	-1	0	-1	0	0	no	hcnA
A0A0H2ZJ01	0.0564942	0.996653	1.47529	1	0.132538	0.969108	1.4188	0.616052	0.0760442	0.997563	-1.34275	0.513615	0	0	0	0	0	no	cyaY
A0A0H2ZCJ1	0.180211	0.996653	0.465759	1	0.167437	0.965549	0.285548	0.991646	-0.0127739	0.997563	-0.298322	0.945962	0	0	0	0	0	no	rluA
A0A0H2ZFS5	-0.660545	0.883201	-0.936495	1	-0.563271	0.780279	-0.275949	0.991646	0.0972744	0.997563	0.373224	0.897464	0	0	0	0	0	no	PA14_11890
Q02HS2	0.0293506	0.996653	-0.219733	1	0.00190433	0.998629	-0.249084	0.991646	-0.0274463	0.997563	0.221637	0.945962	0	0	0	0	0	no	rnc
A0A0H2ZC75	-0.545322	0.875474	-0.0041869	1	-0.792079	0.370534	0.541135	0.849636	-0.246757	0.997563	-0.787892	0.412785	0	0	0	0	0	no	PA14_28830
Q02DL7	-0.0389909	0.996653	-0.301807	1	1.01803	0.583237	-0.262817	0.991646	1.05702	0.997563	1.31984	0.402936	0	0	0	0	0	no	engB
A0A0H2ZFG1	-0.556324	0.995255	-0.709947	1	-0.442771	0.925635	-0.153622	0.997097	0.113553	0.997563	0.267175	0.961642	0	0	0	0	0	no	PA14_56540
A0A0H2ZJ88	-0.318121	0.995255	-0.50123	1	-0.723771	0.707852	-0.18311	0.997097	-0.405651	0.997563	-0.222541	0.945962	0	0	0	0	0	no	PA14_71450
Q02DD9	-0.575149	0.993787	-0.735819	1	-0.47229	0.898445	-0.16067	0.997097	0.102859	0.997563	0.263528	0.945962	0	0	0	0	0	no	rnpA
A0A0H2ZLT0	0.317108	0.993787	0.259054	1	0.35153	0.860144	-0.0580548	0.997097	0.0344216	0.997563	0.0924764	0.97873	0	0	0	0	0	no	PA14_07780
Q02IC8	-1.04178	0.883201	-0.621049	1	-1.07563	0.661783	0.42073	0.991646	-0.03385	0.997563	-0.45458	0.932631	0	0	0	0	0	no	ruvA
A0A0H2ZJR9	0.123462	0.996653	0.146654	1	0.374819	0.826448	0.0231918	0.998021	0.251357	0.997563	0.228165	0.932631	0	0	0	0	0	no	algB
A0A0H2ZLC4	0.212666	0.995255	0.829424	1	0.202059	0.940528	0.616759	0.879919	-0.0106065	0.997563	-0.627365	0.740428	0	0	0	0	0	no	codA
A0A0H2ZJM2	-0.124424	0.996653	0.218801	1	0.552242	0.752374	0.343224	0.977655	0.676665	0.997563	0.333441	0.916265	0	0	0	0	0	no	adhA
A0A0H2ZEH3	-2.9021	0.499935	0	1	-5.92331	0.0006727	2.683	0.567926	-3.02121	0.0930943	-5.70421	0.00129185	0	0	-1	0	-1	dF v dAF only	PA14_19010
A0A0H2ZKB1	0.543575	0.934051	0.936063	1	0.347322	0.880617	0.392488	0.983584	-0.196253	0.997563	-0.588741	0.785858	0	0	0	0	0	no	spuF
A0A0H2ZD78	0.111957	0.996653	-0.338795	1	2.26683	0.377883	-0.450752	0.991646	2.15487	0.948182	2.60562	0.25702	0	0	0	0	0	no	PA14_25220
A0A0H2Z7N2	1.54115	0.719161	0.357147	1	1.93445	0.388396	-1.184	0.86603	0.393302	0.997563	1.5773	0.594476	0	0	0	0	0	no	rsaL
A0A0H2ZLN6	-0.450052	0.995255	1.36333	1	-0.062195	0.984974	1.81338	0.79052	0.387857	0.997563	-1.42552	0.765048	0	0	0	0	0	no	PA14_07110
A0A0H2Z7N0	-0.216936	0.996653	0.31883	1	-0.0713191	0.984974	0.535766	0.973593	0.145617	0.997563	-0.390149	0.932631	0	0	0	0	0	no	def
A0A0H2Z9L9	-0.11305	0.996653	-0.0799448	1	0.55486	0.828437	0.033105	0.998021	0.66791	0.997563	0.634805	0.785858	0	0	0	0	0	no	PA14_41690
Q02SF2	0.330989	0.995255	0.531937	1	0.49168	0.852348	0.200948	0.997097	0.160691	0.997563	-0.0402572	0.98967	0	0	0	0	0	no	lnt
A0A0H2ZFJ6	-0.488481	0.993787	-0.21141	1	0.0777054	0.984974	0.27707	0.991646	0.566186	0.997563	0.289116	0.945962	0	0	0	0	0	no	PA14_11750
A0A0H2ZE83	0.469269	0.995255	-0.476108	1	0.2523	0.965549	-0.945377	0.867881	-0.216969	0.997563	0.728408	0.833054	0	0	0	0	0	no	PA14_13950
A0A0H2ZL45	-1.45431	0.0907286	0.637715	1	0.521182	0.83966	2.09203	0.013646	1.9755	0.0228327	-0.116532	0.97873	0	0	0	1	0	dA v dAF only	PA14_05580
A0A0H2ZFK4	0.0232269	0.996653	-0.251856	1	-0.367088	0.864453	-0.275083	0.991646	-0.390315	0.997563	-0.115232	0.967175	0	0	0	0	0	no	PA14_13090
A0A0H2ZD66	-0.0043803	0.999172	-0.214132	1	-0.172722	0.932348	-0.209751	0.991646	-0.168342	0.997563	0.0414098	0.981576	0	0	0	0	0	no	srmB
A0A0H2ZDA7	0.625248	0.9709	0.431413	1	1.40395	0.358008	-0.193835	0.997097	0.7787	0.997563	0.972535	0.672078	0	0	0	0	0	no	PA14_23810
Q02IC6	-0.327539	0.996653	0.145311	1	-0.21644	0.965549	0.47285	0.991646	0.111098	0.997563	-0.361752	0.945962	0	0	0	0	0	no	PA14_51810
A0A0H2Z7W6	0.0697877	0.996653	-0.559709	1	-0.255941	0.946689	-0.629496	0.931976	-0.325729	0.997563	0.303767	0.945962	0	0	0	0	0	no	flgL
Q02I11	-1.11026	0.497617	-0.0137814	1	0.462872	0.875855	1.09648	0.512058	1.57313	0.210626	0.476654	0.897655	0	0	0	0	0	no	cpbD
Q02PC5	-0.387174	0.995255	-0.219995	1	-0.301144	0.935115	0.167179	0.997097	0.0860301	0.997563	-0.0811492	0.981227	0	0	0	0	0	no	tmk
A0A0H2ZL00	0.642697	0.9087	0.62182	1	3.02701	0.0118596	-0.0208777	1	2.38431	0.170858	2.40519	0.0907971	0	0	1	0	0	no	spuE
Q02DK6	0.676203	0.901995	-0.0038325	1	0.455562	0.854932	-0.680035	0.879919	-0.220641	0.997563	0.459394	0.886816	0	0	0	0	0	no	metN2
A0A0H2ZKV8	0.313359	0.934051	-0.299636	1	-0.0073285	0.988994	-0.612994	0.406813	-0.320687	0.997563	0.292307	0.785858	0	0	0	0	0	no	PA14_67975
A0A0H2ZDR5	0.228676	0.996653	0.408593	1	0.132923	0.965549	0.179917	0.997097	-0.0957522	0.997563	-0.275669	0.945962	0	0	0	0	0	no	PA14_22470
A0A0H2ZDW2	0.0118131	0.996653	0.187696	1	-0.365616	0.845904	0.175883	0.991646	-0.377429	0.997563	-0.553312	0.721418	0	0	0	0	0	no	qor
Q02TH2	-0.424285	0.993787	-0.0995098	1	-0.169396	0.965549	0.324775	0.991646	0.254889	0.997563	-0.0698864	0.981576	0	0	0	0	0	no	apaG
A0A0H2ZDK5	-0.045799	0.996653	0.788949	1	0.608401	0.898445	0.834748	0.972695	0.6542	0.997563	-0.180548	0.97873	0	0	0	0	0	no	PA14_23890
A0A0H2ZCS3	-1.06446	0.0601948	-0.143848	1	-0.797054	0.226786	0.920611	0.172011	0.267405	0.997563	-0.653206	0.412785	0	0	0	0	0	no	yafH
A0A0H2ZCN9	0.051064	0.996653	0.100884	1	0.0296563	0.984974	0.04982	0.997097	-0.0214077	0.997563	-0.0712277	0.981576	0	0	0	0	0	no	PA14_27950
A0A0H2ZG97	-0.514606	0.993787	1.16855	1	-0.265445	0.946689	1.68316	0.439902	0.249161	0.997563	-1.434	0.469605	0	0	0	0	0	no	ddlA
A0A0H2ZDL3	-1.14738	0.745272	-1.71985	1	-1.25852	0.448289	-0.57247	0.942962	-0.111148	0.997563	0.461322	0.896185	0	0	0	0	0	no	yciO
A0A0H2ZHI1	0.387543	0.993787	0.527194	1	-0.0618805	0.984974	0.139651	0.997097	-0.449424	0.997563	-0.589075	0.765048	0	0	0	0	0	no	fnr-2
A0A0H2ZEJ6	0.660032	0.862557	0.553317	1	0.786828	0.540604	-0.106715	0.997097	0.126796	0.997563	0.233511	0.945962	0	0	0	0	0	no	argF
A0A0H2ZI94	0.0730754	0.996653	0.31423	1	0.131972	0.965549	0.241155	0.991646	0.0588968	0.997563	-0.182258	0.945962	0	0	0	0	0	no	PA14_65590
A0A0H2ZCE5	0.82468	0.883201	0.425519	1	1.80774	0.19439	-0.399161	0.991646	0.983063	0.997563	1.38222	0.461922	0	0	0	0	0	no	vacJ
A0A0H2ZD53	-0.266579	0.995255	0.253808	1	-0.416832	0.874192	0.520387	0.951466	-0.150253	0.997563	-0.67064	0.749504	0	0	0	0	0	no	ugpQ
Q02U31	0.468537	0.9709	-0.54775	1	0.240357	0.925021	-1.01629	0.418112	-0.22818	0.997563	0.788107	0.490651	0	0	0	0	0	no	trmB
Q02TR6	0.167813	0.996653	0.0730101	1	0.878608	0.573861	-0.094803	0.997097	0.710795	0.997563	0.805598	0.671317	0	0	0	0	0	no	bioB
A0A0H2ZHL3	0.440928	0.996653	-0.401521	1	1.72209	0.622212	-0.842449	0.970673	1.28116	0.997563	2.12361	0.481666	0	0	0	0	0	no	PA14_61450
A0A0H2Z8C1	-0.0483653	0.996653	0.241989	1	0.331881	0.883886	0.290354	0.991646	0.380246	0.997563	0.0898917	0.97873	0	0	0	0	0	no	phoQ
A0A0H2Z8R5	0.141864	0.996653	0.711135	1	0.321653	0.925021	0.569271	0.973787	0.179788	0.997563	-0.389483	0.932631	0	0	0	0	0	no	gbuA
A0A0H2Z7U9	0.173142	0.996653	0.399354	1	0.338605	0.880617	0.226213	0.991646	0.165463	0.997563	-0.0607498	0.981227	0	0	0	0	0	no	braG
A0A0H2ZBZ7	-0.423432	0.995255	0.0977823	1	-0.324224	0.937846	0.521214	0.985584	0.099208	0.997563	-0.422006	0.932631	0	0	0	0	0	no	dsrE
A0A0H2ZLJ8	-1.039	0.710235	0.0809991	1	-1.1204	0.420812	1.12	0.636972	-0.0813955	0.997563	-1.2014	0.428986	0	0	0	0	0	no	PA14_03163
A0A0H2ZHH3	0.540108	0.963281	0.138437	1	0.375777	0.878553	-0.401671	0.977655	-0.164331	0.997563	0.23734	0.945962	0	0	0	0	0	no	PA14_60920
A0A0H2ZGF2	0.428454	0.993787	0.0515543	1	-0.141697	0.965549	-0.376899	0.991646	-0.57015	0.997563	-0.193251	0.958901	0	0	0	0	0	no	PA14_57030
A0A0H2ZE33	-4.36118	0.00237701	-1.52957	1	-4.35565	0.00208989	2.83161	0.00764762	0.0055232	0.997563	-2.82608	0.00619585	-1	0	-1	0	-1	dF v dAF only	PA14_20920
A0A0H2ZCP1	-0.254005	0.996653	-0.798125	1	-1.15839	0.629406	-0.54412	0.991646	-0.904389	0.997563	-0.360269	0.945962	0	0	0	0	0	no	PA14_27910
A0A0H2ZH21	0.219471	0.996653	0.631619	1	-0.358767	0.898445	0.412148	0.991646	-0.578237	0.997563	-0.990386	0.543933	0	0	0	0	0	no	PA14_59150
A0A0H2ZI46	0.422394	0.993787	0.361737	1	0.641759	0.816136	-0.0606576	0.997097	0.219364	0.997563	0.280022	0.945962	0	0	0	0	0	no	motA
A0A0H2ZFN2	0.262068	0.995255	-0.0756606	1	0.163173	0.965549	-0.337729	0.991646	-0.0988957	0.997563	0.238833	0.945962	0	0	0	0	0	no	PA14_12570
Q02IG9	0.63603	0.868534	0.542761	1	0.691018	0.600671	-0.0932684	0.997097	0.0549882	0.997563	0.148257	0.965587	0	0	0	0	0	no	nadA
A0A0H2ZJN7	-0.0643843	0.996653	-0.231553	1	0.528524	0.964693	-0.167169	0.997097	0.592908	NA	0.760077	NA	0	0	0	0	0	no	PA14_72900
A0A0H2ZEZ3	-5.44929	1.54582e-10	0.205409	1	-5.709	8.1597e-12	5.6547	1.3031e-08	-0.259713	0.997563	-5.91441	1.0765e-09	-1	0	-1	0	-1	dF v dAF only	PA14_16190
A0A0H2ZDH5	2.86837	0.299321	-0.480558	1	2.85556	0.213752	-3.34892	0.147995	-0.012803	0.997563	3.33612	0.102224	0	0	0	0	0	no	ppiA
A0A0H2ZED7	0.385648	0.9709	0.355561	1	0.368766	0.836169	-0.0300866	0.997097	-0.0168815	0.997563	0.0132051	0.993943	0	0	0	0	0	no	glpK
A0A0H2Z9V8	-0.99278	0.632038	-0.109384	1	-0.0569631	0.984974	0.883396	0.704634	0.935817	0.997563	0.0524212	0.983222	0	0	0	0	0	no	uspA
A0A0H2ZL32	0.831791	0.00537347	0.249011	1	1.06611	0.00015475	-0.58278	0.172011	0.234318	0.997563	0.817098	0.0121791	1	0	1	0	1	dF v dAF only	chpA
A0A0H2Z793	0.283055	0.996653	0.373089	1	0.259866	0.948441	0.090034	0.997097	-0.0231893	0.997563	-0.113223	0.97873	0	0	0	0	0	no	PA14_51510
A0A0H2ZH16	0.399198	0.993787	0.22256	1	0.601823	0.823928	-0.176638	0.997097	0.202625	0.997563	0.379263	0.932631	0	0	0	0	0	no	PA14_64000
A0A0H2Z744	-0.0379906	0.996653	0.23298	1	-0.451852	0.840727	0.27097	0.991646	-0.413861	0.997563	-0.684831	0.715581	0	0	0	0	0	no	cysM
A0A0H2Z956	-0.175107	0.996653	-0.404528	1	-0.629661	0.658136	-0.229421	0.991646	-0.454554	0.997563	-0.225133	0.945962	0	0	0	0	0	no	gnyL
A0A0H2ZDX9	-0.479274	0.992322	-0.203511	1	-0.497931	0.840727	0.275763	0.991646	-0.0186569	0.997563	-0.29442	0.945962	0	0	0	0	0	no	phaJ1
A0A0H2ZCY0	0.119709	0.996653	0.203024	1	-0.0137335	0.987542	0.0833148	0.997097	-0.133443	0.997563	-0.216758	0.945962	0	0	0	0	0	no	PA14_26560
A0A0H2Z7E1	-0.32073	0.993787	0.145106	1	-0.575281	0.631908	0.465836	0.922418	-0.254551	0.997563	-0.720387	0.529192	0	0	0	0	0	no	lpxO2
A0A0H2ZJ22	-0.628201	0.996653	-1.24212	1	-0.100585	0.984974	-0.613922	0.991646	0.527616	NA	1.14154	NA	0	0	0	0	0	no	PA14_70050
A0A0H2ZI47	-0.0405631	0.996653	0.0586804	1	-0.789705	0.836894	0.0992434	0.997097	-0.749142	0.997563	-0.848385	0.840732	0	0	0	0	0	no	PA14_69820
A0A0H2ZIA4	0.317486	0.995255	0.633619	1	0.520536	0.853732	0.316133	0.991646	0.20305	0.997563	-0.113083	0.97873	0	0	0	0	0	no	waaX
A0A0H2ZE01	0.449402	0.984358	0.428592	1	0.112651	0.965549	-0.0208102	1	-0.336751	0.997563	-0.315941	0.932631	0	0	0	0	0	no	PA14_15350
A0A0H2Z9S2	5.4536	0.00230954	-0.0312809	1	2.27156	0.158882	-5.48488	0.0025413	-3.18205	0.441254	2.30284	0.155222	1	0	0	0	0	no	pscB
A0A0H2ZCC1	-2.48364	0.724741	0	1	-5.24606	0.00683118	2.26454	0.779507	-2.76242	0.334133	-5.02696	0.0115791	0	0	-1	0	-1	dF v dAF only	PA14_28210
A0A0H2ZE38	-0.189604	0.996653	-0.370947	1	-0.348172	0.898445	-0.181343	0.993631	-0.158568	0.997563	0.0227744	0.99121	0	0	0	0	0	no	slyA
Q02K99	0.0623935	0.996653	0.328998	1	-0.244729	0.920585	0.266604	0.991646	-0.307123	0.997563	-0.573727	0.721871	0	0	0	0	0	no	gpsA
Q02KC8	-0.268312	0.995255	-0.323531	1	-0.107137	0.969043	-0.0552191	0.997097	0.161176	0.997563	0.216395	0.945962	0	0	0	0	0	no	selU
A0A0H2ZFZ0	0.354634	0.978357	0.40577	1	0.139335	0.954464	0.0511363	0.997097	-0.215299	0.997563	-0.266435	0.916151	0	0	0	0	0	no	PA14_10040
A0A0H2Z8M2	0.431616	0.993787	-0.312298	1	0.520125	0.853732	-0.743914	0.869137	0.0885097	0.997563	0.832424	0.671317	0	0	0	0	0	no	cmpX
A0A0H2ZBV2	-5.29475	0.00225245	0	1	-5.61887	0.0006727	5.07565	0.00439038	-0.324125	0.997563	-5.39977	0.00132725	-1	0	-1	0	-1	dF v dAF only	PA14_31750
A0A0H2ZJP5	-4.84601	0.000504227	0.677478	1	-3.65398	0.0188625	5.52349	0.00051171	1.19203	0.338186	-4.33146	0.0121222	-1	0	-1	0	-1	dF v dAF only	PA14_03190
A0A0H2ZD99	0.870615	0.708137	0.629823	1	0.694167	0.637277	-0.240792	0.991646	-0.176448	0.997563	0.0643446	0.981371	0	0	0	0	0	no	PA14_18600
A0A0H2ZI51	0.830966	0.588128	0.191385	1	0.875571	0.357073	-0.639581	0.811699	0.0446056	0.997563	0.684187	0.596092	0	0	0	0	0	no	serB
A0A0H2ZLA3	0.891815	0.859677	0.0659354	1	2.00628	0.156123	-0.82588	0.852913	1.11447	0.997563	1.94035	0.189473	0	0	0	0	0	no	chpC
Q02I17	0.904375	0.330604	-0.0397374	1	0.885609	0.244096	-0.944112	0.297229	-0.0187658	0.997563	0.925346	0.217728	0	0	0	0	0	no	trhO
A0A0H2ZK22	0.169416	0.995255	0.515285	1	0.25765	0.89251	0.345869	0.970673	0.0882337	0.997563	-0.257635	0.923566	0	0	0	0	0	no	PA14_04870
A0A0H2Z9X7	-1.26233	0.901995	-1.6078	1	-1.29173	0.72334	-0.345476	0.991646	-0.0294044	0.997563	0.316072	0.951428	0	0	0	0	0	no	PA14_41080
Q02EV1	-0.916377	0.934549	-1.3209	1	-1.08224	0.666961	-0.404519	0.991646	-0.16586	0.997563	0.238659	0.961642	0	0	0	0	0	no	hisI
A0A0H2ZES1	1.18382	0.883991	1.24626	1	1.41103	0.586256	0.0624465	0.998021	0.227217	0.997563	0.164771	0.979198	0	0	0	0	0	no	PA14_16210
A0A0H2ZGE5	0.406314	0.993787	-0.217599	1	0.504985	0.858291	-0.623913	0.926683	0.0986706	0.997563	0.722584	0.755502	0	0	0	0	0	no	cstA
A0A0H2Z926	-0.118139	0.996653	0.475105	1	-0.223398	0.958526	0.593244	0.951466	-0.105259	0.997563	-0.698503	0.786423	0	0	0	0	0	no	fliA
A0A0H2Z9R3	0.0899674	0.996653	0.16084	1	-0.024738	0.984974	0.0708722	0.997097	-0.114705	0.997563	-0.185578	0.945962	0	0	0	0	0	no	tnpT
A0A0H2ZG17	-0.852915	0.545954	-0.0289111	1	-0.608191	0.637442	0.824004	0.594715	0.244724	0.997563	-0.57928	0.697281	0	0	0	0	0	no	PA14_10530
A0A0H2ZDX8	-0.359418	0.993787	-0.568466	1	-0.381038	0.853015	-0.209049	0.991646	-0.0216203	0.997563	0.187429	0.945962	0	0	0	0	0	no	PA14_15600
A0A0H2ZI44	-1.0416	0.984358	-0.610299	1	-1.05316	0.83966	0.431298	0.991646	-0.0115672	NA	-0.442866	0.945962	0	0	0	0	0	no	PA14_63220
A0A0H2ZL50	-0.198807	0.993787	0.497907	1	-0.569816	0.336754	0.696714	0.37856	-0.371009	0.997563	-1.06772	0.0204575	0	0	0	0	-1	dF v dAF only	fdnG
A0A0H2ZF87	1.3153	0.479495	0.32437	1	0.373015	0.896405	-0.990928	0.772419	-0.942283	0.997563	0.0486449	0.984606	0	0	0	0	0	no	trmJ
A0A0H2ZIC2	0.271519	0.993787	0.631406	1	0.0658241	0.984974	0.359886	0.977655	-0.205695	0.997563	-0.565581	0.715388	0	0	0	0	0	no	dnaB
A0A0H2ZI89	-0.415761	0.9709	-0.845588	1	-0.352957	0.853732	-0.429827	0.90903	0.0628038	0.997563	0.492631	0.715581	0	0	0	0	0	no	PA14_65520
A0A0H2ZEI5	0.191894	0.993787	-0.065548	1	-0.321932	0.708318	-0.257442	0.948656	-0.513827	0.826851	-0.256384	0.828487	0	0	0	0	0	no	dnaE
A0A0H2ZJ47	0.623812	0.9709	0.479087	1	0.390159	0.906684	-0.144725	0.997097	-0.233653	0.997563	-0.0889274	0.979794	0	0	0	0	0	no	PA14_70550
A0A0H2Z7X5	-1.03464	0.794943	0.16801	1	-1.1315	0.505511	1.20265	0.685823	-0.0968666	0.997563	-1.29951	0.463865	0	0	0	0	0	no	PA14_48710
A0A0H2ZGJ7	0.276069	0.996653	-0.506879	1	0.377031	0.920741	-0.782948	0.874669	0.100962	0.997563	0.88391	0.672509	0	0	0	0	0	no	PA14_57870
A0A0H2ZHE7	-0.43581	0.993787	0.311417	1	0.361659	0.920585	0.747227	0.875382	0.79747	0.997563	0.0502426	0.987214	0	0	0	0	0	no	wapQ
A0A0H2ZLM7	-0.0419258	0.996653	0.371849	1	-0.302506	0.878553	0.413774	0.948656	-0.26058	0.997563	-0.674355	0.566001	0	0	0	0	0	no	trpE
A0A0H2Z958	0.852578	0.281057	0.0774581	1	1.35919	0.0172116	-0.77512	0.418112	0.506616	0.997563	1.28174	0.0340183	0	0	1	0	1	dF v dAF only	PA14_42670
Q02HS7	2.17904	0.375361	-0.315527	1	0.758293	0.810549	-2.49456	0.2177	-1.42074	0.997563	1.07382	0.633348	0	0	0	0	0	no	cmoA
A0A0H2ZDE9	0.538984	0.995255	1.96323	1	0.298412	0.965549	1.42425	0.885402	-0.240572	0.997563	-1.66482	0.664116	0	0	0	0	0	no	gltR
A0A0H2ZKT2	-0.269929	0.995255	0.0476428	1	-0.138471	0.965549	0.317572	0.991646	0.131458	0.997563	-0.186114	0.961642	0	0	0	0	0	no	spuB
Q02NA3	0.0436218	0.996653	-0.450935	1	-0.140125	0.960392	-0.494557	0.851328	-0.183746	0.997563	0.310811	0.886816	0	0	0	0	0	no	cysG
A0A0H2ZHL1	0.109529	0.996653	-0.338048	1	-0.0619775	0.984974	-0.447577	0.991646	-0.171506	0.997563	0.276071	0.946106	0	0	0	0	0	no	PA14_67540
A0A0H2Z874	-0.487797	0.992322	-0.222465	1	-0.579115	0.810549	0.265332	0.991646	-0.0913177	0.997563	-0.35665	0.930106	0	0	0	0	0	no	PA14_43530
A0A0H2ZK36	0.104079	0.996653	0.0989783	1	-0.05802	0.984974	-0.0051008	1	-0.162099	0.997563	-0.156998	0.964987	0	0	0	0	0	no	trpB
A0A0H2ZBT8	-0.363971	0.996653	-1.00513	1	0.349568	0.965549	-0.641161	0.991646	0.713539	NA	1.3547	0.735137	0	0	0	0	0	no	PA14_30980
A0A0H2ZDC1	-1.04557	0.970403	-0.242851	1	-1.07691	0.790269	0.80272	0.977655	-0.0313384	0.997563	-0.834058	0.886816	0	0	0	0	0	no	PA14_24740
A0A0H2ZFN6	0.196173	0.995255	0.20805	1	-0.391925	0.791743	0.0118773	1	-0.588098	0.997563	-0.599976	0.593908	0	0	0	0	0	no	amn
A0A0H2ZC16	-1.42331	0.719296	0.518659	1	-1.32285	0.568408	1.94196	0.521454	0.100456	0.997563	-1.84151	0.436045	0	0	0	0	0	no	PA14_29820
A0A0H2Z9W9	-0.127132	0.996653	-0.308579	1	-0.744534	0.692953	-0.181447	0.997097	-0.617402	0.997563	-0.435955	0.897655	0	0	0	0	0	no	PA14_41730
A0A0H2ZLA8	0.0100254	0.996653	0.114286	1	-0.10355	0.965549	0.10426	0.997097	-0.113575	0.997563	-0.217836	0.945962	0	0	0	0	0	no	bioA
A0A0H2ZA09	1.13946	0.66522	1.60104	1	1.57882	0.245337	0.461583	0.991646	0.439362	0.997563	-0.0222216	0.993943	0	0	0	0	0	no	dnaQ
A0A0H2Z859	-1.21394	0.666365	-0.536043	1	-1.65373	0.188791	0.677901	0.925649	-0.439787	0.997563	-1.11769	0.481374	0	0	0	0	0	no	yafJ
A0A0H2ZG68	0.551799	0.9709	1.05283	1	-0.0632311	0.984974	0.501034	0.977655	-0.61503	0.997563	-1.11606	0.471892	0	0	0	0	0	no	pchC
A0A0H2Z9Q8	4.90525	0.00835449	0.421919	1	3.03581	0.132093	-4.48333	0.0273977	-1.86944	0.997563	2.61389	0.257328	1	0	0	0	0	no	pcr2
A0A0H2ZEH5	2.19867	0.323041	-0.949422	1	2.59912	0.156123	-3.14809	0.0320071	0.400452	0.997563	3.54854	0.0178636	0	0	0	0	1	dF v dAF only	lsfA
A0A0H2ZJM4	-0.977192	0.746363	-0.441785	1	-0.281481	0.940528	0.535406	0.952468	0.695711	0.997563	0.160304	0.967175	0	0	0	0	0	no	PA14_71780
A0A0H2Z8D9	1.05886	0.860473	-0.0084627	1	0.840717	0.762302	-1.06732	0.829111	-0.21814	0.997563	0.84918	0.778608	0	0	0	0	0	no	prmB
A0A0H2Z6R7	-0.659316	0.895366	0.111621	1	-1.33054	0.155991	0.770937	0.828843	-0.671226	0.997563	-1.44216	0.133971	0	0	0	0	0	no	PA14_54660
A0A0H2Z7B9	0.219724	0.996653	-0.0879341	1	0.126955	0.965549	-0.307658	0.991646	-0.0927693	0.997563	0.214889	0.945962	0	0	0	0	0	no	putP
A0A0H2Z854	-0.451487	0.995255	-0.216762	1	-0.947611	0.760639	0.234724	0.997097	-0.496125	0.997563	-0.730849	0.877276	0	0	0	0	0	no	PA14_43600
A0A0H2ZFG4	-0.469651	0.901995	0.467866	1	0.0288614	0.984974	0.937517	0.434156	0.498513	0.997563	-0.439005	0.835302	0	0	0	0	0	no	PA14_14230
Q02IL5	-0.160068	0.996653	-0.634472	1	-0.0711974	0.984974	-0.474405	0.977655	0.0888701	0.997563	0.563275	0.877276	0	0	0	0	0	no	pdxH
A0A0H2ZFF4	-0.430078	0.992322	-0.27262	1	-0.131321	0.965549	0.157458	0.997097	0.298758	0.997563	0.1413	0.966262	0	0	0	0	0	no	PA14_14370
A0A0H2ZHE9	0.00900235	0.996653	0.141973	1	0.424172	0.83966	0.132971	0.997097	0.415169	0.997563	0.282198	0.932631	0	0	0	0	0	no	waaF
A0A0H2Z7J0	0.037208	0.996653	0.0320859	1	-0.132136	0.965549	-0.0051221	1	-0.169344	0.997563	-0.164221	0.96374	0	0	0	0	0	no	braF
A0A0H2ZEL0	-0.455798	0.9709	-0.819317	1	-0.260035	0.921899	-0.363519	0.97374	0.195763	0.997563	0.559281	0.715581	0	0	0	0	0	no	fruR
A0A0H2ZJ08	0.131087	0.996653	-0.0135073	1	-0.345657	0.940873	-0.144595	0.997097	-0.476745	0.997563	-0.33215	0.945962	0	0	0	0	0	no	hslR
A0A0H2ZF78;A0A0H2Z6I2	-0.0001677	1	0.0707122	1	0.0737556	0.981271	0.07088	0.997097	0.0739233	0.997563	0.00304334	0.998584	0	0	0	0	0	no	#N/A
A0A0H2ZGC6	0.132557	0.996653	0.157431	1	-0.400087	0.817591	0.0248746	0.999014	-0.532644	0.997563	-0.557519	0.674977	0	0	0	0	0	no	pchI
Q02R24	0.0712088	0.996653	-1.04508	1	0.426185	0.903661	-1.11629	0.584214	0.354976	0.997563	1.47127	0.224193	0	0	0	0	0	no	arnC
A0A0H2ZIN6	-0.243846	0.996653	-0.233377	1	0.740601	0.815976	0.0104694	1	0.984447	0.997563	0.973978	0.675279	0	0	0	0	0	no	PA14_66460
A0A0H2ZI91	0.191529	0.996653	0.0183586	1	0.553115	0.829162	-0.173171	0.997097	0.361586	0.997563	0.534757	0.866272	0	0	0	0	0	no	PA14_66090
A0A0H2ZB73	-2.87376	8.56174e-15	0.134802	1	-2.73292	2.2504e-13	3.00856	1.0557e-13	0.140834	0.997563	-2.86773	1.7807e-12	-1	0	-1	0	-1	dF v dAF only	PA14_34840
A0A0H2ZB64	-2.76283	0.00835449	0.532068	1	-3.90905	9.0361e-06	3.2949	0.0111626	-1.14622	0.222725	-4.44112	5.7368e-05	-1	0	-1	0	-1	dF v dAF only	PA14_28920
A0A0H2Z7Z7	0.734551	0.9709	-0.0992362	1	-0.489296	0.878553	-0.833787	0.911206	-1.22385	0.997563	-0.390059	0.932631	0	0	0	0	0	no	PA14_50820
A0A0H2ZGZ6	-0.0413758	0.996653	-0.320578	1	-0.557854	0.678183	-0.279202	0.991646	-0.516478	0.997563	-0.237276	0.932631	0	0	0	0	0	no	ndh
Q02EX8	-0.26617	0.996653	0.378512	1	0.540064	0.925021	0.644682	0.991646	0.806234	NA	0.161552	0.979198	0	0	0	0	0	no	aroK
A0A0H2ZFQ0	0.616786	0.9709	0.698868	1	0.601924	0.829162	0.0820821	0.997097	-0.0148616	0.997563	-0.0969437	0.979198	0	0	0	0	0	no	lptC
A0A0H2ZHF6	-0.178497	0.995255	0.752923	1	-0.26116	0.882408	0.93142	0.392888	-0.0826631	0.997563	-1.01408	0.199203	0	0	0	0	0	no	PA14_61720
A0A0H2ZFU8	0.502666	0.954766	-0.0305686	1	1.25504	0.213955	-0.533234	0.897651	0.752374	0.997563	1.28561	0.201092	0	0	0	0	0	no	PA14_12160
A0A0H2ZCQ1	-0.497305	0.9709	-0.226291	1	-0.340861	0.898445	0.271014	0.991646	0.156444	0.997563	-0.114571	0.974641	0	0	0	0	0	no	yadG
A0A0H2ZIT7	-1.3889	0.281057	0.158761	1	-0.457176	0.878553	1.54766	0.230504	0.931726	0.997563	-0.615936	0.834727	0	0	0	0	0	no	PA14_68940
A0A0H2ZE48	-0.0467534	0.996653	0.593415	1	0.419647	0.912822	0.640169	0.955879	0.4664	0.997563	-0.173768	0.973227	0	0	0	0	0	no	flgN
A0A0H2ZHH9	0.121065	0.996653	-0.498782	1	-0.340283	0.898445	-0.619847	0.883288	-0.461348	0.997563	0.158499	0.961642	0	0	0	0	0	no	PA14_66910
A0A0H2Z960	-0.3599	0.995255	0.36525	1	-0.0539729	0.984974	0.72515	0.926683	0.305927	0.997563	-0.419223	0.932631	0	0	0	0	0	no	ccoO
A0A0H2Z968	0.178874	0.996653	-0.211868	1	1.75369	0.600671	-0.390742	0.991646	1.57482	0.997563	1.96556	0.542528	0	0	0	0	0	no	PA14_44820
A0A0H2Z9C9	-6.41929	9.14872e-05	0	1	-3.23472	0.208694	6.20019	0.00021255	3.18457	0.018119	-3.01562	0.258003	-1	0	0	1	0	dA v dAF only	PA14_42910
A0A0H2ZIP8	-0.35838	0.995255	-0.535069	1	-0.963564	0.660839	-0.176689	0.997097	-0.605184	0.997563	-0.428495	0.93015	0	0	0	0	0	no	nudE
A0A0H2ZEF2	-0.0956057	0.996653	0.51865	1	-0.742767	0.529107	0.614256	0.879919	-0.647161	0.997563	-1.26142	0.176419	0	0	0	0	0	no	asnB
A0A0H2ZCR0	-0.110049	0.996653	0.254896	1	-0.298152	0.91623	0.364945	0.987269	-0.188103	0.997563	-0.553048	0.808014	0	0	0	0	0	no	PA14_27940
Q02QU2	-0.0477218	0.996653	0.103057	1	-0.0677466	0.984974	0.150778	0.997097	-0.0200247	0.997563	-0.170803	0.966372	0	0	0	0	0	no	PA14_19450
A0A0H2ZD82	0.138263	0.996653	0.368475	1	0.526826	0.91843	0.230213	0.997097	0.388563	0.997563	0.15835	0.97873	0	0	0	0	0	no	PA14_25130
A0A0H2ZJS9	0.298587	0.995255	0.145912	1	0.488705	0.864453	-0.152675	0.997097	0.190118	0.997563	0.342793	0.937012	0	0	0	0	0	no	cysA
A0A0H2ZC78	0.124626	0.996653	-0.132274	1	0.516239	0.850397	-0.2569	0.991646	0.391613	0.997563	0.648513	0.796581	0	0	0	0	0	no	nuoL
A0A0H2ZFV6	-0.124287	0.996653	0.0605478	1	-0.875758	0.490458	0.184835	0.997097	-0.75147	0.997563	-0.936305	0.48834	0	0	0	0	0	no	PA14_11250
A0A0H2Z6Z4	-0.655486	0.777525	-0.214374	1	-0.705749	0.497443	0.441112	0.923121	-0.0502624	0.997563	-0.491374	0.751807	0	0	0	0	0	no	pta
A0A0H2ZKP7	-0.130888	0.996653	0.193257	1	-0.387445	0.896931	0.324145	0.991646	-0.256557	0.997563	-0.580703	0.835926	0	0	0	0	0	no	PA14_04160
A0A0H2ZD63	0.629778	0.982635	-0.14465	1	0.22983	0.960392	-0.774428	0.887345	-0.399949	0.997563	0.374479	0.932631	0	0	0	0	0	no	maf-1
Q02NZ5	-0.289738	0.996653	0.668343	1	0.578518	0.880617	0.958081	0.875382	0.868255	0.997563	-0.0898257	0.983222	0	0	0	0	0	no	tpm
A0A0H2ZFC4	-2.52194	0.643159	0.742687	1	-3.94954	0.0725645	3.26463	0.331644	-1.4276	0.997563	-4.69223	0.0203288	0	0	0	0	-1	dF v dAF only	PA14_14210
A0A0H2ZCY5	0.915933	0.685328	-0.392084	1	1.47879	0.161531	-1.30802	0.251446	0.562856	0.997563	1.87087	0.0387382	0	0	0	0	1	dF v dAF only	nqrC
Q02R92	0.200654	0.993787	0.361249	1	0.331348	0.79139	0.160595	0.991646	0.130693	0.997563	-0.0299011	0.983222	0	0	0	0	0	no	mutS
A0A0H2ZC15	0.486478	0.970403	0.544979	1	2.06539	0.0249673	0.0585015	0.997097	1.57891	0.299666	1.52041	0.197997	0	0	1	0	0	no	PA14_24300
Q02QJ1	-0.222028	0.995255	-0.16952	1	0.0378607	0.984974	0.0525084	0.997097	0.259889	0.997563	0.207381	0.945962	0	0	0	0	0	no	dsdA
A0A0H2Z7V5	-1.04606	0.984358	-0.635478	1	-1.08613	0.832089	0.410577	0.991758	-0.0400711	NA	-0.450649	0.945962	0	0	0	0	0	no	PA14_50510
A0A0H2Z8W9	0.125381	0.996653	0.371359	1	-0.0549198	0.984974	0.245978	0.997097	-0.180301	0.997563	-0.426279	0.945962	0	0	0	0	0	no	ccmG
A0A0H2ZGW5	-0.0426892	0.996653	1.45488	1	0.354132	0.921899	1.49757	0.562258	0.396821	0.997563	-1.10075	0.669164	0	0	0	0	0	no	PA14_57180
A0A0H2Z8A8	0.542366	0.993787	0.56923	1	0.519502	0.896931	0.0268641	1	-0.0228633	0.997563	-0.0497273	0.98967	0	0	0	0	0	no	aprI
A0A0H2ZIQ4	0.626149	0.891797	-0.203307	1	0.11296	0.965549	-0.829456	0.690136	-0.513189	0.997563	0.316267	0.916186	0	0	0	0	0	no	PA14_66760
A0A0H2ZLL0	-0.120804	0.996653	0.41826	1	-0.426884	0.87927	0.539064	0.97336	-0.30608	0.997563	-0.845143	0.671317	0	0	0	0	0	no	pdxA
A0A0H2ZIR7	0.516158	0.9709	0.795121	1	0.431237	0.848467	0.278963	0.991646	-0.0849204	0.997563	-0.363884	0.920871	0	0	0	0	0	no	PA14_68670
A0A0H2Z8H2	0.0633642	0.996653	0.798755	1	0.109832	0.968767	0.735391	0.846324	0.0464681	0.997563	-0.688923	0.721871	0	0	0	0	0	no	mltA
A0A0H2ZFA3	-1.22352	0.9087	0.218875	1	-0.401887	0.960392	1.44239	0.849636	0.82163	NA	-0.620762	0.940354	0	0	0	0	0	no	holC
Q02NW3	-0.105653	0.996653	-0.138563	1	0.0133763	0.989329	-0.0329095	0.997555	0.11903	0.997563	0.151939	0.964987	0	0	0	0	0	no	queF
Q02DE1	0.575345	0.948981	-0.0798275	1	0.184986	0.95958	-0.655173	0.86603	-0.390359	0.997563	0.264814	0.941842	0	0	0	0	0	no	mnmE
A0A0H2ZKI6	-0.533273	0.995255	0.517326	1	-0.341367	0.965549	1.0506	0.944674	0.191905	0.997563	-0.858694	0.897655	0	0	0	0	0	no	PA14_03090
A0A0H2ZK96	-3.21882	0.264092	0	1	-7.35548	5.357e-07	2.99972	0.347551	-4.13666	3.3198e-05	-7.13638	1.4131e-06	0	0	-1	-1	-1	dA and dF v dAF	PA14_01070
Q02DL4	-0.179936	0.996653	0.300751	1	-0.203356	0.965549	0.480687	0.991646	-0.0234207	0.997563	-0.504108	0.922405	0	0	0	0	0	no	thrB
A0A0H2ZDE0	0.300076	0.995255	0.0303377	1	0.281936	0.927677	-0.269738	0.991646	-0.0181397	0.997563	0.251598	0.945962	0	0	0	0	0	no	glpR
A0A0H2ZD30	0.763137	0.970403	0.572088	1	0.416567	0.91623	-0.191049	0.997097	-0.34657	0.997563	-0.155521	0.97873	0	0	0	0	0	no	pilZ
A0A0H2Z761	-0.326948	0.996653	-0.358215	1	-0.593073	0.856567	-0.0312671	1	-0.266125	0.997563	-0.234858	0.961642	0	0	0	0	0	no	helX
A0A0H2ZJ48	-0.262479	0.996653	0.537371	1	-0.581168	0.856567	0.79985	0.926683	-0.318688	0.997563	-1.11854	0.634652	0	0	0	0	0	no	ubiB
A0A0H2Z976	0.494058	0.993787	-0.40411	1	1.64327	0.397811	-0.898168	0.851328	1.14921	0.997563	2.04738	0.216847	0	0	0	0	0	no	PA14_44080
A0A0H2Z6V5	0.425139	0.993787	0.960808	1	0.411506	0.898445	0.535669	0.977655	-0.0136327	0.997563	-0.549301	0.897655	0	0	0	0	0	no	PA14_49900
A0A0H2Z7C8	-0.379012	0.993787	0.231152	1	0.381988	0.896931	0.610164	0.904999	0.761001	0.997563	0.150837	0.967175	0	0	0	0	0	no	PA14_52370
Q02PH1	0.054845	0.996653	0.463027	1	-0.386133	0.898445	0.408182	0.991646	-0.440978	0.997563	-0.84916	0.675279	0	0	0	0	0	no	lexA
A0A0H2Z7Z9	0.0214661	0.996653	-0.0842846	1	0.515296	0.840727	-0.105751	0.997097	0.49383	0.997563	0.59958	0.824058	0	0	0	0	0	no	fixG
A0A0H2Z9A3	0.973869	0.993787	-0.984973	1	0.336401	0.965549	-1.95884	0.828483	-0.637468	NA	1.32137	0.824058	0	0	0	0	0	no	PA14_43520
A0A0H2Z652	1.77861	0.895366	1.64614	1	1.78379	0.72334	-0.132471	0.997097	0.00517912	NA	0.137651	NA	0	0	0	0	0	no	PA14_52930
Q02FL3	0.208451	0.995255	0.570291	1	0.191985	0.941627	0.36184	0.977655	-0.016465	0.997563	-0.378306	0.897655	0	0	0	0	0	no	selA
A0A0H2ZEV2	-0.865124	0.786567	-0.678489	1	-1.06785	0.389724	0.186634	0.993631	-0.202725	0.997563	-0.389359	0.898946	0	0	0	0	0	no	uppS
A0A0H2ZJE1	0.57724	0.9709	0.187672	1	0.67108	0.760639	-0.389567	0.991646	0.0938402	0.997563	0.483408	0.897655	0	0	0	0	0	no	gmk
A0A0H2ZEZ4	0.173966	0.996653	2.04004	1	1.43269	0.553058	1.86607	0.618347	1.25873	0.997563	-0.607346	0.939295	0	0	0	0	0	no	PA14_16260
A0A0H2ZED2	-0.565156	0.995255	-0.469192	1	-0.430059	0.930518	0.0959644	0.997097	0.135098	0.997563	0.0391334	0.99121	0	0	0	0	0	no	PA14_19380
A0A0H2ZL71	-0.805379	0.891797	-1.14108	1	-0.729653	0.760164	-0.3357	0.991646	0.0757262	0.997563	0.411426	0.906848	0	0	0	0	0	no	PA14_68955
A0A0H2Z941	-7.06087	9.43221e-06	0	1	-3.48535	0.140498	6.84177	2.3055e-05	3.57552	0.00223481	-3.26625	0.187498	-1	0	0	1	0	dA v dAF only	PA14_42950
A0A0H2ZC79	0.359581	0.992322	0.391696	1	0.243131	0.920423	0.0321144	0.997097	-0.11645	0.997563	-0.148564	0.961642	0	0	0	0	0	no	ftsK
A0A0H2ZGH6	0.403614	0.984358	0.00116789	1	0.0928691	0.970345	-0.402446	0.972695	-0.310745	0.997563	0.0917012	0.97873	0	0	0	0	0	no	PA14_61360
Q02S84	-0.386423	0.995255	1.24918	1	0.242822	0.965549	1.63561	0.6079	0.629245	0.997563	-1.00636	0.786423	0	0	0	0	0	no	moaC
A0A0H2ZHW3	-0.524792	0.995255	-1.05072	1	-0.0535919	0.984974	-0.525923	0.991646	0.4712	0.997563	0.997123	0.786423	0	0	0	0	0	no	PA14_69100
A0A0H2ZJY4	0.953907	0.992322	-0.224683	1	-0.287363	0.965549	-1.17859	0.926683	-1.24127	0.997563	-0.0626804	0.98967	0	0	0	0	0	no	PA14_02090
A0A0H2ZHA6	0.195375	0.995255	-0.0441991	1	-0.138346	0.941386	-0.239574	0.985584	-0.333721	0.997563	-0.094147	0.965587	0	0	0	0	0	no	fimX
A0A0H2ZKV1	0.629327	0.954766	1.0911	1	1.70913	0.176687	0.46177	0.985584	1.0798	0.997563	0.618029	0.884581	0	0	0	0	0	no	pilT
A0A0H2ZHT2	-1.1589	0.852792	0.0728186	1	-1.66	0.333712	1.23172	0.812679	-0.501097	0.997563	-1.73282	0.331799	0	0	0	0	0	no	fdnH
A0A0H2ZJZ7	1.55011	0.895366	1.36957	1	-0.651437	0.898445	-0.180536	0.997097	-2.20155	NA	-2.02101	0.538005	0	0	0	0	0	no	folA
A0A0H2Z834	0.00248839	1	1.06223	1	0.936716	0.529107	1.05974	0.62526	0.934227	0.997563	-0.125517	0.97873	0	0	0	0	0	no	fliD
A0A0H2ZH24	0.39032	0.993787	0.221827	1	0.0356931	0.984974	-0.168493	0.997097	-0.354627	0.997563	-0.186134	0.948932	0	0	0	0	0	no	PA14_64170
A0A0H2ZL25	-0.0284242	0.996653	0.204492	1	-0.861166	0.858669	0.232916	0.997097	-0.832742	NA	-1.06566	0.841974	0	0	0	0	0	no	PA14_08380
Q02DE3	0.584842	0.883201	0.602923	1	0.898015	0.397811	0.0180811	1	0.313172	0.997563	0.295091	0.932631	0	0	0	0	0	no	mnmG
A0A0H2ZAC4	0.353081	0.954766	0.159691	1	0.771765	0.281695	-0.193389	0.991646	0.418684	0.997563	0.612074	0.50482	0	0	0	0	0	no	PA14_38080
A0A0H2ZJX7	0.368657	0.995255	0.795045	1	1.26205	0.412282	0.426388	0.991646	0.893398	0.997563	0.467009	0.927317	0	0	0	0	0	no	PA14_00670
A0A0H2ZJU5	0.21827	0.996653	-0.341466	1	0.0679523	0.984974	-0.559736	0.977655	-0.150318	0.997563	0.409418	0.932631	0	0	0	0	0	no	PA14_72690
A0A0H2ZKD2	0.944422	0.993787	-0.208373	1	-0.393946	0.965549	-1.1528	0.97336	-1.33837	NA	-0.185572	0.979163	0	0	0	0	0	no	PA14_01510
Q02SF0	0.273388	0.996653	-1.57581	1	-0.0963189	0.984974	-1.8492	0.618347	-0.369707	0.997563	1.47949	0.608934	0	0	0	0	0	no	ybeY
A0A0H2ZKJ5	-0.0415527	0.996653	-0.22358	1	0.224938	0.965549	-0.182027	0.997097	0.266491	0.997563	0.448518	0.930106	0	0	0	0	0	no	ksgA
A0A0H2ZKE1	-0.643054	0.726218	0.123498	1	-0.694319	0.445338	0.766552	0.594715	-0.0512657	0.997563	-0.817817	0.37065	0	0	0	0	0	no	ptsP
A0A0H2ZEM6	-2.76829	0.152612	-1.76774	1	-2.17702	0.301381	1.00054	0.849636	0.59126	0.997563	-0.409281	0.945962	0	0	0	0	0	no	PA14_11650
A0A0H2ZFM3	0.0707099	0.996653	0.86976	1	0.474484	0.908686	0.79905	0.941508	0.403774	0.997563	-0.395276	0.945962	0	0	0	0	0	no	ribC
A0A0H2ZE30	-0.0466521	0.996653	0.0676515	1	-0.698008	0.787732	0.114304	0.997097	-0.651355	0.997563	-0.765659	0.770991	0	0	0	0	0	no	PA14_20670
A0A0H2ZGN3	-0.21104	0.996653	-1.08414	1	-0.0656056	0.984974	-0.873098	0.649759	0.145435	0.997563	1.01853	0.387496	0	0	0	0	0	no	pctB
A0A0H2ZAN6	0.538556	0.993787	0.369641	1	1.03676	0.640382	-0.168915	0.997097	0.498203	0.997563	0.667118	0.883275	0	0	0	0	0	no	PA14_30990
A0A0H2ZM12	1.61322	0.363401	0.236696	1	1.8201	0.186278	-1.37653	0.564211	0.206875	0.997563	1.5834	0.311294	0	0	0	0	0	no	PA14_03855
A0A0H2ZCH1	-0.229848	0.996653	-0.201014	1	-1.15243	0.600671	0.0288347	1	-0.922577	0.997563	-0.951411	0.740428	0	0	0	0	0	no	PA14_27570
A0A0H2ZGH3	0.24275	0.995255	0.436196	1	0.00361627	0.996718	0.193446	0.996662	-0.239134	0.997563	-0.43258	0.897655	0	0	0	0	0	no	rsmI
A0A0H2ZC01	0.418473	0.995255	-0.920983	1	-0.187076	0.965549	-1.33946	0.521454	-0.605549	0.997563	0.733907	0.749016	0	0	0	0	0	no	PA14_31060
Q02IY2	0.244656	0.995255	0.33305	1	0.22407	0.944325	0.0883942	0.997097	-0.0205854	0.997563	-0.10898	0.97873	0	0	0	0	0	no	dapE
Q02RX8	-0.0398984	0.996653	0.223994	1	0.384126	0.898445	0.263892	0.991646	0.424024	0.997563	0.160132	0.966372	0	0	0	0	0	no	queA
A0A0H2ZGP9	0.147856	0.996653	0.909476	1	0.348594	0.898445	0.761619	0.849636	0.200738	0.997563	-0.560882	0.852427	0	0	0	0	0	no	PA14_61980
A0A0H2ZKG3	0.667461	0.976746	0.0587534	1	1.32261	0.470242	-0.608707	0.972695	0.655147	0.997563	1.26385	0.541839	0	0	0	0	0	no	yhhF
A0A0H2ZJN2	-0.389637	0.995255	-0.560341	1	-0.180112	0.965549	-0.170704	0.997097	0.209525	0.997563	0.380229	0.932631	0	0	0	0	0	no	PA14_72840
A0A0H2Z9F3	-0.0373672	0.996653	-0.390999	1	-0.644934	0.760639	-0.353631	0.991646	-0.607566	0.997563	-0.253935	0.945962	0	0	0	0	0	no	PA14_43630
A0A0H2ZKX2	-0.0479837	0.996653	0.717726	1	0.0822944	0.984974	0.76571	0.85177	0.130278	0.997563	-0.635432	0.812126	0	0	0	0	0	no	PA14_05450
A0A0H2ZK15	0.47503	0.995255	0.340965	1	0.937164	0.810549	-0.134065	0.997097	0.462134	0.997563	0.596199	0.93147	0	0	0	0	0	no	PA14_00780
A0A0H2Z953	1.06729	0.657366	0.510296	1	2.75793	0.0279602	-0.556993	0.96085	1.69064	0.792088	2.24763	0.128428	0	0	1	0	0	no	cysP
A0A0H2ZC83	-0.531245	0.995255	0.550344	1	0.275594	0.965549	1.08159	0.951466	0.806839	NA	-0.27475	0.976812	0	0	0	0	0	no	mutT
A0A0H2ZJY3	1.00732	0.719161	1.06392	1	0.523117	0.836894	0.0565968	0.997097	-0.484202	0.997563	-0.540799	0.883275	0	0	0	0	0	no	sun
A0A0H2ZHX4	-0.322565	0.995255	-0.0919157	1	-0.49604	0.853732	0.230649	0.991758	-0.173475	0.997563	-0.404124	0.916186	0	0	0	0	0	no	fdhE
A0A0H2ZJS7	-0.489148	0.993787	-0.995366	1	-0.925486	0.568408	-0.506218	0.961389	-0.436338	0.997563	0.0698802	0.981009	0	0	0	0	0	no	PA14_00120
Q02KR0	-0.483487	0.992322	0.13198	1	-0.841148	0.576051	0.615467	0.926683	-0.357661	0.997563	-0.973129	0.533563	0	0	0	0	0	no	PA14_41680
A0A0H2ZKM0	1.94682	0.471038	-0.123188	1	3.82786	0.0606881	-2.07001	0.387061	1.88104	0.997563	3.95105	0.0495203	0	0	0	0	1	dF v dAF only	PA14_06010
A0A0H2Z9J3	-0.46014	0.988916	0.260057	1	-0.524891	0.820143	0.720197	0.851328	-0.0647508	0.997563	-0.784948	0.65888	0	0	0	0	0	no	PA14_40980
A0A0H2ZJB0	0.632683	0.644978	0.309104	1	0.465323	0.649591	-0.323579	0.961389	-0.167361	0.997563	0.156219	0.945962	0	0	0	0	0	no	uvrD
A0A0H2Z6G2	0.767122	0.993787	0.286649	1	0.753146	0.878553	-0.480473	0.991646	-0.0139754	NA	0.466497	0.945962	0	0	0	0	0	no	yrkI
A0A0H2ZKE7	-0.891175	0.984358	-0.185808	1	-1.74508	0.418362	0.705367	0.985584	-0.853902	0.997563	-1.55927	0.538005	0	0	0	0	0	no	pcaD
A0A0H2ZHP0	0.42309	0.97279	-0.207986	1	0.231436	0.923226	-0.631076	0.812679	-0.191654	0.997563	0.439422	0.81766	0	0	0	0	0	no	PA14_61960
A0A0H2ZHL4	0.086187	0.996653	0.779087	1	0.449374	0.856567	0.6929	0.879919	0.363187	0.997563	-0.329713	0.937012	0	0	0	0	0	no	ribF
A0A0H2ZDU8	-0.0384432	0.996653	0.451495	1	-0.181358	0.965549	0.489938	0.991646	-0.142915	0.997563	-0.632852	0.885656	0	0	0	0	0	no	PA14_21710
A0A0H2ZDH6	-0.427897	0.954766	0.303741	1	0.126113	0.965549	0.731638	0.653183	0.55401	0.997563	-0.177627	0.945962	0	0	0	0	0	no	xcpQ
Q02G49	0.668375	0.9709	0.279907	1	1.10949	0.550079	-0.388468	0.991646	0.441118	0.997563	0.829586	0.765048	0	0	0	0	0	no	rsmC
A0A0H2ZDK6	0.0597821	0.996653	0.757044	1	0.426787	0.91623	0.697262	0.952468	0.367005	0.997563	-0.330257	0.945962	0	0	0	0	0	no	orfJ
A0A0H2ZGS5	-0.845726	0.954766	0.777898	1	-0.39144	0.930518	1.62362	0.62526	0.454286	0.997563	-1.16934	0.717722	0	0	0	0	0	no	PA14_62420
A0A0H2ZJC5	-0.568789	0.9709	0.977479	1	-0.147931	0.965549	1.54627	0.381093	0.420858	0.997563	-1.12541	0.555924	0	0	0	0	0	no	betT
A0A0H2ZIL9	-0.0376039	0.996653	-0.341692	1	-0.635092	0.83966	-0.304088	0.991646	-0.597488	0.997563	-0.2934	0.945962	0	0	0	0	0	no	PA14_72050
A0A0H2ZE07	-0.262311	0.996653	0.0592393	1	-0.639189	0.880588	0.321551	0.993631	-0.376877	0.997563	-0.698428	0.897655	0	0	0	0	0	no	PA14_19950
A0A0H2Z6X8	-1.87205	0.00467188	0.195077	1	-2.1131	0.00057796	2.06713	0.00417257	-0.241051	0.997563	-2.30818	0.00051905	-1	0	-1	0	-1	dF v dAF only	PA14_49480
Q02DZ0	0.421941	0.9709	1.11886	1	0.73716	0.499309	0.69692	0.815925	0.315219	0.997563	-0.381702	0.897655	0	0	0	0	0	no	betA
A0A0H2Z7L2	0.430451	0.993787	0.618108	1	0.530729	0.854293	0.187656	0.997097	0.100277	0.997563	-0.087379	0.981009	0	0	0	0	0	no	aotM
A0A0H2ZCL3	0.00312889	1	0.783187	1	0.504314	0.760639	0.780059	0.700301	0.501185	0.997563	-0.278874	0.932631	0	0	0	0	0	no	PA14_27000
A0A0H2ZJD8	-0.306235	0.996531	-1.07847	1	-0.656185	0.816136	-0.772231	0.862361	-0.34995	0.997563	0.422281	0.906848	0	0	0	0	0	no	lrp
A0A0H2ZK05	0.271728	0.996653	1.99356	1	-0.889944	0.880617	1.72183	0.913564	-1.16167	NA	-2.8835	0.415556	0	0	0	0	0	no	PA14_00070
A0A0H2ZI59	-0.431019	0.996653	-0.604658	1	0.554923	0.959614	-0.173639	0.997097	0.985942	NA	1.15958	NA	0	0	0	0	0	no	yncA
A0A0H2Z8F6	3.32209	0.336825	0.918416	1	4.26187	0.0687035	-2.40367	0.700301	0.939782	NA	3.34345	0.257328	0	0	0	0	0	no	pcr3
A0A0H2ZL15	1.54622	0.682558	0.577718	1	5.18985	0.00550731	-0.968498	0.91962	3.64363	0.237558	4.61213	0.0222621	0	0	1	0	1	dF v dAF only	PA14_04100
A0A0H2ZJ54	-0.203763	0.995255	0.123096	1	-0.189325	0.932348	0.326859	0.977655	0.0144387	0.997563	-0.312421	0.901653	0	0	0	0	0	no	ppx
A0A0H2Z8J7	0.257341	0.993787	0.64188	1	2.0856	0.0041784	0.384539	0.951466	1.82826	0.0403192	1.44372	0.125926	0	0	1	1	0	dA v dAF only	ggt
A0A0H2ZFT2	-0.211511	0.996653	0.442903	1	-0.577607	0.815976	0.654414	0.926683	-0.366096	0.997563	-1.02051	0.542528	0	0	0	0	0	no	PA14_10730
Q02R27	-0.393848	0.995255	-0.736608	1	-0.0663545	0.984974	-0.34276	0.991646	0.327493	0.997563	0.670253	0.824058	0	0	0	0	0	no	arnT
A0A0H2Z705	-1.49756	0.777525	-0.212882	1	-0.390407	0.95958	1.28468	0.829892	1.10715	0.997563	-0.177526	0.97873	0	0	0	0	0	no	PA14_54340
A0A0H2Z890	0.415026	0.995255	0.43681	1	0.384673	0.927677	0.0217846	1	-0.0303527	0.997563	-0.0521373	0.98967	0	0	0	0	0	no	PA14_43290
Q02SE4	0.491737	0.993787	0.354486	1	-0.0526993	0.984974	-0.137251	0.997097	-0.544436	0.997563	-0.407185	0.935238	0	0	0	0	0	no	thiE
A0A0H2Z6A5	0.306365	0.99658	0.801034	1	0.290056	0.941627	0.494669	0.991646	-0.0163087	0.997563	-0.510978	0.916265	0	0	0	0	0	no	purN
A0A0H2ZDQ5	-0.727728	0.993787	-1.03925	1	-0.0728615	0.984974	-0.311525	0.997097	0.654867	0.997563	0.966391	0.855463	0	0	0	0	0	no	csaA
A0A0H2ZK27	-3.48548	0.151213	0	1	-7.67824	5.6958e-08	3.26638	0.214492	-4.19276	5.5666e-07	-7.45914	1.5487e-07	0	0	-1	-1	-1	dA and dF v dAF	PA14_01160
A0A0H2ZK07	-2.47742	0.7272	0	1	-5.72769	0.00225027	2.25832	0.779507	-3.25027	0.141784	-5.50859	0.00395608	0	0	-1	0	-1	dF v dAF only	PA14_00980
A0A0H2ZHH6	0.06771	0.996653	-0.0980833	1	-0.542999	0.840059	-0.165793	0.997097	-0.610709	0.997563	-0.444915	0.906848	0	0	0	0	0	no	hprA
A0A0H2ZIU7	-1.79822	0.182761	1.20157	1	-1.06802	0.568408	2.99979	0.0442148	0.730196	0.997563	-2.26959	0.189473	0	0	0	0	0	no	estA
Q02EU0	-0.0394539	0.996653	-0.24278	1	0.468216	0.750256	-0.203326	0.991646	0.50767	0.997563	0.710996	0.486262	0	0	0	0	0	no	opgH
A0A0H2ZFS3	-0.0995758	0.996653	-0.216652	1	-0.336314	0.883731	-0.117077	0.997097	-0.236738	0.997563	-0.119661	0.967175	0	0	0	0	0	no	mreC
A0A0H2ZFB9	0.203095	0.996653	0.0419934	1	-0.0637786	0.984974	-0.161102	0.997097	-0.266874	0.997563	-0.105772	0.97873	0	0	0	0	0	no	yafV
A0A0H2ZEF6	0.873717	0.895366	0.835105	1	1.6087	0.360643	-0.0386119	1	0.734982	0.997563	0.773594	0.864335	0	0	0	0	0	no	nth
A0A0H2ZIW9	-3.84471	0.0727381	0.74269	1	-5.35532	0.0012402	4.5874	0.0153493	-1.51061	0.417154	-6.09801	0.00014045	0	0	-1	0	-1	dF v dAF only	PA14_67830
A0A0H2ZHK9	0.0971338	0.996653	0.656445	1	0.0683017	0.984974	0.559311	0.985584	-0.0288322	0.997563	-0.588143	0.906848	0	0	0	0	0	no	moeB
A0A0H2ZKV2;A0A0H2Z963	-7.90402	2.90015e-08	0	1	-6.41291	1.3533e-05	7.68492	9.7352e-08	1.49111	0.0343191	-6.19381	3.6027e-05	-1	0	-1	1	-1	dA and dF v dAF	#N/A
A0A0H2ZEI9	0.531241	0.992322	0.265956	1	0.689035	0.780279	-0.265285	0.991646	0.157794	0.997563	0.423078	0.922294	0	0	0	0	0	no	ybdG
A0A0H2ZEQ0	-1.55596	0.492437	-1.22846	1	-1.44858	0.392823	0.327507	0.991646	0.107384	0.997563	-0.220123	0.961642	0	0	0	0	0	no	PA14_16550
A0A0H2ZJA6	0.451842	0.99658	1.61699	1	0.753856	0.882408	1.16515	0.951466	0.302014	NA	-0.863135	0.919152	0	0	0	0	0	no	PA14_69780
Q02G08	0.318176	0.993787	0.532228	1	-0.0587699	0.984974	0.214052	0.991646	-0.376946	0.997563	-0.590998	0.763511	0	0	0	0	0	no	hemA
A0A0H2ZL36	-2.85104	0.00204513	0.0514489	1	-3.28184	0.00011573	2.90249	0.00431854	-0.430798	0.997563	-3.33329	0.00033252	-1	0	-1	0	-1	dF v dAF only	PA14_05440
A0A0H2Z933	0.956753	0.949912	-0.348297	1	0.445603	0.921899	-1.30505	0.779507	-0.511149	0.997563	0.7939	0.828487	0	0	0	0	0	no	ccmH
A0A0H2ZJ65	0.371267	0.993787	0.46895	1	0.551317	0.746649	0.0976832	0.997097	0.18005	0.997563	0.0823669	0.97873	0	0	0	0	0	no	phoU
A0A0H2ZKG0	0.250028	0.995255	0.286041	1	1.22708	0.309588	0.0360127	0.997097	0.977047	0.997563	0.941035	0.566001	0	0	0	0	0	no	PA14_04810
A0A0H2ZCX8	-0.312278	0.995255	-0.291731	1	-0.171559	0.965549	0.0205475	1	0.140719	0.997563	0.120172	0.97873	0	0	0	0	0	no	lolC
A0A0H2ZEY8	-1.92545	0.273959	2.25651	1	-1.18803	0.592059	4.18196	0.0324578	0.737426	0.997563	-3.44454	0.107201	0	0	0	0	0	no	mocA
A0A0H2ZCM4	-2.49161	0.775282	0	1	-5.26099	0.0147494	2.27251	0.813285	-2.76939	0.498133	-5.04189	0.021779	0	0	-1	0	-1	dF v dAF only	PA14_28120
A0A0H2ZIM6	-0.0497756	0.996653	-0.382248	1	0.0982178	0.984974	-0.332473	0.991646	0.147993	0.997563	0.480466	0.932631	0	0	0	0	0	no	PA14_66480
A0A0H2ZIF0	0.284558	0.996653	-0.478198	1	-0.0516024	0.984974	-0.762756	0.977655	-0.336161	NA	0.426595	0.945962	0	0	0	0	0	no	PA14_65670
Q02FQ1	0.377322	0.995255	0.0527332	1	0.725708	0.836331	-0.324589	0.991646	0.348386	0.997563	0.672975	0.883763	0	0	0	0	0	no	lldD
A0A0H2Z9R2	3.81985	0.218204	-0.251645	1	3.79783	0.156123	-4.07149	0.166577	0	NA	4.04948	0.115223	0	0	0	0	0	no	pcrG
A0A0H2ZJY0	0.475739	0.929304	-0.0153928	1	0.974562	0.297763	-0.491132	0.887233	0.498822	0.997563	0.989955	0.283779	0	0	0	0	0	no	PA14_02020
A0A0H2ZJF7	-0.710947	0.696656	-0.623817	1	-0.0633692	0.984974	0.08713	0.997097	0.647578	0.997563	0.560448	0.672509	0	0	0	0	0	no	PA14_72540
A0A0H2ZIC9	0.375064	0.993787	0.369773	1	0.0696391	0.984974	-0.0052905	1	-0.305425	0.997563	-0.300134	0.932631	0	0	0	0	0	no	PA14_66190
Q02GC0	1.10401	0.648033	-0.14062	1	-0.0581361	0.984974	-1.24463	0.502779	-1.16215	0.887314	0.0824838	0.979198	0	0	0	0	0	no	ispH
A0A0H2Z7Q0	0.653202	0.984358	0.470472	1	-0.173809	0.965549	-0.18273	0.997097	-0.827011	0.997563	-0.644281	0.877276	0	0	0	0	0	no	wrbA
A0A0H2ZD58	0.151983	0.995255	0.271125	1	-0.277084	0.83966	0.119142	0.993631	-0.429067	0.997563	-0.548209	0.521812	0	0	0	0	0	no	mfd
A0A0H2ZGH2	-3.37078	0.0913161	1.63351	1	-2.6459	0.239175	5.00429	0.00641903	0.724885	0.997563	-4.27941	0.0285136	0	0	0	0	-1	dF v dAF only	mexG
A0A0H2ZGK7	-0.0368433	0.996653	0.025842	1	-0.572111	0.884982	0.0626853	0.997097	-0.535268	0.997563	-0.597953	0.906848	0	0	0	0	0	no	PA14_57980
A0A0H2Z6Q4	-0.0417869	0.996653	0.783948	1	-0.0521665	0.984974	0.825735	0.977655	-0.0103796	NA	-0.836114	0.897655	0	0	0	0	0	no	PA14_53840
A0A0H2ZJ42	0.242544	0.995255	-0.018452	1	-0.207705	0.923226	-0.260996	0.991646	-0.450249	0.997563	-0.189253	0.945962	0	0	0	0	0	no	spoT
A0A0H2Z8W4	0.599632	0.988916	0.149485	1	-0.257492	0.946689	-0.450147	0.991646	-0.857124	0.997563	-0.406977	0.93087	0	0	0	0	0	no	ccmA
Q02EV2	0.374528	0.993787	0.142544	1	0.480491	0.820143	-0.231985	0.991646	0.105963	0.997563	0.337947	0.916186	0	0	0	0	0	no	ubiB
Q02G06	0.232911	0.996653	-0.0216969	1	0.20951	0.965549	-0.254608	0.991646	-0.023401	0.997563	0.231207	0.948932	0	0	0	0	0	no	lolB
A0A0H2Z7F6	0.0866287	0.996653	0.784844	1	0.209832	0.965549	0.698216	0.970673	0.123203	0.997563	-0.575012	0.906848	0	0	0	0	0	no	PA14_52010
A0A0H2ZE45	-5.65496	0.00050703	0	1	-6.13287	7.229e-05	5.43586	0.00115138	-0.477908	0.997563	-5.91377	0.00016187	-1	0	-1	0	-1	dF v dAF only	PA14_21130
A0A0H2ZJE6	-0.128162	0.996653	0.292658	1	-0.298239	0.923344	0.420819	0.985584	-0.170078	0.997563	-0.590897	0.824812	0	0	0	0	0	no	coaC
A0A0H2ZGB4	0.230103	0.99658	0.503009	1	-0.239239	0.927677	0.272907	0.991646	-0.469342	0.997563	-0.742248	0.663176	0	0	0	0	0	no	PA14_09820
A0A0H2ZIM0	-0.0420838	0.996653	0.177761	1	0.543159	0.781929	0.219845	0.991646	0.585243	0.997563	0.365398	0.906848	0	0	0	0	0	no	aefA
A0A0H2ZD93	0.338617	0.995255	0.0293836	1	0.180961	0.965549	-0.309233	0.991646	-0.157656	0.997563	0.151577	0.976812	0	0	0	0	0	no	moeA2
A0A0H2ZLL2	-1.75508	0.108654	-0.14858	1	-0.14473	0.965549	1.6065	0.193498	1.61035	0.22403	0.00384972	0.998584	0	0	0	0	0	no	PA14_37745
Q02ND5	-0.572962	0.992322	-1.13067	1	-0.217911	0.965549	-0.557711	0.951466	0.35505	0.997563	0.912762	0.650425	0	0	0	0	0	no	nuoH
A0A0H2ZCS1	-0.0404918	0.996653	0.518868	1	0.150601	0.965549	0.55936	0.975645	0.191093	0.997563	-0.368267	0.940354	0	0	0	0	0	no	PA14_27470
Q02KH3	0.417376	0.995255	-0.834443	1	0.392715	0.923344	-1.25182	0.618004	-0.0246611	0.997563	1.22716	0.483672	0	0	0	0	0	no	mtnB
A0A0H2ZL40	0.220221	0.996653	-0.220191	1	-0.65655	0.878553	-0.440412	0.991646	-0.876771	0.997563	-0.436359	0.945962	0	0	0	0	0	no	mexR
A0A0H2ZDL1	0.96761	0.814609	-0.635221	1	2.68399	0.0808006	-1.60283	0.269287	1.71638	0.997563	3.31921	0.0145319	0	0	0	0	1	dF v dAF only	wzz
A0A0H2ZIN8	1.26414	0.854482	2.0935	1	2.84323	0.210875	0.829356	0.977655	1.57909	0.997563	0.749735	0.932631	0	0	0	0	0	no	pilP
A0A0H2ZJC0	-0.222866	0.996653	-0.642989	1	-0.552227	0.822257	-0.420124	0.977655	-0.329361	0.997563	0.0907622	0.97873	0	0	0	0	0	no	gmd
A0A0H2ZCY8	0.19764	0.996653	-0.529903	1	-0.373879	0.91623	-0.727543	0.900746	-0.571519	0.997563	0.156024	0.967175	0	0	0	0	0	no	psrA
A0A0H2ZC91	2.66616	0.533156	-1.40677	1	1.7597	0.604997	-4.07294	0.0686506	-0.90647	0.997563	3.16647	0.125663	0	0	0	0	0	no	PA14_29710
A0A0H2Z7M2	0.326167	0.995255	-0.0022202	1	0.303888	0.920255	-0.328387	0.991646	-0.0222784	0.997563	0.306108	0.932631	0	0	0	0	0	no	PA14_52610
A0A0H2ZJ63	-0.0792203	0.996653	0.347437	1	-0.214209	0.921899	0.426657	0.926683	-0.134989	0.997563	-0.561646	0.671317	0	0	0	0	0	no	PA14_69340
A0A0H2ZE77	-5.98716	0.000715636	0	1	-2.48915	0.489054	5.76805	0.0015446	3.49801	0.0566632	-2.27004	0.581708	-1	0	0	0	0	no	PA14_18960
A0A0H2ZEY0	1.09998	0.891797	-0.469067	1	1.82446	0.423556	-1.56904	0.6079	0.724485	0.997563	2.29353	0.232438	0	0	0	0	0	no	PA14_15120
A0A0H2ZF76	0.419391	0.89187	0.880375	1	0.278299	0.854293	0.460984	0.87276	-0.141092	0.997563	-0.602076	0.560377	0	0	0	0	0	no	PA14_15580
A0A0H2ZD61	-0.886424	0.54295	0.381848	1	-0.762771	0.491536	1.26827	0.221094	0.123653	0.997563	-1.14462	0.230345	0	0	0	0	0	no	PA14_19360
A0A0H2ZE25	-0.481234	0.993787	0.457303	1	-0.680436	0.806495	0.938537	0.851328	-0.199202	0.997563	-1.13774	0.577103	0	0	0	0	0	no	flgM
A0A0H2ZDH0	-0.628243	0.995255	-0.823569	1	-1.22641	0.71831	-0.195326	0.997097	-0.598165	0.997563	-0.402839	0.945962	0	0	0	0	0	no	PA14_23630
Q02LI9	-0.0433497	0.996653	-0.215773	1	0.937925	0.724921	-0.172423	0.997097	0.981275	0.997563	1.1537	0.614744	0	0	0	0	0	no	sstT
A0A0H2ZB07	-1.13845	0.778568	0.00928162	1	-0.957171	0.688738	1.14773	0.779507	0.181275	0.997563	-0.966453	0.715581	0	0	0	0	0	no	ansA
A0A0H2ZC99	0.955472	0.993787	-1.36642	1	0.358536	0.965549	-2.32189	0.594222	-0.596935	NA	1.72496	0.588687	0	0	0	0	0	no	nuoM
A0A0H2ZED1	-1.27066	0.934051	2.21453	1	-2.0637	0.397811	3.48519	0.236948	-0.79304	0.997563	-4.27823	0.0425661	0	0	0	0	-1	dF v dAF only	PA14_18070
Q02PF8	1.17724	0.645927	0.279874	1	1.16147	0.441684	-0.897361	0.83131	-0.0157698	0.997563	0.881592	0.685277	0	0	0	0	0	no	nqrF
A0A0H2Z624	-0.714188	0.993787	0.0878711	1	-0.0642366	0.984974	0.802059	0.977655	0.649952	0.997563	-0.152108	0.979198	0	0	0	0	0	no	trxB2
A0A0H2ZLF5	-0.658941	0.895366	0.103965	1	-0.610027	0.76436	0.762906	0.829892	0.0489142	0.997563	-0.713992	0.715581	0	0	0	0	0	no	PA14_06150
A0A0H2ZFC9	0.69851	0.995255	0.118172	1	-0.323217	0.965549	-0.580339	0.991646	-1.02173	NA	-0.441389	0.945962	0	0	0	0	0	no	PA14_14710
A0A0H2ZGW7	0.376337	0.996653	-1.01338	1	-0.0596269	0.984974	-1.38971	0.650978	-0.435964	0.997563	0.95375	0.715581	0	0	0	0	0	no	PA14_58440
A0A0H2ZJ50	1.86166	0.891797	-0.203109	1	0.35938	0.965549	-2.06476	0.820597	-1.50228	NA	0.562489	NA	0	0	0	0	0	no	PA14_70400
A0A0H2ZKT3	-3.52432	0.108654	-0.219103	1	-6.79067	3.087e-06	3.30522	0.166969	-3.26635	5.4781e-06	-6.57157	8.1143e-06	0	0	-1	-1	-1	dA and dF v dAF	ppkA
Q02KP7	-0.976633	0.733823	0.0713053	1	-1.60035	0.113974	1.04794	0.685823	-0.623716	0.997563	-1.67165	0.118122	0	0	0	0	0	no	cysH
A0A0H2Z9K2	0.385404	0.993787	0.152855	1	-0.122424	0.965549	-0.232549	0.991646	-0.507829	0.997563	-0.275279	0.945962	0	0	0	0	0	no	sohB
A0A0H2ZL20	-0.0276099	0.996653	-0.489882	1	-0.641759	0.920423	-0.462273	0.991646	-0.61415	NA	-0.151877	0.979198	0	0	0	0	0	no	PA14_05160
A0A0H2Z7R1	1.0261	0.75228	1.33494	1	0.773037	0.71831	0.308838	0.991646	-0.253066	0.997563	-0.561904	0.897655	0	0	0	0	0	no	tolA
A0A0H2ZID3	0.570175	0.9709	0.973542	1	0.989371	0.533795	0.403367	0.991646	0.419196	0.997563	0.0158291	0.994418	0	0	0	0	0	no	waaC
A0A0H2Z804	0.45239	0.993787	1.06842	1	1.52457	0.287833	0.616027	0.952468	1.07218	0.997563	0.456151	0.932631	0	0	0	0	0	no	ccoP
A0A0H2ZHS1	0.17623	0.996653	0.00375409	1	-0.577187	0.890845	-0.172476	0.997097	-0.753417	0.997563	-0.580941	0.916186	0	0	0	0	0	no	folK
A0A0H2ZGU1	0.370615	0.996653	-0.213768	1	-0.0607144	0.984974	-0.584383	0.991646	-0.431329	NA	0.153053	0.979998	0	0	0	0	0	no	PA14_58220
Q02IC9	-0.48067	0.993787	0.0919946	1	-0.508538	0.882492	0.572665	0.977655	-0.0278678	0.997563	-0.600533	0.886816	0	0	0	0	0	no	ruvB
A0A0H2ZAZ5	-3.11305	0.3141	-2.08585	1	-4.6124	0.014503	1.0272	0.926683	-1.49935	0.887314	-2.52654	0.127211	0	0	-1	0	0	no	PA14_35800
A0A0H2ZCU0	0.60637	0.993787	1.67616	1	0.580906	0.888454	1.06979	0.926683	-0.0254643	0.997563	-1.09525	0.812126	0	0	0	0	0	no	cheR
Q02F72	0.0142544	0.996653	-0.098202	1	-0.451987	0.795375	-0.112456	0.997097	-0.466241	0.997563	-0.353785	0.886816	0	0	0	0	0	no	mutL
A0A0H2ZE52	-0.968213	0.457469	-0.326145	1	-0.954794	0.322237	0.642068	0.811699	0.0134189	0.997563	-0.628649	0.651656	0	0	0	0	0	no	PA14_19410
A0A0H2ZCC4	-4.70621	0.00761404	0	1	-8.15532	8.2266e-09	4.48711	0.0138834	-3.44912	5.073e-07	-7.93623	2.2367e-08	-1	0	-1	-1	-1	dA and dF v dAF	rhs
A0A0H2Z7A7	0.098754	0.996653	0.345746	1	-0.119769	0.965549	0.246992	0.991646	-0.218523	0.997563	-0.465515	0.837731	0	0	0	0	0	no	PA14_47360
A0A0H2ZF09	0.299916	0.995255	0.723451	1	0.288723	0.927677	0.423536	0.991646	-0.0111924	0.997563	-0.434728	0.916265	0	0	0	0	0	no	yjgP
A0A0H2ZEY3	0.132996	0.996653	0.828494	1	0.675613	0.60327	0.695499	0.817322	0.542617	0.997563	-0.152882	0.964987	0	0	0	0	0	no	wspA
A0A0H2ZJZ8	-2.75919	0.0120665	0.524375	1	-3.36973	0.0005477	3.28357	0.0138989	-0.61054	0.997563	-3.89411	0.00110116	-1	0	-1	0	-1	dF v dAF only	PA14_00490
A0A0H2ZJQ6	-0.622232	0.996531	-0.219416	1	-2.53205	0.334018	0.402815	0.997097	-1.90982	NA	-2.31263	0.421767	0	0	0	0	0	no	PA14_00860
A0A0H2ZL89	0.0629431	0.996653	0.586622	1	0.747307	0.795907	0.523679	0.977655	0.684364	0.997563	0.160684	0.978264	0	0	0	0	0	no	PA14_07310
A0A0H2ZGV6	0.775282	0.993787	0.586902	1	1.1935	0.816136	-0.18838	0.997097	0.418216	NA	0.606596	0.945962	0	0	0	0	0	no	PA14_63130
A0A0H2ZC58	-0.0395112	0.996653	0.263931	1	-0.127289	0.965549	0.303443	0.991646	-0.0877781	0.997563	-0.391221	0.906848	0	0	0	0	0	no	ycaJ
A0A0H2ZJU0	0.364851	0.996653	0.784044	1	-0.0563846	0.984974	0.419192	0.991646	-0.421236	0.997563	-0.840428	0.88305	0	0	0	0	0	no	PA14_01390
A0A0H2ZAD9	-0.246022	0.996653	0.176708	1	0.314073	0.935115	0.42273	0.991646	0.560094	0.997563	0.137365	0.97873	0	0	0	0	0	no	ybiT
Q02J28	0.56987	0.954766	0.222361	1	1.04632	0.417453	-0.34751	0.991646	0.476446	0.997563	0.823955	0.655847	0	0	0	0	0	no	ttcA
A0A0H2ZHJ1	-4.59494	0.0101921	-1.18089	1	-7.55707	1.5961e-07	3.41405	0.142797	-2.96213	7.8322e-05	-6.37617	1.9372e-05	-1	0	-1	-1	-1	dA and dF v dAF	PA14_61200
A0A0H2ZEY5	0.149732	0.996653	0.504368	1	0.958678	0.836894	0.354636	0.993631	0.808945	0.997563	0.454309	0.945962	0	0	0	0	0	no	fkbP-1
Q02EP8	0.921591	0.635672	0.318601	1	0.985811	0.389392	-0.60299	0.887578	0.0642197	0.997563	0.66721	0.715581	0	0	0	0	0	no	thiI
Q02PK7	-0.455752	0.993787	-0.214338	1	-1.09897	0.333712	0.241415	0.991646	-0.64322	0.997563	-0.884634	0.524976	0	0	0	0	0	no	PA14_24730
A0A0H2ZIN9	-0.0365235	0.996653	-0.316181	1	0.231089	0.927677	-0.279658	0.991646	0.267612	0.997563	0.547269	0.751807	0	0	0	0	0	no	PA14_68250
A0A0H2Z925	-1.06869	0.993787	-0.323252	1	-1.66099	0.796076	0.745442	0.991646	-0.592291	NA	-1.33773	0.88305	0	0	0	0	0	no	PA14_39110
A0A0H2ZFV1	0.144588	0.996653	-0.243242	1	-0.0669498	0.984974	-0.38783	0.991646	-0.211537	0.997563	0.176292	0.965587	0	0	0	0	0	no	rlpA
A0A0H2ZD49	0.688318	0.954766	0.905437	1	0.558894	0.840727	0.217118	0.997097	-0.129424	0.997563	-0.346543	0.945962	0	0	0	0	0	no	holB
A0A0H2ZEJ7	0.956978	0.831696	0.796875	1	0.0273184	0.984974	-0.160104	0.997097	-0.92966	0.997563	-0.769556	0.763511	0	0	0	0	0	no	holA
A0A0H2ZF64	-1.24226	0.514775	0.297303	1	0.932211	0.71546	1.53956	0.326644	2.17447	0.110051	0.634908	0.886816	0	0	0	0	0	no	opmD
A0A0H2Z9L4	-0.452278	0.995255	0.189212	1	-0.905957	0.737099	0.64149	0.977655	-0.45368	0.997563	-1.09517	0.671317	0	0	0	0	0	no	PA14_40700
A0A0H2ZFK9	-0.428787	0.993787	-0.106363	1	-0.143981	0.965549	0.322425	0.991646	0.284806	0.997563	-0.0376185	0.98967	0	0	0	0	0	no	cioA
A0A0H2ZFH0	-0.0425707	0.996653	0.801444	1	0.296106	0.940528	0.844015	0.894045	0.338676	0.997563	-0.505339	0.919152	0	0	0	0	0	no	PA14_13580
A0A0H2ZFW6	-0.500031	0.995255	1.19557	1	0.950235	0.829162	1.6956	0.700301	1.45027	0.997563	-0.245331	0.977729	0	0	0	0	0	no	PA14_11130
A0A0H2ZLR9	0.961109	0.511945	0.274938	1	0.549789	0.720871	-0.68617	0.817511	-0.41132	0.997563	0.274851	0.932631	0	0	0	0	0	no	dnaG
A0A0H2ZHD0	-2.47582	0.731896	-3.40534	1	-4.39491	0.0471357	-0.929529	0.977655	-1.9191	NA	-0.989568	0.842332	0	0	-1	0	0	no	PA14_60410
A0A0H2ZEW0	0.282472	0.996653	-0.224889	1	0.081103	0.984974	-0.507361	0.991646	-0.201369	0.997563	0.305992	0.945962	0	0	0	0	0	no	yeaZ
Q02IV5	-0.636635	0.984358	1.10782	1	-0.201889	0.965549	1.74445	0.534611	0.434745	0.997563	-1.3097	0.635603	0	0	0	0	0	no	hchA
A0A0H2ZER5	0.810755	0.993787	0.637283	1	0.516585	0.925021	-0.173471	0.997097	-0.29417	0.997563	-0.120699	0.981576	0	0	0	0	0	no	ftsB
A0A0H2ZCW6	0.738409	0.988916	1.39533	1	0.729441	0.851285	0.65692	0.991646	-0.0089679	0.997563	-0.665888	0.919152	0	0	0	0	0	no	PA14_26760
A0A0H2ZFH4	-0.557616	0.982635	-0.574739	1	0.0346323	0.984974	-0.0171228	1	0.592248	0.997563	0.609371	0.824058	0	0	0	0	0	no	PA14_13500
A0A0H2ZFV0	0.637555	0.984358	0.476202	1	1.13978	0.579165	-0.161353	0.997097	0.502222	0.997563	0.663574	0.885656	0	0	0	0	0	no	dppC
A0A0H2Z9K5	-1.48386	0.480891	-0.735809	1	-1.78655	0.16398	0.748051	0.887578	-0.302689	0.997563	-1.05074	0.538005	0	0	0	0	0	no	panE
A0A0H2ZGY4	0.456491	0.992322	0.2916	1	1.72293	0.161683	-0.16489	0.997097	1.26644	0.978333	1.43133	0.331162	0	0	0	0	0	no	pilC
Q02PQ1	-0.0301234	0.996653	-1.53723	1	-1.02792	0.82917	-1.50711	0.815925	-0.997795	0.997563	0.509314	0.940092	0	0	0	0	0	no	nadK
A0A0H2ZI86	0.175164	0.996653	1.58481	1	-0.0609457	0.984974	1.40965	0.887233	-0.23611	0.997563	-1.64576	0.671317	0	0	0	0	0	no	PA14_66010
A0A0H2ZEQ4	0.123939	0.996653	-0.0256833	1	0.312026	0.960392	-0.149622	0.997097	0.188087	0.997563	0.337709	0.946106	0	0	0	0	0	no	cinA
A0A0H2ZHK3	-0.166025	0.996653	-0.219452	1	-0.290874	0.944325	-0.0534269	0.997097	-0.12485	0.997563	-0.0714228	0.983222	0	0	0	0	0	no	PA14_61600
A0A0H2ZCY1	-1.36207	0.984358	-0.201475	1	-1.38422	0.836169	1.16059	0.977655	-0.0221544	NA	-1.18274	NA	0	0	0	0	0	no	PA14_26700
A0A0H2ZKM5	0.962431	0.799102	0.295381	1	0.465175	0.877874	-0.66705	0.933939	-0.497256	0.997563	0.169794	0.966262	0	0	0	0	0	no	aguB
A0A0H2Z9L3	0.329188	0.995255	0.333588	1	0.17218	0.965549	0.00440033	1	-0.157008	0.997563	-0.161408	0.977265	0	0	0	0	0	no	PA14_36530
Q02RX7	1.42703	0.228207	1.63706	1	1.30018	0.21913	0.210032	0.997097	-0.126844	0.997563	-0.336876	0.941842	0	0	0	0	0	no	tgt
A0A0H2Z9V7	-0.467269	0.996653	0.385194	1	-0.0753764	0.984974	0.852463	0.991646	0.391892	NA	-0.460571	NA	0	0	0	0	0	no	PA14_35270
A0A0H2Z892	-1.98363	0.181139	0.37579	1	-1.72029	0.242645	2.35942	0.142797	0.263333	0.997563	-2.09608	0.176419	0	0	0	0	0	no	PA14_49740
A0A0H2ZAW2	0.0276302	0.996653	1.17486	1	0.0950239	0.983691	1.14723	0.646589	0.0673937	0.997563	-1.07984	0.543933	0	0	0	0	0	no	PA14_30360
A0A0H2ZJG2	-0.706674	0.958132	0.398665	1	-0.179441	0.965549	1.10534	0.765533	0.527233	0.997563	-0.578107	0.897655	0	0	0	0	0	no	PA14_70790
A0A0H2ZK89	0.822982	0.993787	0.977117	1	1.55228	0.634047	0.154135	0.997097	0.729294	NA	0.575159	0.945962	0	0	0	0	0	no	PA14_02060
A0A0H2Z7T7	0.690336	0.954766	2.52166	1	0.8084	0.72287	1.83132	0.55638	0.118064	0.997563	-1.71326	0.471892	0	0	0	0	0	no	PA14_44980
A0A0H2ZL17	-1.47941	0.45006	-1.40665	1	-1.78947	0.138891	0.0727687	0.997097	-0.310059	0.997563	-0.382828	0.916186	0	0	0	0	0	no	psfA
A0A0H2ZI19	-1.15801	0.0480529	-0.250843	1	-1.11289	0.0494406	0.907166	0.223997	0.0451184	0.997563	-0.862047	0.191699	-1	0	-1	0	0	no	PA14_62650
A0A0H2ZJS4	-1.90019	0.895366	0	1	-5.91038	0.00083553	1.68108	0.917779	-4.01019	0.0538527	-5.69127	0.00157329	0	0	-1	0	-1	dF v dAF only	tas1
A0A0H2ZIZ4	-0.947951	0.901995	1.22949	1	-0.646671	0.871565	2.17744	0.428332	0.30128	0.997563	-1.87616	0.449947	0	0	0	0	0	no	cysQ
A0A0H2ZE22	0.772328	0.960226	0.148783	1	0.166642	0.965549	-0.623545	0.97443	-0.605686	0.997563	0.0178586	0.994046	0	0	0	0	0	no	PA14_19730
A0A0H2Z8Z2	-0.309498	0.996653	1.99337	1	0.689585	0.921899	2.30287	0.722322	0.999083	NA	-1.30379	0.88305	0	0	0	0	0	no	sixA
Q02E05	0.951745	0.895366	0.267118	1	1.42327	0.491536	-0.684627	0.97336	0.471529	0.997563	1.15616	0.672509	0	0	0	0	0	no	ubiC
A0A0H2ZKG8	0.241723	0.996653	0.422489	1	0.324654	0.924381	0.180766	0.997097	0.0829313	0.997563	-0.0978344	0.979198	0	0	0	0	0	no	ftsX
A0A0H2ZAY1	-3.89031	0.182526	-1.18089	1	-3.9257	0.121531	2.70942	0.584214	-0.0353865	NA	-2.7448	0.414018	0	0	0	0	0	no	PA14_35760
A0A0H2ZH48	1.61749	0.218204	1.44872	1	5.08054	0.00215762	-0.168767	0.997097	3.46306	0.178914	3.63183	0.0748748	0	0	1	0	0	no	PA14_58410
A0A0H2ZK32	0	1	0	1	-4.74515	0.21712	0	1	-4.70409	NA	-4.52605	NA	0	0	0	0	0	no	PA14_01060
A0A0H2ZIJ8	0.0821287	0.996653	0.663367	1	-0.0587699	0.984974	0.581238	0.926129	-0.140899	0.997563	-0.722137	0.685963	0	0	0	0	0	no	waaG
A0A0H2ZHD7	0.396041	0.993787	0.867183	1	0.332783	0.896405	0.471142	0.970673	-0.0632576	0.997563	-0.534399	0.828487	0	0	0	0	0	no	msbA
A0A0H2ZEW6	-0.0349551	0.996653	-1.0707	1	-1.05669	0.707212	-1.03574	0.869137	-1.02174	0.997563	0.0140046	0.995926	0	0	0	0	0	no	PA14_16790
Q02SH1	1.13671	0.929304	1.3752	1	1.1045	0.770759	0.23849	0.997097	-0.0322057	NA	-0.270695	0.973457	0	0	0	0	0	no	rlmH
A0A0H2Z7G4	-0.403051	0.995255	-0.217991	1	-0.241834	0.965549	0.18506	0.997097	0.161217	0.997563	-0.0238433	0.993943	0	0	0	0	0	no	ybgC
A0A0H2ZA05	-0.0803354	0.996653	0.361094	1	0.688146	0.550079	0.44143	0.925649	0.768482	0.997563	0.327052	0.906848	0	0	0	0	0	no	PA14_41130
A0A0H2ZJT2	-0.703167	0.954766	0.798749	1	-0.0508395	0.984974	1.50192	0.512058	0.652327	0.997563	-0.849589	0.786423	0	0	0	0	0	no	PA14_72520
A0A0H2ZBX4	-1.36124	0.82038	-0.538626	1	-1.06176	0.769403	0.822617	0.951466	0.299484	0.997563	-0.523133	0.932631	0	0	0	0	0	no	PA14_31430
A0A0H2ZF57	0.121894	0.996653	0.232985	1	0.382396	0.898445	0.111091	0.997097	0.260502	0.997563	0.14941	0.969095	0	0	0	0	0	no	PA14_09660
A0A0H2ZFR0	-0.0472299	0.996653	-0.888669	1	0.685406	0.91623	-0.841439	0.972695	0.732636	0.997563	1.57408	0.634652	0	0	0	0	0	no	PA14_11960
A0A0H2ZJ80	-0.695554	0.984358	-0.86414	1	-1.25093	0.464356	-0.168586	0.997097	-0.555377	0.997563	-0.386792	0.932631	0	0	0	0	0	no	PA14_71000
A0A0H2ZD69	0.517236	0.972566	1.2647	1	0.830554	0.583237	0.747464	0.875382	0.313318	0.997563	-0.434145	0.916186	0	0	0	0	0	no	murB
A0A0H2ZFI5	-1.28973	0.635672	-0.0087567	1	-0.647188	0.840727	1.28097	0.62526	0.642539	0.997563	-0.638432	0.883275	0	0	0	0	0	no	PA14_56880
Q02TI3	-0.930653	0.895366	-0.195812	1	-0.254917	0.965549	0.734841	0.948656	0.675736	0.997563	-0.0591048	0.987497	0	0	0	0	0	no	tsaD
Q02KC3	0.444394	0.996653	2.48116	1	0.43168	0.957046	2.03676	0.828483	-0.0127132	NA	-2.04948	0.663611	0	0	0	0	0	no	glsA
Q02FF4	0.286729	0.996653	0.560955	1	3.1203	0.397811	0.274227	0.997097	2.83357	NA	2.55934	NA	0	0	0	0	0	no	ureA
Q02G19	1.08906	0.895366	1.22697	1	0.232437	0.965549	0.137916	0.997097	-0.856622	0.997563	-0.994538	0.814246	0	0	0	0	0	no	hemH
A0A0H2ZGG4	0.625902	0.995255	1.23051	1	1.94798	0.569386	0.604608	0.991646	1.32207	NA	0.717467	0.945962	0	0	0	0	0	no	PA14_56200
A0A0H2Z737	-0.0426194	0.996653	-0.211364	1	-0.068316	0.984974	-0.168745	0.997097	-0.0256966	0.997563	0.143048	0.97873	0	0	0	0	0	no	PA14_53750
A0A0H2ZHK8	-0.0374168	0.996653	-0.450576	1	-0.282202	0.965549	-0.413159	0.991646	-0.244785	0.997563	0.168374	0.97873	0	0	0	0	0	no	PA14_67470
A0A0H2ZDA9	0.447514	0.996653	1.03596	1	0.754135	0.882408	0.588445	0.991646	0.306622	NA	-0.281823	0.971664	0	0	0	0	0	no	PA14_23720
A0A0H2ZKH1	0.229711	0.996653	1.5041	1	0.552927	0.825282	1.27439	0.594715	0.323215	0.997563	-0.951176	0.671317	0	0	0	0	0	no	PA14_01940
Q02RF2	-0.302786	0.996653	-1.20818	1	-1.05818	0.735058	-0.905395	0.923121	-0.755395	0.997563	0.149999	0.97873	0	0	0	0	0	no	rsmJ
A0A0H2ZJF3	1.64928	0.661819	0.302579	1	2.9526	0.176687	-1.3467	0.814394	1.30332	0.997563	2.65002	0.267397	0	0	0	0	0	no	psecoA
A0A0H2ZKP1	0.254717	0.996653	1.21726	1	0.0554738	0.984974	0.962541	0.893122	-0.199243	0.997563	-1.16178	0.663611	0	0	0	0	0	no	srkA
Q02KG3	0.534983	0.995255	-0.441889	1	-0.297658	0.965549	-0.976872	0.940902	-0.832641	0.997563	0.14423	0.97873	0	0	0	0	0	no	PA14_42860
A0A0H2Z8K1	0.181227	0.996653	0.268154	1	-0.252595	0.925021	0.0869271	0.997097	-0.433822	0.997563	-0.520749	0.828487	0	0	0	0	0	no	rnd
A0A0H2ZBU3	0.690805	0.9709	0.685011	1	0.268321	0.948441	-0.0057932	1	-0.422483	0.997563	-0.41669	0.932631	0	0	0	0	0	no	rluC
Q02DJ3	0.838277	0.9709	1.66101	1	0.403505	0.925635	0.822735	0.977655	-0.434772	0.997563	-1.25751	0.721871	0	0	0	0	0	no	pdxY
A0A0H2ZHL9	-3.29024	0.00345817	-0.216174	1	-2.76282	0.0236742	3.07406	0.0090103	0.527422	0.997563	-2.54664	0.044469	-1	0	-1	0	-1	dF v dAF only	PA14_60490
A0A0H2ZCV0	-0.232917	0.996653	-0.223331	1	-0.490368	0.857018	0.00958605	1	-0.257451	0.997563	-0.267037	0.945962	0	0	0	0	0	no	dhs
A0A0H2ZL16	1.37702	0.891797	0.22519	1	0.936187	0.83966	-1.15183	0.926683	-0.440835	0.997563	0.710997	0.916265	0	0	0	0	0	no	metW
A0A0H2ZHQ9	-0.729544	0.9087	0.911237	1	-0.155172	0.965549	1.64078	0.381093	0.574372	0.997563	-1.06641	0.646587	0	0	0	0	0	no	PA14_63270
Q02PT3	0.493625	0.993787	-0.604231	1	0.644087	0.83966	-1.09786	0.703819	0.150462	0.997563	1.24832	0.466171	0	0	0	0	0	no	leuD
A0A0H2ZGW6	0.344083	0.995255	0.302866	1	0.00855791	0.993742	-0.0412167	0.998021	-0.335525	0.997563	-0.294308	0.945962	0	0	0	0	0	no	yfcY
A0A0H2ZHR0	-4.48579	0.0150327	0	1	-6.77903	5.2122e-06	4.26669	0.0270757	-2.29325	0.015874	-6.55993	1.3471e-05	-1	0	-1	-1	-1	dA and dF v dAF	PA14_61190
A0A0H2ZAV6	0.277851	0.996653	-0.0226382	1	0.836653	0.751283	-0.30049	0.991646	0.558801	0.997563	0.859291	0.756711	0	0	0	0	0	no	yncB
A0A0H2Z829	0.636224	0.993787	0.468118	1	1.94522	0.541316	-0.168106	0.997097	1.30899	NA	1.4771	0.755473	0	0	0	0	0	no	PA14_50320
A0A0H2Z7B6	0.112479	0.996653	1.97693	1	2.11845	0.528678	1.86445	0.815463	2.00597	NA	0.141516	0.983222	0	0	0	0	0	no	icp
A0A0H2ZC46	-1.51335	0.984358	-0.219108	1	-3.26449	0.298655	1.29424	0.977655	-1.75114	NA	-3.04538	0.357985	0	0	0	0	0	no	PA14_29240
A0A0H2ZFY9	1.07624	0.859677	0.167852	1	0.190064	0.965549	-0.908385	0.894045	-0.886173	0.997563	0.0222117	0.993943	0	0	0	0	0	no	ispA
A0A0H2ZJA1	0.531091	0.995255	0.402799	1	-0.277458	0.965549	-0.128291	0.997097	-0.808549	NA	-0.680257	0.931336	0	0	0	0	0	no	PA14_69720
A0A0H2ZL23	1.33875	0.847459	0.885229	1	0.631152	0.882129	-0.45352	0.991646	-0.707597	0.997563	-0.254077	0.966314	0	0	0	0	0	no	PA14_06250
A0A0H2ZKX8	0.27993	0.996653	2.00256	1	0.700573	0.921899	1.72263	0.892819	0.420644	NA	-1.30199	NA	0	0	0	0	0	no	PA14_07790
A0A0H2ZHT5	0.134755	0.996653	-0.401914	1	0.931804	0.836169	-0.53667	0.991646	0.797048	0.997563	1.33372	0.671317	0	0	0	0	0	no	PA14_62260
A0A0H2ZJL9	0.368239	0.995255	-0.541421	1	-0.569989	0.83966	-0.90966	0.829892	-0.938228	0.997563	-0.028568	0.99121	0	0	0	0	0	no	PA14_71570
A0A0H2ZC59	-3.55956	0.106919	1.64133	1	-0.62723	0.935115	5.20089	0.00836815	2.93233	0.224862	-2.26856	0.596092	0	0	0	0	0	no	potF
A0A0H2ZJQ8	-1.45636	0.59157	-0.215667	1	-1.39018	0.423986	1.2407	0.698972	0.066181	0.997563	-1.17451	0.588409	0	0	0	0	0	no	PA14_03370
A0A0H2Z6N0	1.34803	0.54295	0.844885	1	1.32578	0.382558	-0.503149	0.987269	-0.0222495	0.997563	0.480899	0.920871	0	0	0	0	0	no	PA14_50860
A0A0H2ZC14	-2.93396	0.489598	-2.10585	1	-1.98915	0.656007	0.828105	0.977655	0.944809	NA	0.116704	0.983222	0	0	0	0	0	no	nuoJ
A0A0H2ZHP6	-0.676089	0.9709	2.23937	1	-0.304653	0.940528	2.91546	0.187444	0.371436	0.997563	-2.54402	0.231548	0	0	0	0	0	no	pdhR
A0A0H2ZL80	-3.25767	0.228207	-2.41855	1	-3.76197	0.068587	0.839124	0.948856	-0.504298	0.997563	-1.34342	0.588409	0	0	0	0	0	no	PA14_06030
A0A0H2Z9T1	4.98675	0.0069504	0.516452	1	2.52307	0.171248	-4.4703	0.0286794	-2.46368	0.997563	2.00662	0.389733	1	0	0	0	0	no	pscL
A0A0H2ZIM2	0.104694	0.996653	0.676665	1	0.406874	0.924786	0.571971	0.985584	0.30218	0.997563	-0.269791	0.961642	0	0	0	0	0	no	waaP
A0A0H2ZCU4	0.955929	0.9709	0.47086	1	0.358923	0.951096	-0.485069	0.991646	-0.597006	0.997563	-0.111937	0.981576	0	0	0	0	0	no	greB
A0A0H2ZEI1	0.939854	0.993787	1.70428	1	0.594057	0.925021	0.764429	0.991646	-0.345797	NA	-1.11023	0.893011	0	0	0	0	0	no	PA14_12550
A0A0H2ZGA8	0.214456	0.996653	1.38196	1	0.360911	0.937846	1.16751	0.87276	0.146455	0.997563	-1.02105	0.807194	0	0	0	0	0	no	PA14_09580
A0A0H2ZJY8	-0.456958	0.995255	-0.435677	1	-1.06309	0.666961	0.0212813	1	-0.606132	0.997563	-0.627413	0.886816	0	0	0	0	0	no	PA14_00770
A0A0H2Z628	-1.89036	0.929304	0	1	-5.62471	0.00595951	1.67126	0.930332	-3.73435	0.177183	-5.4056	0.00980656	0	0	-1	0	-1	dF v dAF only	PA14_53210
A0A0H2ZFU7	-2.74824	0.635672	-2.13439	1	-2.2676	0.586931	0.613855	0.991646	0.480644	NA	-0.133211	0.983222	0	0	0	0	0	no	PA14_11370
A0A0H2ZL48	-4.4861	0.036385	0	1	-4.91922	0.010855	4.267	0.0592077	-0.433126	0.997563	-4.70012	0.017816	-1	0	-1	0	-1	dF v dAF only	PA14_04700
A0A0H2ZD64	0.709358	0.995255	-0.701015	1	-0.0305671	0.989329	-1.41037	0.894045	-0.739925	NA	0.670448	0.932631	0	0	0	0	0	no	exbD
A0A0H2ZB06	0.82729	0.9709	0.655506	1	0.809534	0.826448	-0.171784	0.997097	-0.0177557	0.997563	0.154028	0.97873	0	0	0	0	0	no	PA14_35850
A0A0H2Z916	-0.363032	0.996653	1.67263	1	-0.360386	0.965549	2.03566	0.823716	0.00264664	NA	-2.03301	0.664116	0	0	0	0	0	no	fliO
A0A0H2ZK38	2.9647	0.227177	-0.0039571	1	4.79768	0.0104539	-2.96866	0.236796	1.83298	0.997563	4.80164	0.0114581	0	0	1	0	1	dF v dAF only	PA14_05060
A0A0H2ZL88	2.01767	0.147435	0.328283	1	1.99634	0.109544	-1.68939	0.364567	-0.0213354	0.997563	1.66805	0.257328	0	0	0	0	0	no	pilU
Q02I05	0.921583	0.995255	3.20034	1	0.91381	0.920741	2.27875	0.87276	-0.007773	NA	-2.28653	NA	0	0	0	0	0	no	cysZ
A0A0H2ZDK3	1.05052	0.863434	1.69554	1	0.670948	0.83966	0.645025	0.990344	-0.379569	0.997563	-1.02459	0.781191	0	0	0	0	0	no	gltF
A0A0H2ZCB3	-4.59646	0.0157112	-1.18089	1	-5.62353	0.00073153	3.41557	0.172011	-1.02707	0.997563	-4.44263	0.0153116	-1	0	-1	0	-1	dF v dAF only	PA14_29410
A0A0H2ZM02	0.130157	0.996653	-0.349563	1	-0.355058	0.932348	-0.47972	0.991646	-0.485215	0.997563	-0.0054944	0.998584	0	0	0	0	0	no	anmK
A0A0H2ZH36	-5.06746	0.00191545	0.742692	1	-5.92238	8.2572e-05	5.81016	0.0002286	-0.854915	0.887314	-6.66507	5.7521e-06	-1	0	-1	0	-1	dF v dAF only	PA14_60070
A0A0H2ZGS0	-0.177891	0.996653	-0.0529319	1	0.0887866	0.984974	0.124959	0.997097	0.266678	0.997563	0.141718	0.97873	0	0	0	0	0	no	algW
A0A0H2ZGG7	0.550041	0.993787	1.13978	1	1.8053	0.298655	0.589743	0.977655	1.25525	0.997563	0.665512	0.906848	0	0	0	0	0	no	PA14_09610
A0A0H2ZG94	0.46073	0.993787	-0.396527	1	-0.229905	0.948441	-0.857256	0.817511	-0.690635	0.997563	0.166621	0.964987	0	0	0	0	0	no	pilR
A0A0H2ZCC7	-1.94167	0.883201	-1.65577	1	-2.28663	0.565782	0.285901	0.997097	-0.344959	NA	-0.63086	NA	0	0	0	0	0	no	PA14_22870
A0A0H2Z8D2	-6.53844	2.74382e-05	0	1	-4.37566	0.0183975	6.31934	7.0639e-05	2.16278	0.0510686	-4.15656	0.0297547	-1	0	-1	0	-1	dF v dAF only	PA14_42920
A0A0H2ZLI3	-1.62855	0.714209	0.776361	1	-1.07877	0.781929	2.40491	0.483029	0.549776	0.997563	-1.85513	0.578094	0	0	0	0	0	no	fruA
A0A0H2ZDI4	0.585801	0.993787	1.28378	1	0.948431	0.764539	0.697976	0.977655	0.36263	0.997563	-0.335346	0.958901	0	0	0	0	0	no	yaeL
Q02RB4	-0.778204	0.993787	-1.24779	1	-1.81579	0.506731	-0.469581	0.991646	-1.03758	0.997563	-0.568002	0.932631	0	0	0	0	0	no	rnhB
A0A0H2ZDJ4	0.446782	0.995255	0.778711	1	0.58608	0.860665	0.331929	0.991646	0.139298	0.997563	-0.192631	0.971664	0	0	0	0	0	no	kdgA
A0A0H2ZH58	0.13431	0.996653	0.372691	1	-0.208838	0.965549	0.238381	0.997097	-0.343148	0.997563	-0.581529	0.906848	0	0	0	0	0	no	lpxO1
A0A0H2ZJ57	-0.772039	0.984358	-0.19455	1	-0.642739	0.878553	0.577489	0.987269	0.1293	0.997563	-0.448189	0.940354	0	0	0	0	0	no	elaA
Q02KW6	-0.622204	0.993787	0.790702	1	-0.365777	0.935115	1.41291	0.752534	0.256428	0.997563	-1.15648	0.715581	0	0	0	0	0	no	nudC
A0A0H2ZCX6	-3.11053	0.312184	-1.69605	1	-3.42124	0.136476	1.41448	0.829892	-0.310709	0.997563	-1.72519	0.529408	0	0	0	0	0	no	PA14_26610
A0A0H2ZGR0	-0.522465	0.995255	-0.675957	1	0.279157	0.965549	-0.153491	0.997097	0.801622	0.997563	0.955113	0.850012	0	0	0	0	0	no	PA14_57830
A0A0H2ZCK3	0.178773	0.996653	0.278757	1	-0.962685	0.724921	0.0999839	0.997097	-1.14146	0.997563	-1.24144	0.633348	0	0	0	0	0	no	PA14_27150
A0A0H2ZL84	-1.23182	0.77269	-0.0103635	1	-0.83602	0.796076	1.22146	0.772419	0.395798	0.997563	-0.825657	0.824058	0	0	0	0	0	no	PA14_07260
A0A0H2ZDA0	0.423057	0.992322	0.950465	1	0.548275	0.788261	0.527408	0.951466	0.125218	0.997563	-0.40219	0.911531	0	0	0	0	0	no	slt
A0A0H2ZDE2	-0.581026	0.895366	-0.283613	1	-0.328289	0.896931	0.297413	0.991646	0.252737	0.997563	-0.0446756	0.983222	0	0	0	0	0	no	fadH1
A0A0H2ZKF0	-0.0399132	0.996653	0.795195	1	0.93777	0.658136	0.835108	0.875382	0.977683	0.997563	0.142575	0.97873	0	0	0	0	0	no	PA14_02910
A0A0H2ZBD0	-1.12776	0.81472	-0.522848	1	-0.21268	0.965549	0.604914	0.976985	0.915082	0.997563	0.310168	0.945962	0	0	0	0	0	no	PA14_28050
A0A0H2ZE65	0.80571	0.988916	0.626905	1	1.10016	0.760639	-0.178805	0.997097	0.294451	0.997563	0.473256	0.945962	0	0	0	0	0	no	PA14_14270
A0A0H2ZG75	0.370136	0.996653	-0.779999	1	0.350081	0.965549	-1.15013	0.940701	-0.0200547	NA	1.13008	0.834727	0	0	0	0	0	no	PA14_08640
A0A0H2ZAB7	-0.324546	0.996653	-0.358734	1	-0.593747	0.859199	-0.0341885	1	-0.269201	0.997563	-0.235013	0.961642	0	0	0	0	0	no	glyA2
A0A0H2Z6Y2	-0.267153	0.996653	0.205202	1	-0.0706155	0.984974	0.472354	0.987269	0.196537	0.997563	-0.275817	0.945962	0	0	0	0	0	no	PA14_53160
A0A0H2Z7N1	0.153648	0.996653	-0.222714	1	-0.0564805	0.984974	-0.376362	0.991646	-0.210128	0.997563	0.166233	0.97873	0	0	0	0	0	no	yehS
A0A0H2Z7K5	-1.34538	0.731896	-0.407508	1	-0.786665	0.838201	0.937872	0.883288	0.558716	0.997563	-0.379157	0.945962	0	0	0	0	0	no	flaG
A0A0H2ZC55	1.45372	0.984358	-0.604229	1	-0.0488009	0.987542	-2.05795	0.829892	-1.50252	NA	0.555428	NA	0	0	0	0	0	no	gacA
Q02EZ6	-0.304403	0.996653	0.107258	1	-1.05482	0.769403	0.411661	0.991646	-0.750413	0.997563	-1.16207	0.754459	0	0	0	0	0	no	nhaP2
A0A0H2Z7M4	-0.450147	0.995255	-0.962649	1	-0.472311	0.923858	-0.512503	0.991646	-0.0221647	0.997563	0.490338	0.932631	0	0	0	0	0	no	PA14_51220
A0A0H2Z7P8	-0.452041	0.995255	-0.785749	1	-0.642874	0.878553	-0.333708	0.991646	-0.190833	0.997563	0.142875	0.97873	0	0	0	0	0	no	PA14_45520
Q02V59	-1.94217	0.891797	-0.219108	1	-2.93616	0.371862	1.72306	0.903055	-0.993994	NA	-2.71706	NA	0	0	0	0	0	no	tsaC
A0A0H2ZHG9	1.95166	0.221456	0.575598	1	3.16775	0.0318648	-1.37606	0.62526	1.21609	0.997563	2.59215	0.133971	0	0	1	0	0	no	dctP
A0A0H2Z8T2	-1.04214	0.982635	-1.41568	1	-1.05191	0.829162	-0.373537	0.991646	-0.0097702	0.997563	0.363767	0.946106	0	0	0	0	0	no	fliL
A0A0H2Z9Y0	-3.92818	0.0866424	0.742689	1	-4.13625	0.0419682	4.67087	0.0205945	-0.208074	0.997563	-4.87894	0.01018	0	0	-1	0	-1	dF v dAF only	PA14_40070
A0A0H2Z858	-0.0417653	0.996653	0.866034	1	0.391921	0.920423	0.907799	0.871297	0.433687	0.997563	-0.474113	0.932594	0	0	0	0	0	no	rrmA
A0A0H2ZK95	-0.0454284	0.996653	1.96564	1	0.100207	0.984974	2.01107	0.638198	0.145636	0.997563	-1.86543	0.553993	0	0	0	0	0	no	PA14_01980
A0A0H2ZEU0	1.27924	0.891797	-0.196011	1	3.1528	0.216696	-1.47525	0.805334	1.87356	0.997563	3.34881	0.172471	0	0	0	0	0	no	PA14_16830
A0A0H2ZIL8	0.440518	0.995255	0.597838	1	2.16921	0.287833	0.157321	0.997097	1.7287	0.997563	1.57137	0.595052	0	0	0	0	0	no	PA14_68070
A0A0H2ZFZ9	-0.986757	0.669801	-0.0956221	1	-0.883607	0.551846	0.891135	0.735832	0.10315	0.997563	-0.787985	0.664116	0	0	0	0	0	no	ribD
A0A0H2Z7E0	-0.0446946	0.996653	-1.10423	1	-0.647509	0.853732	-1.05953	0.817511	-0.602814	0.997563	0.456716	0.922134	0	0	0	0	0	no	PA14_52280
A0A0H2ZHD1	1.41532	0.494779	0.33141	1	2.80997	0.0575393	-1.08391	0.765779	1.39465	0.997563	2.47856	0.133971	0	0	0	0	0	no	pilW
Q02UT0	-0.13542	0.996653	-0.629993	1	-0.399572	0.882492	-0.494573	0.952468	-0.264151	0.997563	0.230422	0.945962	0	0	0	0	0	no	PA14_01830
A0A0H2ZF29	-0.0367006	0.996653	0.105362	1	0.146355	0.965549	0.142063	0.997097	0.183056	0.997563	0.0409934	0.98967	0	0	0	0	0	no	cumA
A0A0H2ZIP9	0.497154	0.970403	0.322024	1	0.215184	0.935115	-0.175131	0.993631	-0.281971	0.997563	-0.10684	0.977265	0	0	0	0	0	no	ponA
A0A0H2Z7A8	0.148809	0.996653	0.454499	1	0.616723	0.832956	0.30569	0.991646	0.467915	0.997563	0.162224	0.973457	0	0	0	0	0	no	argR
A0A0H2ZEQ7	1.22417	0.859677	1.80732	1	0.52771	0.898445	0.583144	0.991646	-0.696464	0.997563	-1.27961	0.721871	0	0	0	0	0	no	ybaK
Q02TB6	0.140909	0.996653	0.187686	1	-0.769332	0.820143	0.0467777	0.99958	-0.910241	0.997563	-0.957019	0.756711	0	0	0	0	0	no	trpD
Q02UQ8	-2.93436	0.426508	-1.08998	1	-2.95175	0.287833	1.84438	0.779507	-0.0173952	NA	-1.86177	0.600612	0	0	0	0	0	no	PA14_02130
A0A0H2ZDF6	-0.72106	0.993787	-0.224341	1	-0.739066	0.859199	0.496719	0.991646	-0.0180058	0.997563	-0.514725	0.932631	0	0	0	0	0	no	PA14_23950
A0A0H2ZFI0	-0.527311	0.995255	-0.697112	1	0.66297	0.916399	-0.169801	0.997097	1.19028	0.997563	1.36008	0.715581	0	0	0	0	0	no	PA14_56810
A0A0H2Z9N2	-0.213309	0.996653	-0.19918	1	1.35772	0.71831	0.0141289	1	1.57103	0.997563	1.5569	0.646587	0	0	0	0	0	no	PA14_36270
A0A0H2ZAS4	0.842499	0.9709	0.254579	1	0.0905684	0.984974	-0.58792	0.991646	-0.75193	0.997563	-0.16401	0.97873	0	0	0	0	0	no	PA14_35720
A0A0H2ZHU5	-0.132681	0.996653	0.514994	1	-0.238213	0.948441	0.647676	0.941508	-0.105532	0.997563	-0.753208	0.763511	0	0	0	0	0	no	yfdZ
A0A0H2ZIM8	0.432172	0.984358	-0.145796	1	-1.03341	0.189776	-0.577969	0.875382	-1.46558	0.0745574	-0.887611	0.312107	0	0	0	0	0	no	glnE
A0A0H2Z8Z5	-0.362373	0.995255	-0.66781	1	-0.528922	0.891103	-0.305437	0.991646	-0.16655	0.997563	0.138887	0.97873	0	0	0	0	0	no	fliM
A0A0H2ZEX4	-0.0342099	0.996653	0.324272	1	0.449679	0.921899	0.358482	0.991646	0.483889	0.997563	0.125408	0.979198	0	0	0	0	0	no	wspR
Q02ML7	-4.81115	0.0151721	0	1	-4.82068	0.0126303	4.59205	0.0267006	-0.0095321	0.997563	-4.60158	0.0201881	-1	0	-1	0	-1	dF v dAF only	cas1
A0A0H2Z9Q6	0.756204	0.984358	0.249054	1	0.931772	0.780279	-0.50715	0.991646	0.175568	0.997563	0.682719	0.897655	0	0	0	0	0	no	mltD
A0A0H2ZDI2	0.106959	0.996653	-0.206448	1	0.677453	0.862804	-0.313407	0.991646	0.570494	0.997563	0.883901	0.808014	0	0	0	0	0	no	truA
A0A0H2Z8S1	-0.700883	0.851734	-0.0446481	1	-1.13638	0.228704	0.656235	0.849636	-0.435498	0.997563	-1.09173	0.274058	0	0	0	0	0	no	metH
A0A0H2ZGH1	-0.586557	0.863434	-0.531801	1	0.0638389	0.984974	0.0547556	0.997097	0.650396	0.997563	0.59564	0.672509	0	0	0	0	0	no	PA14_61300
Q02TH3	-0.0404387	0.996653	-0.421538	1	0.0584943	0.984974	-0.381099	0.991646	0.098933	0.997563	0.480032	0.906848	0	0	0	0	0	no	apaH
A0A0H2Z7V3	0.275152	0.996653	0.794447	1	0.570336	0.83966	0.519295	0.977655	0.295183	0.997563	-0.224112	0.961642	0	0	0	0	0	no	gda1
A0A0H2ZHD2	0.405796	0.995255	0.124856	1	-0.163253	0.965549	-0.28094	0.991646	-0.569049	0.997563	-0.288109	0.945962	0	0	0	0	0	no	PA14_66000
A0A0H2ZJP3	0.801012	0.984358	0.382349	1	-0.232271	0.965549	-0.418664	0.991646	-1.03328	0.997563	-0.614619	0.906848	0	0	0	0	0	no	tonB
A0A0H2ZES7	-0.0481225	0.996653	0.0788999	1	0.11833	0.977388	0.127022	0.997097	0.166453	0.997563	0.0394304	0.98967	0	0	0	0	0	no	PA14_17690
A0A0H2ZE98	0.532972	0.995255	0.810171	1	0.520687	0.932187	0.2772	0.997097	-0.0122842	NA	-0.289484	0.971664	0	0	0	0	0	no	PA14_20080
A0A0H2ZM53	-1.03751	0.9709	-1.62546	1	-1.78967	0.458953	-0.587953	0.991646	-0.752164	0.997563	-0.164211	0.97873	0	0	0	0	0	no	PA14_51205
A0A0H2ZBN7	1.54991	0.859677	0.939771	1	3.00867	0.281695	-0.610136	0.991646	1.45876	NA	2.0689	0.634652	0	0	0	0	0	no	dsbG
Q02T96	0.220682	0.996653	1.36128	1	0.22488	0.96997	1.1406	0.969016	0.00419814	NA	-1.1364	0.877276	0	0	0	0	0	no	coaX
Q02U74	0.711232	0.995255	-0.217711	1	-0.534663	0.924381	-0.928943	0.977655	-1.24589	NA	-0.316951	0.961642	0	0	0	0	0	no	lgt
A0A0H2ZIW8	0.557927	0.996653	-0.249511	1	-0.0170494	0.994909	-0.807439	0.991646	-0.574977	NA	0.232462	NA	0	0	0	0	0	no	PA14_00160
A0A0H2Z7W1	-0.209886	0.996653	-0.0167582	1	0.362351	0.944325	0.193128	0.997097	0.572237	0.997563	0.37911	0.945962	0	0	0	0	0	no	flgE
Q02SG4	0.366577	0.996653	0.474342	1	0.129648	0.984974	0.107765	0.997097	-0.236929	0.997563	-0.344694	0.948932	0	0	0	0	0	no	lipB
A0A0H2ZCG3	-1.74402	0.181139	-0.201416	1	-1.91158	0.0713381	1.54261	0.312018	-0.167554	0.997563	-1.71016	0.133971	0	0	0	0	0	no	PA14_28820
Q02R98	-0.581426	0.98902	0.888152	1	-0.24403	0.962352	1.46958	0.587729	0.337396	0.997563	-1.13218	0.646587	0	0	0	0	0	no	truD
A0A0H2ZJ19	0	1	0	1	-5.29995	0.0447013	0	1	-5.2589	NA	-5.08085	0.0597192	0	0	-1	0	0	no	PA14_00970
A0A0H2ZIS9	0.859419	0.9087	0.0806147	1	0.66452	0.836331	-0.778805	0.926683	-0.194899	0.997563	0.583905	0.894634	0	0	0	0	0	no	ubiH
A0A0H2Z9Q0	0.183427	0.996653	0.144538	1	-0.449278	0.898445	-0.038889	0.99958	-0.632705	0.997563	-0.593816	0.883275	0	0	0	0	0	no	PA14_41160
A0A0H2ZHA1	0.9443	0.891797	0.76916	1	0.3375	0.930482	-0.17514	0.997097	-0.6068	0.997563	-0.431661	0.932631	0	0	0	0	0	no	motB
A0A0H2ZGR1	0.534057	0.993787	0.559286	1	1.18968	0.649591	0.0252295	1	0.655623	0.997563	0.630393	0.916186	0	0	0	0	0	no	PA14_56420
A0A0H2Z7G0	0.972099	0.993787	-0.537497	1	-0.0497914	0.985657	-1.5096	0.918006	-1.02189	NA	0.487705	0.945962	0	0	0	0	0	no	ycbL
A0A0H2ZDG6	0.438429	0.996653	1.03178	1	1.16854	0.815976	0.593356	0.991646	0.730111	NA	0.136755	0.983222	0	0	0	0	0	no	xcpZ
A0A0H2ZFK3	0.272488	0.996653	-0.222813	1	-0.164071	0.965549	-0.495301	0.977655	-0.436559	0.997563	0.0587423	0.983222	0	0	0	0	0	no	PA14_12980
A0A0H2ZGL7	-0.202309	0.996653	-0.231838	1	0.517772	0.925021	-0.0295292	1	0.720081	0.997563	0.74961	0.899654	0	0	0	0	0	no	PA14_56870
A0A0H2ZA56	-0.0348027	0.996653	-0.19936	1	-1.14159	0.283102	-0.164557	0.997097	-1.10679	0.606767	-0.942231	0.455655	0	0	0	0	0	no	PA14_33900
A0A0H2ZLL7	-0.527811	0.993787	-0.494486	1	0.259303	0.965549	0.0333254	1	0.787114	0.997563	0.753788	0.815691	0	0	0	0	0	no	yajR
A0A0H2ZDV9	-1.85358	0.793918	-0.806368	1	-2.22979	0.404838	1.04721	0.942962	-0.376209	0.997563	-1.42342	0.671317	0	0	0	0	0	no	PA14_15860
A0A0H2ZDM8	-0.0477616	0.996653	0.0389629	1	0.757226	0.887461	0.0867245	0.997097	0.804988	0.997563	0.718263	0.920871	0	0	0	0	0	no	PA14_23050
A0A0H2ZIP7	0.576587	0.993787	0.409077	1	1.4095	0.550458	-0.16751	0.997097	0.832918	0.997563	1.00043	0.786423	0	0	0	0	0	no	PA14_72400
A0A0H2ZDB9	1.1373	0.934051	0.355444	1	0.521886	0.920741	-0.78186	0.977655	-0.615418	0.997563	0.166442	0.97873	0	0	0	0	0	no	PA14_24260
A0A0H2ZKP3	2.20428	0.225489	0.0409283	1	4.08004	0.0284118	-2.16336	0.25943	1.87576	0.997563	4.03911	0.0335185	0	0	1	0	1	dF v dAF only	fliY
A0A0H2Z7U8	0.27255	0.996653	0.123635	1	3.12087	0.354748	-0.148915	0.997097	2.84832	NA	2.99723	NA	0	0	0	0	0	no	PA14_50240
Q02TR2	-0.622363	0.996653	-1.76866	1	-1.03195	0.880617	-1.1463	0.951466	-0.409583	NA	0.736715	0.93147	0	0	0	0	0	no	bioD
A0A0H2ZL66	-4.22696	0.085052	0	1	-4.49696	0.0364401	4.00786	0.128868	-0.270001	0.997563	-4.27786	0.0524766	0	0	-1	0	0	no	PA14_03265
A0A0H2ZAN1	-0.788234	0.995255	1.24852	1	-2.11847	0.45311	2.03675	0.82856	-1.33024	0.997563	-3.36699	0.21835	0	0	0	0	0	no	pxpA
A0A0H2ZEW2	-0.393921	0.995255	1.66842	1	-0.522958	0.878553	2.06234	0.434156	-0.129037	0.997563	-2.19137	0.24427	0	0	0	0	0	no	PA14_16870
A0A0H2Z7Z6	0.270112	0.996653	0.880502	1	1.26235	0.551846	0.610389	0.977655	0.992242	0.997563	0.381853	0.945962	0	0	0	0	0	no	hemN
A0A0H2ZHJ6	-0.190602	0.996653	0.369479	1	-0.45874	0.91843	0.560081	0.991646	-0.268137	0.997563	-0.828218	0.833054	0	0	0	0	0	no	PA14_61280
A0A0H2Z710	-0.331271	0.99658	1.37078	1	-0.591558	0.856567	1.70205	0.62526	-0.260287	0.997563	-1.96233	0.332372	0	0	0	0	0	no	PA14_53260
A0A0H2ZIK6	-4.06507	0.106919	0	1	-4.61007	0.0274444	3.84597	0.159557	-0.545002	0.997563	-4.39097	0.0412033	0	0	-1	0	-1	dF v dAF only	PA14_67620
A0A0H2ZJU9	0.170643	0.996653	-0.431238	1	-0.108365	0.984974	-0.601881	0.991646	-0.279008	0.997563	0.322873	0.961642	0	0	0	0	0	no	spuG
A0A0H2ZEP2	-0.861535	0.992322	-0.538478	1	-1.22396	0.724145	0.323057	0.997097	-0.362421	0.997563	-0.685478	0.906848	0	0	0	0	0	no	PA14_17550
Q02U23	1.95552	0.59157	0.578822	1	0.932905	0.782196	-1.3767	0.849636	-1.02261	0.997563	0.354084	0.946106	0	0	0	0	0	no	metXS
A0A0H2ZKL6	0.37473	0.995255	0.213473	1	-0.47336	0.881213	-0.161257	0.997097	-0.84809	0.997563	-0.686833	0.824684	0	0	0	0	0	no	dbpA
A0A0H2ZI41	0.507077	0.984358	-0.074483	1	2.06967	0.110424	-0.58156	0.926683	1.5626	0.729031	2.14416	0.096506	0	0	0	0	0	no	amiB
A0A0H2ZCE1	-0.850981	0.98902	-0.78825	1	-1.38489	0.600671	0.0627314	0.997097	-0.533912	0.997563	-0.596643	0.916186	0	0	0	0	0	no	yrbF
A0A0H2ZFD5	1.43042	0.775282	1.01935	1	1.42337	0.558817	-0.411069	0.991646	-0.0070483	0.997563	0.404021	0.945962	0	0	0	0	0	no	PA14_14020
A0A0H2ZDJ9	-0.0395919	0.996653	0.386879	1	-0.208597	0.965549	0.42647	0.991646	-0.169005	0.997563	-0.595475	0.906848	0	0	0	0	0	no	hexR
A0A0H2ZLT3	1.29423	0.813307	0.704652	1	0.86541	0.801571	-0.589576	0.991646	-0.428818	0.997563	0.160759	0.97873	0	0	0	0	0	no	PA14_44311
A0A0H2Z7V8	-0.209248	0.996653	-0.665917	1	-0.380701	0.927677	-0.456669	0.991646	-0.171453	0.997563	0.285216	0.945962	0	0	0	0	0	no	PA14_44690
A0A0H2ZH20	1.68969	0.719161	-0.464853	1	0.668423	0.875855	-2.15454	0.434156	-1.02127	0.997563	1.13328	0.671317	0	0	0	0	0	no	dipZ
Q02FV3	1.95546	0.397645	0.185	1	1.35958	0.474732	-1.77046	0.520685	-0.595879	0.997563	1.17458	0.632557	0	0	0	0	0	no	trmA
A0A0H2ZI28	0.272055	0.996653	0.105839	1	-0.561224	0.920423	-0.166215	0.997097	-0.833279	NA	-0.667064	0.922113	0	0	0	0	0	no	PA14_64500
A0A0H2ZHP1;A0A0H2Z9Q1	-0.596072	0.970403	-1.10873	1	-0.15222	0.965549	-0.512655	0.942962	0.443852	0.997563	0.956506	0.50482	0	0	0	0	0	no	#N/A
A0A0H2ZGM8	1.28	0.970403	-0.703497	1	-0.330319	0.965549	-1.9835	0.698972	-1.61032	NA	0.373179	0.945962	0	0	0	0	0	no	PA14_58320
A0A0H2ZIG8	-0.0396024	0.996653	0.256776	1	-0.07408	0.984974	0.296378	0.991646	-0.0344775	0.997563	-0.330856	0.945962	0	0	0	0	0	no	alr
A0A0H2ZI99	0.954998	0.961787	0.789811	1	0.938258	0.80366	-0.165186	0.997097	-0.0167392	0.997563	0.148447	0.979198	0	0	0	0	0	no	icc
A0A0H2ZJS0	0	1	0	1	-5.99466	0.00236899	0	1	-5.9536	0.00547938	-5.77555	0.00403798	0	0	-1	-1	-1	dA and dF v dAF	PA14_01080
Q02I93	-0.134311	0.996653	-0.227446	1	-0.3923	0.898445	-0.0931349	0.997097	-0.25799	0.997563	-0.164855	0.966033	0	0	0	0	0	no	rlmD
A0A0H2ZH51	0.444899	0.995255	0.27215	1	0.426026	0.915941	-0.172749	0.997097	-0.0188736	0.997563	0.153875	0.978264	0	0	0	0	0	no	PA14_60270
A0A0H2ZH28	-0.826833	0.883201	0.441114	1	-0.593451	0.838201	1.26795	0.616052	0.233382	0.997563	-1.03457	0.633348	0	0	0	0	0	no	cafA
A0A0H2ZHP9	0.370098	0.993787	0.619243	1	1.77202	0.0763924	0.249146	0.991646	1.40193	0.487364	1.15278	0.456048	0	0	0	0	0	no	mrcB
A0A0H2Z7U6	0.0571873	0.996653	-0.654049	1	1.42632	0.489054	-0.711237	0.923121	1.36914	0.997563	2.08037	0.172734	0	0	0	0	0	no	PA14_51320
A0A0H2Z891	-3.48375	0.279681	0	1	-4.98905	0.0135202	3.26465	0.355471	-1.5053	0.997563	-4.76995	0.020796	0	0	-1	0	-1	dF v dAF only	PA14_48730
Q02EC7	-0.358556	0.996653	0.774636	1	-0.747844	0.832089	1.13319	0.87276	-0.389288	0.997563	-1.52248	0.531715	0	0	0	0	0	no	ubiD
A0A0H2Z9Y8	-3.84687	0.0158056	0.677876	1	-3.65107	0.0228761	4.52474	0.0111626	0.195801	0.997563	-4.32894	0.0144368	-1	0	-1	0	-1	dF v dAF only	PA14_34820
Q02GC2	0.842433	0.601034	-0.0593373	1	1.66973	0.0349767	-0.90177	0.512058	0.827301	0.997563	1.72907	0.0294949	0	0	1	0	1	dF v dAF only	pilY1
A0A0H2Z721	0.28528	0.996653	0.524034	1	-0.908868	0.82758	0.238754	0.997097	-1.19415	0.997563	-1.4329	0.671317	0	0	0	0	0	no	PA14_48860
A0A0H2ZBT1	-0.168352	0.996653	0.224368	1	-0.309623	0.939784	0.39272	0.991646	-0.14127	0.997563	-0.53399	0.906848	0	0	0	0	0	no	PA14_31840
A0A0H2ZBK3;A0A0H2Z7X3	-3.20831	0.5606	0	1	-5.48066	0.0208233	2.98921	0.6079	-2.27235	0.997563	-5.26156	0.0302475	0	0	-1	0	-1	dF v dAF only	#N/A
A0A0H2ZK33	-3.4837	0.228207	0	1	-5.57426	0.00175498	3.2646	0.304654	-2.09056	0.408338	-5.35516	0.00310733	0	0	-1	0	-1	dF v dAF only	PA14_01220
A0A0H2ZKT7	-1.05162	0.984358	1.26153	1	-1.28162	0.779989	2.31316	0.698972	-0.229993	NA	-2.54315	0.456459	0	0	0	0	0	no	yliJ
A0A0H2ZFJ1	1.12655	0.901995	-0.0379027	1	0.302463	0.960392	-1.16445	0.87276	-0.824084	0.997563	0.340365	0.945962	0	0	0	0	0	no	ubiX
A0A0H2ZBK5	0.10743	0.996653	0.535613	1	-0.540184	0.878553	0.428183	0.991646	-0.647614	0.997563	-1.0758	0.672078	0	0	0	0	0	no	PA14_26960
A0A0H2ZBS2	-4.35213	0.154053	0	1	-5.07562	0.0358271	4.13303	0.203188	-0.723491	0.997563	-4.85652	0.0495203	0	0	-1	0	-1	dF v dAF only	PA14_32290
A0A0H2ZHV7	-0.62296	0.995255	-0.808173	1	-1.23494	0.72287	-0.185212	0.997097	-0.611976	0.997563	-0.426764	0.945962	0	0	0	0	0	no	PA14_64010
A0A0H2ZG04	0.637608	0.993787	0.00234604	1	2.83447	0.309588	-0.635262	0.991646	2.19687	0.997563	2.83213	0.309504	0	0	0	0	0	no	PA14_11320
A0A0H2Z7R9	-1.26716	0.914222	-1.21803	1	-0.816376	0.882408	0.0491314	0.99977	0.450782	0.997563	0.401651	0.945962	0	0	0	0	0	no	PA14_50890
A0A0H2ZLN0	0.0969806	0.996653	-0.458359	1	-0.0610522	0.984974	-0.55534	0.976148	-0.158033	0.997563	0.397307	0.932631	0	0	0	0	0	no	PA14_07030
A0A0H2ZHH7	-0.93899	0.900915	-0.707593	1	-0.573552	0.883886	0.231397	0.997097	0.365439	0.997563	0.134041	0.97873	0	0	0	0	0	no	radA
A0A0H2ZGV0	-0.309764	0.996653	1.12468	1	0.668704	0.920585	1.43444	0.903055	0.978468	NA	-0.455976	0.961642	0	0	0	0	0	no	colR
A0A0H2ZD59	1.36562	0.7272	0.597413	1	1.61171	0.412171	-0.768204	0.969153	0.246094	0.997563	1.0143	0.778608	0	0	0	0	0	no	PA14_25590
A0A0H2Z8J3	0.96582	0.988916	-0.446986	1	0.944757	0.851285	-1.41281	0.849636	-0.0210633	NA	1.39174	0.709955	0	0	0	0	0	no	arsC
A0A0H2ZC87	1.43389	0.648033	2.83742	1	1.5496	0.389392	1.40353	0.817511	0.115716	0.997563	-1.28781	0.69923	0	0	0	0	0	no	PA14_29760
A0A0H2ZK04	0.766153	0.9709	1.61562	1	0.42251	0.919558	0.849469	0.957309	-0.343643	0.997563	-1.19311	0.696823	0	0	0	0	0	no	PA14_04660
A0A0H2ZE69	0.28155	0.996653	0.534457	1	-0.160887	0.965549	0.252907	0.993631	-0.442437	0.997563	-0.695344	0.814246	0	0	0	0	0	no	recQ
A0A0H2ZGP0	1.18104	0.478785	0.0609206	1	0.581205	0.760639	-1.12012	0.536155	-0.59984	0.997563	0.520284	0.828487	0	0	0	0	0	no	iutA
A0A0H2ZKY6	-0.0496606	0.996653	-0.272864	1	-0.057257	0.984974	-0.223203	0.997097	-0.0075964	0.997563	0.215607	0.977729	0	0	0	0	0	no	PA14_05660
A0A0H2ZGV4	-4.80622	0.0126912	0	1	-5.17329	0.00443054	4.58712	0.0225492	-0.367069	0.997563	-4.95419	0.00745542	-1	0	-1	0	-1	dF v dAF only	PA14_58230
A0A0H2ZJ29	-0.850547	0.992322	-0.531357	1	-0.391568	0.95958	0.31919	0.997097	0.458979	0.997563	0.139789	0.979626	0	0	0	0	0	no	gcvP1
A0A0H2ZHN6	-0.0376206	0.996653	0.301524	1	-0.0646935	0.984974	0.339144	0.991646	-0.0270729	0.997563	-0.366217	0.945962	0	0	0	0	0	no	PA14_61890
A0A0H2ZBG2	-0.0369184	0.996653	0.45524	1	-0.222602	0.965549	0.492159	0.991646	-0.185684	0.997563	-0.677842	0.906305	0	0	0	0	0	no	PA14_27580
A0A0H2ZKD5	0.512854	0.984358	0.660807	1	0.31357	0.920585	0.147954	0.997097	-0.199283	0.997563	-0.347237	0.932631	0	0	0	0	0	no	PA14_06640
A0A0H2ZB04	0.270327	0.996653	1.13553	1	0.694274	0.925021	0.865204	0.991646	0.423947	NA	-0.441257	NA	0	0	0	0	0	no	norR
A0A0H2ZG92;A0A0H2ZAB0;A0A0H2Z8F5	1.20521	0.656951	-0.0554653	1	1.37184	0.370534	-1.26068	0.59572	0.166632	0.997563	1.42731	0.347556	0	0	0	0	0	no	#N/A
A0A0H2Z791	-0.792103	0.995255	1.25034	1	-0.800157	0.906572	2.04244	0.817511	-0.0080543	NA	-2.05049	NA	0	0	0	0	0	no	ywnB
A0A0H2Z9C3	-0.0366774	0.996653	1.01039	1	-0.422718	0.927677	1.04707	0.935359	-0.386041	0.997563	-1.43311	0.662145	0	0	0	0	0	no	PA14_44120
A0A0H2ZEV8	0.320831	0.995255	0.624744	1	1.30835	0.417453	0.303913	0.991646	0.987521	0.997563	0.683608	0.864335	0	0	0	0	0	no	csdA
A0A0H2ZKT4	3.54762	0.194623	-0.0926382	1	3.52561	0.139471	-3.64026	0.179223	-0.022013	0.997563	3.61824	0.126914	0	0	0	0	0	no	yqjC
A0A0H2Z7J1	-1.52196	0.984358	-2.52731	1	-1.51502	0.83966	-1.00535	0.985584	0.00694198	NA	1.01229	NA	0	0	0	0	0	no	PA14_51480
A0A0H2ZL34	0.490829	0.993787	-0.505517	1	0.635601	0.83966	-0.996346	0.810511	0.144771	0.997563	1.14112	0.543933	0	0	0	0	0	no	accC
A0A0H2ZGD1	0.0858856	0.996653	0.931226	1	1.07938	0.734963	0.84534	0.951466	0.993497	0.997563	0.148156	0.979198	0	0	0	0	0	no	pchR
A0A0H2ZHT4	-2.19664	0.682558	-1.20739	1	-2.38979	0.390488	0.989256	0.951466	-0.193144	0.997563	-1.1824	0.775242	0	0	0	0	0	no	argE
Q02ID8	1.29407	0.895366	0.557248	1	1.2981	0.724921	-0.736825	0.991646	0.00402608	0.99806	0.740851	0.919152	0	0	0	0	0	no	queC
A0A0H2Z720	-0.916384	0.934051	-0.216303	1	-0.282269	0.965549	0.700081	0.973201	0.634115	0.997563	-0.0659658	0.987214	0	0	0	0	0	no	PA14_53980
A0A0H2ZAI2	-0.892963	0.984358	0.500155	1	-1.30744	0.634047	1.39312	0.849636	-0.414479	0.997563	-1.8076	0.499889	0	0	0	0	0	no	PA14_31870
A0A0H2ZJB8	-1.50213	0.788398	0.800493	1	-0.391553	0.95958	2.30262	0.537816	1.11058	0.997563	-1.19205	0.840732	0	0	0	0	0	no	cheY
A0A0H2ZI96	1.28099	0.875474	1.11319	1	0.68286	0.875855	-0.167807	0.997097	-0.598133	0.997563	-0.430326	0.945962	0	0	0	0	0	no	PA14_66150
Q02U79	-1.18073	0.891797	-0.68275	1	-1.30608	0.629156	0.497984	0.991646	-0.125351	0.997563	-0.623335	0.906848	0	0	0	0	0	no	rppH
Q02G05	-0.550494	0.993787	-0.395927	1	0.423275	0.936179	0.154566	0.997097	0.973769	0.997563	0.819202	0.871505	0	0	0	0	0	no	ispE
A0A0H2ZEA2	-0.0356958	0.996653	0.265152	1	-0.0554943	0.984974	0.300848	0.997097	-0.0197985	0.997563	-0.320646	0.958901	0	0	0	0	0	no	PA14_13680
A0A0H2Z8W5	0.488599	0.993787	-0.196953	1	-0.167295	0.965549	-0.685552	0.935359	-0.655894	0.997563	0.0296576	0.99121	0	0	0	0	0	no	ilvG
A0A0H2ZIT8	-0.263133	0.996653	0.400892	1	-0.649461	0.895954	0.664025	0.991646	-0.386328	0.997563	-1.05035	0.815691	0	0	0	0	0	no	PA14_69110
A0A0H2ZGE3	-2.35378	0.610778	0.680966	1	-1.053	0.874746	3.03475	0.401013	1.30078	NA	-1.73397	0.743744	0	0	0	0	0	no	PA14_55810
A0A0H2ZB56	-1.36103	0.859677	2.63625	1	-1.51954	0.56236	3.99728	0.0893938	-0.15851	0.997563	-4.15579	0.0443562	0	0	0	0	-1	dF v dAF only	PA14_34850
A0A0H2ZDD8	-0.457061	0.996653	-1.22811	1	-1.4915	0.688738	-0.771049	0.987269	-1.03443	0.997563	-0.263386	0.967175	0	0	0	0	0	no	PA14_23240
Q02RA5	0.524981	0.995255	1.74873	1	1.20493	0.732298	1.22375	0.917779	0.679951	0.997563	-0.543795	0.945962	0	0	0	0	0	no	ispD
A0A0H2ZDG1	0.0918131	0.996653	1.54103	1	-0.188163	0.96997	1.44922	0.849636	-0.279976	0.997563	-1.7292	0.569782	0	0	0	0	0	no	PA14_22660
A0A0H2Z803	0.443503	0.996653	3.4635	1	1.207	0.854293	3.01999	0.616052	0.763497	NA	-2.2565	0.690741	0	0	0	0	0	no	phaE
A0A0H2ZEW9	-0.506704	0.995255	-0.633903	1	-1.03218	0.796241	-0.127199	0.997097	-0.525472	0.997563	-0.398272	0.945962	0	0	0	0	0	no	PA14_16590
A0A0H2Z6L5	0.228451	0.996653	2.27087	1	1.54772	0.750256	2.04242	0.817511	1.31927	NA	-0.723146	NA	0	0	0	0	0	no	PA14_54510
Q02KV8	-0.295475	0.996653	0.12439	1	-0.547044	0.921899	0.419865	0.991646	-0.251569	0.997563	-0.671434	0.920871	0	0	0	0	0	no	rnhA
A0A0H2ZBP2	-3.10036	0.339769	-2.70262	1	-3.26871	0.188791	0.397742	0.991646	-0.168349	0.997563	-0.566091	0.932631	0	0	0	0	0	no	PA14_26350
A0A0H2ZBT3	0.33622	0.995255	0.914668	1	-0.0526786	0.984974	0.578448	0.985584	-0.388898	0.997563	-0.967346	0.725769	0	0	0	0	0	no	mltG
A0A0H2Z921	-3.69952	0.298918	0	1	-3.92671	0.156123	3.48042	0.370222	-0.227198	NA	-3.70761	0.19727	0	0	0	0	0	no	PA14_45710
A0A0H2ZFE1	0.444968	0.995255	0.280413	1	0.168241	0.981271	-0.164555	0.997097	-0.276727	0.997563	-0.112171	0.981576	0	0	0	0	0	no	PA14_56220
A0A0H2ZCX7	0.74228	0.984358	-0.0970448	1	1.53052	0.512962	-0.839325	0.926683	0.788237	0.997563	1.62756	0.490651	0	0	0	0	0	no	moxR
A0A0H2ZH41	1.82209	0.970403	-1.46829	1	-1.36604	0.83966	-3.29038	0.506284	-3.18813	NA	0.102251	NA	0	0	0	0	0	no	dcd2
A0A0H2Z774	-1.36287	0.9709	-0.813094	1	-2.21975	0.497443	0.549776	0.991646	-0.856885	NA	-1.40666	0.75424	0	0	0	0	0	no	PA14_53110
A0A0H2Z7Y2	-0.956177	0.856455	-0.839742	1	-0.0570185	0.984974	0.116435	0.997097	0.899158	0.997563	0.782723	0.775709	0	0	0	0	0	no	PA14_48590
A0A0H2ZKI4	-0.82473	0.961591	-0.204028	1	-0.42399	0.925021	0.620702	0.977655	0.40074	0.997563	-0.219962	0.966262	0	0	0	0	0	no	PA14_05300
A0A0H2ZI17	0.949608	0.993787	0.0833243	1	-0.0658769	0.984974	-0.866284	0.991646	-1.01549	NA	-0.149201	0.981036	0	0	0	0	0	no	ureC
A0A0H2ZI39	0.46389	0.995255	-0.230849	1	-0.196761	0.965549	-0.694739	0.97336	-0.66065	0.997563	0.0340885	0.99121	0	0	0	0	0	no	pmrB
A0A0H2ZK44	-5.65531	1.01077e-05	-1.80703	1	-5.82411	3.0697e-06	3.84828	1.4554e-06	-0.168803	0.997563	-4.01708	2.049e-07	-1	0	-1	0	-1	dF v dAF only	PA14_00510
Q02V26	-3.70495	0.228207	0	1	-4.39543	0.0542395	3.48585	0.299202	-0.690484	NA	-4.17633	0.0771586	0	0	0	0	0	no	kptA
A0A0H2ZJ05	-4.06956	0.114576	0	1	-4.6373	0.0284285	3.85046	0.166717	-0.567739	0.997563	-4.4182	0.0425661	0	0	-1	0	-1	dF v dAF only	PA14_00760
A0A0H2ZJ73	-0.0428315	0.996653	0.0979192	1	-0.330518	0.93273	0.140751	0.997097	-0.287686	0.997563	-0.428437	0.932631	0	0	0	0	0	no	PA14_70770
A0A0H2ZGP2	-0.501468	0.994168	0.78642	1	-0.384956	0.927677	1.28789	0.813285	0.116512	0.997563	-1.17138	0.697382	0	0	0	0	0	no	ftsQ
A0A0H2ZGB3	-1.41309	0.696566	-0.206397	1	-0.061584	0.984974	1.2067	0.794412	1.35151	0.997563	0.144813	0.97873	0	0	0	0	0	no	mexI
A0A0H2Z7B0	-1.20378	0.895366	0.224725	1	-1.75035	0.418362	1.42851	0.829111	-0.546566	0.997563	-1.97507	0.410198	0	0	0	0	0	no	nadB
A0A0H2ZLI8	0.547715	0.993787	0.906609	1	1.26253	0.540604	0.358894	0.991646	0.714819	0.997563	0.355925	0.945962	0	0	0	0	0	no	ftsI
A0A0H2ZKN7	1.53829	0.9709	2.27361	1	1.52239	0.819457	0.735327	0.991646	-0.0158954	NA	-0.751223	NA	0	0	0	0	0	no	catD
A0A0H2ZAS6	-0.792199	0.995255	1.2491	1	-0.818547	0.899078	2.04129	0.819864	-0.0263478	NA	-2.06764	NA	0	0	0	0	0	no	PA14_36450
A0A0H2ZGV8	-2.48159	0.859677	0	1	-4.09206	0.203395	2.26249	0.85177	-1.61047	NA	-3.87296	NA	0	0	0	0	0	no	PA14_58290
A0A0H2Z9F1	3.35675	0.0758947	0.713036	1	2.33645	0.12188	-2.64371	0.319131	-1.0203	0.997563	1.62341	0.462518	0	0	0	0	0	no	pscN
A0A0H2ZBW5	-1.04453	0.9709	-1.98039	1	-2.06337	0.336025	-0.935857	0.911206	-1.01884	0.997563	-0.0829826	0.983003	0	0	0	0	0	no	PA14_31560
A0A0H2ZFL6	0.556719	0.993787	0.236704	1	0.881357	0.780279	-0.320014	0.991646	0.324639	0.997563	0.644653	0.897655	0	0	0	0	0	no	PA14_12760
A0A0H2ZEC6	-0.326358	0.995255	0.130371	1	-0.428177	0.895954	0.456729	0.985584	-0.101819	0.997563	-0.558548	0.881446	0	0	0	0	0	no	mmsA
A0A0H2Z7Y1	1.28077	0.9709	-0.909247	1	-0.330271	0.965549	-2.19001	0.616052	-1.61104	0.997563	0.578975	0.932631	0	0	0	0	0	no	ylbA
Q02U08	0.547934	0.995255	-0.236612	1	0.945887	0.856861	-0.784547	0.983175	0.397952	NA	1.1825	0.815691	0	0	0	0	0	no	PA14_05280
A0A0H2Z872	-0.271766	0.996653	3.22365	1	0.959657	0.878553	3.49541	0.304654	1.23142	NA	-2.26399	0.63258	0	0	0	0	0	no	gltK
A0A0H2ZDF2	0.281268	0.996653	1.04977	1	-0.0653387	0.984974	0.7685	0.991646	-0.346607	NA	-1.11511	0.886816	0	0	0	0	0	no	PA14_22860
A0A0H2Z7V2	-0.211558	0.996653	-0.538408	1	-0.0788647	0.984974	-0.32685	0.991646	0.132693	0.997563	0.459544	0.932631	0	0	0	0	0	no	fliG
Q02RL6	2.28163	0.592253	0.55073	1	0.682777	0.87927	-1.7309	0.817511	-1.59885	0.997563	0.132047	0.979968	0	0	0	0	0	no	trmD
A0A0H2ZFF2	0.149276	0.996653	-0.79165	1	0.3496	0.946689	-0.940926	0.875382	0.200324	0.997563	1.14125	0.65888	0	0	0	0	0	no	PA14_13650
A0A0H2ZGD6	-1.26141	0.9087	-0.939295	1	-1.47118	0.641395	0.322115	0.997097	-0.209769	0.997563	-0.531884	0.932631	0	0	0	0	0	no	PA14_55710
A0A0H2ZDC8	0.776684	0.993787	-0.207372	1	-0.407122	0.935115	-0.984056	0.941508	-1.18381	0.997563	-0.199751	0.974641	0	0	0	0	0	no	PA14_18080
A0A0H2ZE18	-0.179276	0.996653	-0.0624662	1	-0.437515	0.908138	0.116809	0.997097	-0.258239	0.997563	-0.375049	0.940354	0	0	0	0	0	no	PA14_15080
A0A0H2ZC25	-0.259425	0.996653	0.564906	1	0.196643	0.965549	0.824331	0.905239	0.456068	0.997563	-0.368263	0.945962	0	0	0	0	0	no	xcpR
A0A0H2ZCT3	-0.0412613	0.996653	-1.42907	1	-1.06285	0.832586	-1.38781	0.862011	-1.02159	NA	0.366226	0.948932	0	0	0	0	0	no	PA14_27590
A0A0H2ZI10	-1.81278	0.418161	-0.468694	1	-1.19216	0.634467	1.34408	0.657566	0.620615	0.997563	-0.72347	0.874642	0	0	0	0	0	no	retS
Q02DZ3	0.797572	0.993787	0.995554	1	3.00163	0.317737	0.197982	0.997097	2.20405	NA	2.00607	0.671317	0	0	0	0	0	no	pstS
A0A0H2ZKE6	-1.40516	0.592253	-1.32075	1	-1.35079	0.423556	0.0844151	0.997097	0.0543717	0.997563	-0.0300434	0.99121	0	0	0	0	0	no	PA14_04510
A0A0H2Z9K4	-0.0392723	0.996653	1.64527	1	-1.87563	0.68678	1.68454	0.941508	-1.83635	NA	-3.5209	NA	0	0	0	0	0	no	PA14_43300
Q02I76	1.71362	0.714209	2.26907	1	3.90974	0.0886484	0.555454	0.991646	2.19612	0.997563	1.64066	0.785858	0	0	0	0	0	no	rimO
A0A0H2ZCZ6	0.761138	0.993787	1.0049	1	1.1585	0.795907	0.243759	0.997097	0.397357	NA	0.153599	0.981088	0	0	0	0	0	no	cobI
A0A0H2ZJ60	0.21743	0.996653	0.495594	1	-0.0592472	0.984974	0.278163	0.991646	-0.276678	0.997563	-0.554841	0.867183	0	0	0	0	0	no	recG
A0A0H2Z870	-0.192218	0.996653	-0.935677	1	-0.213061	0.965549	-0.743459	0.917779	-0.0208429	0.997563	0.722616	0.807194	0	0	0	0	0	no	PA14_46990
A0A0H2ZA13	-0.374088	0.996653	0.239845	1	0.952527	0.898445	0.613932	0.991646	1.32661	NA	0.712682	NA	0	0	0	0	0	no	PA14_34500
A0A0H2ZJX6	-0.855853	0.934051	0.454905	1	-0.385764	0.927677	1.31076	0.752378	0.470089	0.997563	-0.840669	0.835302	0	0	0	0	0	no	PA14_01960
A0A0H2ZLV8	0.594465	0.98902	0.128404	1	0.163223	0.965549	-0.466061	0.991646	-0.431242	0.997563	0.0348193	0.990708	0	0	0	0	0	no	PA14_24665
A0A0H2ZG93	0.966019	0.993787	1.39539	1	0.211281	0.977388	0.429375	0.997097	-0.754738	NA	-1.18411	0.871505	0	0	0	0	0	no	PA14_09690
A0A0H2ZM60	4.2911	0.116098	1.67151	1	3.30729	0.265379	-2.61959	0.698972	-0.983808	NA	1.63579	0.815691	0	0	0	0	0	no	sigX
A0A0H2ZBI6	-1.36125	0.9709	-1.21186	1	-1.87359	0.618596	0.149388	0.997097	-0.512344	NA	-0.661732	0.932631	0	0	0	0	0	no	PA14_27230
A0A0H2ZIS8	-0.426375	0.993787	-0.327856	1	0.629242	0.840727	0.0985193	0.997097	1.05562	0.997563	0.957098	0.672078	0	0	0	0	0	no	gspE
Q02JM2;REV__A0A0H2ZB71;REV__A0A0H2ZCU6	-0.570113	0.993787	0.118496	1	1.53491	0.583237	0.68861	0.973593	2.10502	0.666431	1.41641	0.671317	0	0	0	0	0	no	#N/A
Q02U58	0.80577	0.984358	0.641389	1	0.113447	0.984974	-0.164382	0.997097	-0.692323	0.997563	-0.527941	0.932631	0	0	0	0	0	no	mutM
A0A0H2ZA15	0.804554	0.984358	0.366437	1	0.298056	0.962352	-0.438117	0.991646	-0.506499	0.997563	-0.0683816	0.987214	0	0	0	0	0	no	PA14_39610
A0A0H2ZK66	-1.77604	0.719161	1.26061	1	-2.47064	0.21757	3.03665	0.347551	-0.694604	0.997563	-3.73126	0.0860077	0	0	0	0	0	no	aptA
A0A0H2ZGG5	0.804475	0.984712	0.147171	1	0.527224	0.91623	-0.657304	0.985584	-0.277251	0.997563	0.380053	0.945962	0	0	0	0	0	no	lysP
Q02J03	0.188498	0.996653	-0.190245	1	0.434013	0.935115	-0.378743	0.991646	0.245515	0.997563	0.624258	0.920871	0	0	0	0	0	no	dctA2
A0A0H2Z9H1	5.33366	0.00326538	0.60209	1	4.34985	0.0252578	-4.73157	0.0178948	-0.983808	0.997563	3.74776	0.0841397	1	0	1	0	0	no	pscD
A0A0H2Z7W5	0.367176	0.996653	1.1966	1	-0.0600296	0.984974	0.82942	0.977655	-0.427206	0.997563	-1.25663	0.740428	0	0	0	0	0	no	PA14_51060
Q02IQ0	0.801039	0.993787	0.42137	1	0.796236	0.875855	-0.37967	0.993631	-0.0048033	0.99806	0.374866	0.957786	0	0	0	0	0	no	flgH
A0A0H2ZEH0	0.0183277	0.996653	-0.0983055	1	0.938573	0.512962	-0.116633	0.997097	0.920245	0.997563	1.03688	0.463213	0	0	0	0	0	no	PA14_17580
A0A0H2Z7D2	-0.222634	0.996653	-0.201153	1	-0.391418	0.896931	0.0214813	1	-0.168784	0.997563	-0.190266	0.961642	0	0	0	0	0	no	mgtE
A0A0H2ZIB3	-0.688535	0.984358	0.599354	1	-1.42301	0.397811	1.28789	0.811699	-0.734472	0.997563	-2.02236	0.22982	0	0	0	0	0	no	pstB
A0A0H2ZBV3	-1.38491	0.859677	-0.815004	1	-2.15908	0.281695	0.569906	0.991646	-0.774174	0.997563	-1.34408	0.600612	0	0	0	0	0	no	PA14_31500
A0A0H2ZDC9	0.469639	0.995255	0.797413	1	0.444136	0.923903	0.327774	0.993631	-0.0255029	0.997563	-0.353277	0.948884	0	0	0	0	0	no	xcpY
A0A0H2ZIL0	1.12534	0.954766	0.125595	1	3.96463	0.0775577	-0.999742	0.948656	2.8393	NA	3.83904	0.104325	0	0	0	0	0	no	PA14_67860
A0A0H2ZC22	-0.0396449	0.996653	1.54552	1	-0.185951	0.965549	1.58516	0.730337	-0.146307	0.997563	-1.73147	0.491981	0	0	0	0	0	no	ptpS
A0A0H2ZGL9	-0.0747531	0.996653	-1.81471	1	0.819439	0.941168	-1.73996	0.923121	0.894192	NA	2.63415	NA	0	0	0	0	0	no	PA14_55760
A0A0H2ZGU3	-0.282983	0.996653	0.453255	1	-0.0579431	0.984974	0.736238	0.941508	0.22504	0.997563	-0.511198	0.91661	0	0	0	0	0	no	pncB2
Q02G92	-4.35244	0.0482616	0	1	-5.0782	0.00701115	4.13334	0.0764051	-0.725761	0.997563	-4.8591	0.0119998	-1	0	-1	0	-1	dF v dAF only	rtcA
A0A0H2ZL94	-1.36946	0.984358	1.64353	1	-1.64376	0.760639	3.01298	0.566284	-0.274303	NA	-3.28729	NA	0	0	0	0	0	no	PA14_07380
A0A0H2ZCV9	0.314421	0.996653	0.403962	1	0.731507	0.898445	0.0895404	0.997097	0.417086	0.997563	0.327545	0.965587	0	0	0	0	0	no	pabC
A0A0H2ZF06	-0.548832	0.993787	-0.315105	1	0.527452	0.884982	0.233727	0.993631	1.07628	0.997563	0.842558	0.76634	0	0	0	0	0	no	cadA
A0A0H2ZCH4	0.483548	0.995255	0.326677	1	-0.169587	0.965549	-0.156871	0.997097	-0.653135	0.997563	-0.496264	0.920871	0	0	0	0	0	no	PA14_22270
A0A0H2ZHT3	-0.0412704	0.996653	-1.43619	1	-0.472959	0.948441	-1.39492	0.85177	-0.431688	NA	0.963232	0.853088	0	0	0	0	0	no	PA14_61440
A0A0H2ZLK2	-0.624535	0.995255	0.196467	1	-0.650745	0.909162	0.821002	0.977655	-0.02621	NA	-0.847212	0.897655	0	0	0	0	0	no	folk
A0A0H2ZE14	4.28478	0.106919	0.943022	1	2.3699	0.445412	-3.34176	0.403538	-1.91488	NA	1.42688	0.81766	0	0	0	0	0	no	PA14_21180
A0A0H2ZCD8	-3.70467	0.133832	0	1	-6.21402	0.00011127	3.48557	0.18938	-2.50935	0.0658968	-5.99492	0.00024683	0	0	-1	0	-1	dF v dAF only	PA14_29390
A0A0H2ZLJ3	0.00154774	1	3.25831	1	1.00232	0.896931	3.25676	0.537816	1.00078	NA	-2.25599	0.697281	0	0	0	0	0	no	PA14_24675
A0A0H2Z9A2	0.0919821	0.996653	0.439251	1	-0.0576976	0.984974	0.347269	0.991646	-0.14968	0.997563	-0.496949	0.932631	0	0	0	0	0	no	fusA2
A0A0H2ZIB4	0.613288	0.993787	0.257004	1	1.0738	0.724921	-0.356283	0.991646	0.460515	0.997563	0.816798	0.871505	0	0	0	0	0	no	rlmJ
A0A0H2Z5Z3	-0.953846	0.883201	-0.666836	1	-0.868199	0.738909	0.28701	0.991646	0.0856476	0.997563	-0.201362	0.965587	0	0	0	0	0	no	prpD
A0A0H2ZJR7	1.3617	0.90638	0.4659	1	2.82048	0.34844	-0.895798	0.977655	1.45878	NA	2.35458	0.536942	0	0	0	0	0	no	PA14_72360
A0A0H2ZES2	-0.312714	0.996653	0.516602	1	0.2601	0.965549	0.829315	0.977655	0.572814	NA	-0.256502	0.977265	0	0	0	0	0	no	sufE
Q02PT4	0.46858	0.995255	1.53962	1	1.25818	0.708318	1.07104	0.942962	0.789602	0.997563	-0.281436	0.971664	0	0	0	0	0	no	leuC
A0A0H2Z6T6	1.1447	0.745193	0.733568	1	1.86763	0.224017	-0.411131	0.991646	0.722934	0.997563	1.13407	0.670518	0	0	0	0	0	no	fliF
Q02TR5	0.761365	0.993787	0.228197	1	1.7366	0.653762	-0.533168	0.991646	0.975235	NA	1.5084	0.763511	0	0	0	0	0	no	bioF
A0A0H2ZA66	-0.320964	0.996653	-0.730573	1	-0.735835	0.878553	-0.409609	0.991646	-0.414872	0.997563	-0.0052629	0.998584	0	0	0	0	0	no	PA14_33780
A0A0H2ZIR1	0.24004	0.996653	0.182955	1	0.701037	0.784846	-0.0570851	0.997097	0.460998	0.997563	0.518083	0.897655	0	0	0	0	0	no	PA14_67010
A0A0H2ZHE2	1.22069	0.856455	0.797801	1	1.20366	0.640382	-0.422893	0.991646	-0.0170307	0.997563	0.405862	0.945962	0	0	0	0	0	no	PA14_66140
A0A0H2ZJL7	0.15249	0.996653	-0.390425	1	0.129994	0.984974	-0.542915	0.991646	-0.0224965	0.997563	0.520419	0.926769	0	0	0	0	0	no	PA14_72650
A0A0H2ZHQ6	0.380469	0.996653	0.481146	1	0.625357	0.898445	0.100677	0.997097	0.244888	0.997563	0.144211	0.979198	0	0	0	0	0	no	PA14_68390
A0A0H2ZGU9	-2.26635	0.794943	-1.12328	1	-2.96403	0.342355	1.14307	0.974496	-0.697681	NA	-1.84075	0.666447	0	0	0	0	0	no	PA14_59130
A0A0H2ZCL9	2.85843	0.51894	-0.658434	1	1.91088	0.586987	-3.51687	0.251446	-0.947551	0.997563	2.56932	0.358607	0	0	0	0	0	no	ordL
A0A0H2ZCE4	-0.204744	0.996653	-0.202072	1	0.358524	0.94649	0.00267187	1	0.563268	0.997563	0.560596	0.920871	0	0	0	0	0	no	PA14_29160
A0A0H2ZKS2	-1.51427	0.984358	-2.8828	1	-1.54459	0.83966	-1.36853	0.944674	-0.030318	NA	1.33821	0.846445	0	0	0	0	0	no	dnr
A0A0H2ZJG3	-1.44756	0.883201	1.27056	1	-1.92272	0.460319	2.71812	0.510194	-0.475158	0.997563	-3.19328	0.214628	0	0	0	0	0	no	PA14_70580
A0A0H2ZJE2	-0.614287	0.995255	-0.512653	1	-1.23075	0.71831	0.101635	0.997097	-0.616463	0.997563	-0.718098	0.897655	0	0	0	0	0	no	bioA
A0A0H2ZBZ5	0.200014	0.996653	3.24623	1	3.40226	0.193342	3.04622	0.412731	3.20225	0.478879	0.156032	0.983222	0	0	0	0	0	no	PA14_24610
A0A0H2ZDA3	0.252723	0.996653	0.675897	1	0.403524	0.925021	0.423174	0.991646	0.150801	0.997563	-0.272373	0.961642	0	0	0	0	0	no	moxR
A0A0H2ZK97	-0.235537	0.996653	-0.351384	1	1.76461	0.653064	-0.115847	0.997097	2.00015	0.997563	2.11599	0.540889	0	0	0	0	0	no	PA14_06040
A0A0H2Z9Q4	5.33855	0.00261345	0.742455	1	3.46902	0.058023	-4.5961	0.0216723	-1.86953	0.997563	2.72657	0.22205	1	0	0	0	0	no	pscP
A0A0H2ZLJ2	0.700572	0.948981	0.551103	1	-0.265067	0.935115	-0.149469	0.997097	-0.965639	0.997563	-0.81617	0.696823	0	0	0	0	0	no	PA14_07430
A0A0H2ZJH0	1.85059	0.895366	-1.51965	1	2.79037	0.417453	-3.37024	0.326644	0.939782	NA	4.31002	0.0686538	0	0	0	0	0	no	PA14_71030
A0A0H2ZJY6	-1.61979	0.799846	1.26145	1	-1.93238	0.433056	2.88124	0.420166	-0.312595	0.997563	-3.19383	0.200413	0	0	0	0	0	no	aroE
A0A0H2ZC88	-0.727456	0.993787	1.11858	1	0.679529	0.923352	1.84603	0.825311	1.40698	NA	-0.439047	0.964784	0	0	0	0	0	no	PA14_29730
A0A0H2Z7U7	-0.0392523	0.996653	0.204474	1	-0.370231	0.965549	0.243726	0.997097	-0.330979	NA	-0.574704	0.945962	0	0	0	0	0	no	PA14_44840
A0A0H2ZKW7	0.0956514	0.996653	0.250158	1	1.39938	0.582675	0.154507	0.997097	1.30372	0.997563	1.14922	0.747473	0	0	0	0	0	no	PA14_05400
A0A0H2ZJM1	0.672564	0.995255	0.476349	1	-0.906883	0.858291	-0.196215	0.997097	-1.57945	NA	-1.38323	0.763511	0	0	0	0	0	no	dctD
A0A0H2ZIU4	-1.64323	0.719161	0.768022	1	-1.25328	0.71831	2.41125	0.494182	0.389945	0.997563	-2.0213	0.521812	0	0	0	0	0	no	blc
A0A0H2ZEP6	-1.48357	0.794943	2.24718	1	-0.946021	0.832956	3.73075	0.170818	0.537547	0.997563	-3.1932	0.231548	0	0	0	0	0	no	nlpD
A0A0H2ZIK3	-3.12612	0.170107	1.63295	1	-3.6971	0.0364401	4.75907	0.0136242	-0.570985	0.997563	-5.33005	0.00249009	0	0	-1	0	-1	dF v dAF only	PA14_67530
A0A0H2ZCT5	-0.730274	0.993787	1.99359	1	-0.549573	0.921899	2.72386	0.495623	0.1807	NA	-2.54316	0.427081	0	0	0	0	0	no	PA14_25990
[truncated: 395 more rows]
